# Supplementary material for: Integrative analyses identify HIF-1α as a potential protective role with immune cell infiltration in adamantinomatous craniopharyngioma
Source: Front Immunol. 2022 Aug 24;13:949509. doi: 10.3389/fimmu.2022.949509 (PMC9450013; doi:10.3389/fimmu.2022.949509)
Supplement: Supplementary file 3 [file DataSheet_3.xlsx]

## Sheet: Supplementary Table1
Supplementary Table1. Identification of DEGs between ACP and HC in GEO datasets
Up-regulated DEGs in GSE94349								Down-regulated DEGs in GSE94349								Up-regulated DEGs in GSE68045								Down-regulated DEGs in GSE68015
	logFC	AveExpr	t	P.Value	adj.P.Val	B			logFC	AveExpr	t	P.Value	adj.P.Val	B			logFC	AveExpr	t	P.Value	adj.P.Val	B			logFC	AveExpr	t	P.Value	adj.P.Val	B
S100A2	9.23306	7.01266	34.668	2.11922e-37	4.54721e-33	73.0456		PCSK2	-4.71662	5.16618	-16.4399	3.77e-22	2.31e-19	40.1341		KRT14	11.8556	8.52888	63.7066	5.1649e-34	9.06388e-30	63.3039		ATP2B2	-7.20231	9.08964	-21.6676	4.40586e-20	2.76137e-17	35.775
GPR87	5.94031	4.9859	33.295	1.55972e-36	1.67335e-32	71.2817		UNC13C	-3.3123	4.64973	-15.353	7.13e-21	3.12e-18	37.2597		KRT6A	10.8721	7.72532	53.6721	9.20613e-32	8.07792e-28	59.5733		CEND1	-4.79651	7.00614	-18.0899	7.3577e-18	2.80696e-15	30.7691
DLX5	7.91961	5.83053	31.9593	1.17034e-35	7.57849e-32	69.4831		LYNX1	-1.9521	4.78283	-14.878	2.69e-20	9.02e-18	35.9582		TACSTD2	10.9725	7.73261	37.4291	4.6604e-27	2.72618e-23	50.6973		GLT1D1	-5.15156	6.72964	-16.4153	1.08953e-16	3.54689e-14	28.1041
KRT5	9.73762	7.40191	31.8371	1.41278e-35	7.57849e-32	69.3142		NRSN1	-5.22087	6.70412	-14.2565	1.59e-19	4.16e-17	34.2121		FDCSP	11.134	7.94743	32.7085	2.58324e-25	1.13333e-21	47.1193		KIAA1467	-4.46455	7.06916	-16.3218	1.27466e-16	4.06709e-14	27.9485
ODAM	10.7576	7.68678	26.3679	1.34857e-31	5.78724e-28	60.9333		ACTN2	-3.82844	4.44029	-14.1904	1.93e-19	4.89e-17	34.0237		S100A2	10.1589	7.24695	32.4078	3.39789e-25	1.19259e-21	46.8706		GOT1	-3.56066	10.0429	-15.9305	2.47834e-16	7.24872e-14	27.2883
EPHA2	5.00007	5.08289	24.825	2.41729e-30	8.64462e-27	58.2365		ARPP21	-2.41742	4.17775	-14.1194	2.37e-19	5.78e-17	33.8204		GPR87	6.9309	5.63077	30.104	3.01538e-24	7.20825e-21	44.8711		ATP2B3	-4.97039	6.27568	-15.6086	4.32466e-16	1.16759e-13	26.7349
COL5A1	6.28026	5.95179	23.7909	1.82389e-29	5.59074e-26	56.3344		CAMSAP3	-3.11592	5.06714	-13.702	8.09e-19	1.75e-16	32.6125		ODAM	11.3312	7.78112	30.0535	3.16866e-24	7.20825e-21	44.8253		NIPA1	-2.80753	9.47051	-14.703	2.17583e-15	5.02417e-13	25.1256
MALL	5.40211	5.66599	21.845	1.00544e-27	2.69672e-24	52.5299		RAB3B	-3.94944	4.57643	-13.4535	1.7e-18	3.44e-16	31.8827		SCUBE3	8.81541	8.51942	30.0166	3.286e-24	7.20825e-21	44.7917		FNDC5	-5.83171	7.18072	-14.5908	2.67229e-15	5.93619e-13	24.9206
KRT23	7.0842	5.4744	21.2281	3.80932e-27	8.1916e-24	51.2578		SPTBN4	-2.05766	4.45043	-13.4231	1.86e-18	3.66e-16	31.7927		EHF	8.77733	7.04845	27.9218	2.76928e-23	4.97253e-20	42.8094		ARHGAP44	-3.75347	8.64226	-14.0854	6.8448e-15	1.39674e-12	23.9815
KRT13	6.90786	5.42754	21.2271	3.81768e-27	8.1916e-24	51.2557		TMEM196	-3.12236	4.39712	-13.0346	6.03e-18	1.1e-15	30.6338		SDC1	7.00728	7.88062	27.9	2.83351e-23	4.97253e-20	42.788		APBB1	-3.03405	7.94093	-13.7904	1.19912e-14	2.21316e-12	23.421
KRT15	7.96138	6.50788	20.0962	4.76382e-26	8.96669e-23	48.835		LPCAT4	-1.43679	4.22156	-13.0057	6.59e-18	1.17e-15	30.5466		DLX5	8.9002	6.34502	27.2441	5.69766e-23	9.08984e-20	42.1325		DGKE	-3.80602	8.02903	-13.5294	1.98378e-14	3.50153e-12	22.9174
AIM1	7.21379	6.27019	20.0737	5.01469e-26	8.96669e-23	48.7857		FEZF2	-3.39415	3.92248	-12.8709	9.95e-18	1.72e-15	30.1393		CASP4	4.7145	7.0348	25.4618	4.12474e-22	6.03208e-19	40.2613		NECAB3	-3.6732	7.79579	-13.4267	2.42313e-14	4.19158e-12	22.7172
C1orf106	4.87741	5.37205	19.2237	3.60633e-25	5.84269e-22	46.8847		ZNF385D	-3.77335	5.59812	-12.7065	1.65e-17	2.69e-15	29.639		CALML3	7.28768	5.95952	24.9666	7.31175e-22	9.8703e-19	39.7166		FAM216A	-2.6091	8.17278	-13.3015	3.09698e-14	5.17608e-12	22.4715
MALT1	3.55985	4.94891	19.2001	3.81216e-25	5.84269e-22	46.8312		RAB26	-3.43707	4.77738	-12.552	2.67e-17	4.15e-15	29.1658		KRT16	7.25139	5.95345	23.9727	2.38165e-21	2.9854e-18	38.5881		MAPRE3	-2.22165	7.30106	-13.219	3.64368e-14	5.91699e-12	22.3088
DSP	7.77177	8.16589	18.9754	6.49836e-25	9.29568e-22	46.316		CACNA1E	-2.5928	3.69239	-12.4807	3.33e-17	5.11e-15	28.9463		TP63	9.24044	6.74303	23.8949	2.61712e-21	3.06185e-18	38.4978		ELOVL4	-3.13533	9.26369	-13.1987	3.79296e-14	6.05116e-12	22.2685
RAB7B	4.34154	4.2268	18.8521	8.72353e-25	1.16988e-21	46.0314		GTDC1	-2.34172	4.97971	-12.223	7.49e-17	1.01e-14	28.1473		S100A14	7.42068	5.81781	23.6228	3.6476e-21	4.00073e-18	38.1793		SCAMP5	-4.08843	7.97318	-13.1773	3.9567e-14	6.25551e-12	22.2262
SERPINH1	6.22715	5.62953	18.7765	1.04585e-24	1.32004e-21	45.856		GPR85	-3.56338	5.22588	-11.9895	1.57e-16	1.96e-14	27.4158		FERMT1	5.61194	6.05951	23.2918	5.48836e-21	5.6656e-18	37.7867		MPP2	-3.79553	7.46925	-13.1295	4.35026e-14	6.75599e-12	22.1312
PITX2	7.93831	7.7738	18.5576	1.77322e-24	2.11378e-21	45.3451		B4GALT6	-2.23386	5.321	-11.8718	2.29e-16	2.8e-14	27.0444		PITX2	8.10728	8.01707	23.1531	6.52266e-21	6.35923e-18	37.6206		LRP8	-3.71289	8.35994	-12.9992	5.63897e-14	8.17837e-12	21.8713
KRTAP3-1	6.8518	5.03294	18.46	2.24745e-24	2.53808e-21	45.1156		GABRD	-3.32539	3.6728	-11.8349	2.57e-16	3.07e-14	26.9275		HAS3	7.15079	6.41866	22.9498	8.41686e-21	7.77407e-18	37.3751		WNK2	-1.67865	7.26959	-12.8562	7.51225e-14	1.07181e-11	21.5838
CLIC3	3.941	4.0958	18.0068	6.8382e-24	7.33636e-21	44.037		RAB3C	-2.02247	3.42509	-11.6565	4.57e-16	5.13e-14	26.3599		TMEM30B	7.64185	6.32699	22.8613	9.40948e-21	8.25635e-18	37.2676		AMPD2	-1.96762	9.55554	-12.8423	7.7266e-14	1.08475e-11	21.5556
TIMP1	6.56676	8.55644	17.8753	9.4825e-24	9.68886e-21	43.7197		FBXO44	-3.30784	5.6892	-11.6036	5.42e-16	5.93e-14	26.1908		TRIM29	9.28615	7.1647	22.6801	1.1839e-20	9.89349e-18	37.0461		C5orf30	-2.73541	8.45582	-12.7597	9.12905e-14	1.25985e-11	21.3884
KRT6A	8.2468	8.43837	17.7586	1.26884e-23	1.23752e-20	43.4369		CACNG2	-2.30416	3.14227	-11.5955	5.56e-16	6.01e-14	26.165		TFAP2C	5.51101	4.80134	22.4475	1.59362e-20	1.2712e-17	36.7592		PLCH1	-3.41032	5.63203	-12.6375	1.1701e-13	1.56749e-11	21.1395
TGFBI	8.04708	7.84383	17.6527	1.65492e-23	1.48792e-20	43.1788		CTXN1	-3.67779	5.96473	-11.5897	5.67e-16	6.06e-14	26.1462		MMP12	10.1955	6.94315	22.2863	1.96133e-20	1.4965e-17	36.5586		GBA2	-2.26683	8.56174	-12.5834	1.30696e-13	1.71163e-11	21.0286
OLFML2A	4.25697	4.6431	17.6505	1.66426e-23	1.48792e-20	43.1734		ATP8A2	-4.20016	5.13186	-11.4956	7.69e-16	7.97e-14	25.8444		DSC3	6.1479	6.01186	22.2146	2.15197e-20	1.57354e-17	36.4689		PRKCE	-4.30312	7.2886	-12.5675	1.35008e-13	1.7421e-11	20.996
CDH3	6.19665	8.00537	17.4531	2.73945e-23	2.35122e-20	42.6889		HCN3	-4.26672	5.42539	-11.4913	7.8e-16	8.05e-14	25.8306		KRT13	7.88863	5.66054	22.1437	2.35953e-20	1.6563e-17	36.3798		IQSEC3	-2.52256	4.46173	-12.3504	2.11071e-13	2.60851e-11	20.5477
RNASE4	3.81454	6.49358	17.4074	3.07611e-23	2.46321e-20	42.5762		CD99L2	-2.08101	5.94395	-11.3146	1.39e-15	1.32e-13	25.2605		DKK4	7.7087	5.7001	21.8979	3.25239e-20	2.19524e-17	36.0692		CORO2B	-5.09282	8.12649	-12.2379	2.66643e-13	3.14048e-11	20.3132
IRX5	4.42981	4.56004	17.4044	3.09954e-23	2.46321e-20	42.5689		EPHA5	-2.62876	3.97514	-11.2465	1.74e-15	1.61e-13	25.0396		TMEM154	3.18818	5.35812	21.7757	3.81948e-20	2.48252e-17	35.9134		AIFM3	-5.42407	5.63066	-11.9624	4.75517e-13	5.38377e-11	19.7324
SNAI2	6.46389	6.0939	17.37	3.38222e-23	2.59187e-20	42.484		ACVR1C	-3.82003	5.22703	-11.2031	2e-15	1.83e-13	24.8988		KRT19	10.5479	8.12979	21.4989	5.51379e-20	3.3366e-17	35.5573		AMIGO1	-2.95757	8.29007	-11.9094	5.31983e-13	5.98447e-11	19.6197
GPC4	5.48611	6.53086	17.3235	3.80739e-23	2.81707e-20	42.3688		RASAL1	-2.77604	3.9914	-11.2013	2.01e-15	1.83e-13	24.8928		AMBN	10.5649	7.63514	21.2442	7.75743e-20	4.53784e-17	35.2258		WSCD2	-5.96275	5.7915	-11.906	5.35841e-13	5.98947e-11	19.6125
PPL	4.88513	7.04963	17.2002	5.21677e-23	3.73121e-20	42.0623		SCAMP5	-3.37062	5.33468	-11.1139	2.68e-15	2.33e-13	24.608		GPC4	4.91885	8.30935	21.1458	8.86011e-20	5.01568e-17	35.0966		ENO2	-3.28705	10.9949	-11.8508	6.02501e-13	6.69196e-11	19.4947
SULF1	6.76672	7.72815	16.8991	1.13347e-22	7.84547e-20	41.3066		NEURL4	-2.46323	7.16547	-11.1004	2.81e-15	2.42e-13	24.5638		PSTPIP1	5.26422	4.60553	21.0749	9.75385e-20	5.34907e-17	35.0031		ABCB9	-2.25797	6.20446	-11.7575	7.35248e-13	8.01421e-11	19.2947
ANXA2P2	5.55117	7.90083	16.6539	2.14777e-22	1.44015e-19	40.6835		SOBP	-2.12844	4.3965	-11.0429	3.39e-15	2.87e-13	24.3759		DSG3	7.75816	6.71571	20.8625	1.30289e-19	6.92859e-17	34.7214		ZFYVE27	-1.95643	7.35709	-11.641	9.44235e-13	9.86332e-11	19.0433
SFN	7.14199	7.623	16.6023	2.45893e-22	1.59883e-19	40.5515		ANK2	-2.22661	5.47419	-11.0291	3.55e-15	2.98e-13	24.3306		LAMC2	8.3626	7.00079	20.7234	1.57727e-19	8.14105e-17	34.5353		PI4KA	-2.76573	10.1038	-11.6231	9.81331e-13	1.01302e-10	19.0046
S100A11	7.72887	8.37013	16.5035	3.18864e-22	2.01231e-19	40.298		HRK	-2.51638	4.34776	-10.9947	3.98e-15	3.31e-13	24.2178		KRT6B	7.55533	6.22759	20.6184	1.82319e-19	9.14146e-17	34.3941		STXBP1	-3.56371	11.4334	-11.5715	1.09703e-12	1.11929e-10	18.8926
CRNDE	6.84901	6.64404	16.2805	5.75695e-22	3.43131e-19	39.7212		KCNMB2	-4.02756	5.37295	-10.9885	4.06e-15	3.34e-13	24.1975		PKP1	8.17923	5.5505	20.3485	2.65417e-19	1.29384e-16	34.0278		ATP1B1	-2.98805	13.0004	-11.4219	1.51778e-12	1.45549e-10	18.5664
AMBN	9.53171	7.3376	16.2242	6.68752e-22	3.87822e-19	39.5749		KCNK10	-2.40957	4.77506	-10.9495	4.62e-15	3.72e-13	24.0695		PLAU	6.32279	5.72432	20.207	3.23723e-19	1.53541e-16	33.834		LRRC73	-4.36236	5.44479	-11.414	1.54433e-12	1.4729e-10	18.5489
C9orf3	4.99621	5.31613	16.1699	7.73079e-22	4.36525e-19	39.4333		PKNOX2	-3.00148	5.43154	-10.7426	9.21e-15	6.86e-13	23.387		MXRA5	7.46077	8.06262	19.6474	7.18558e-19	3.31841e-16	33.0543		PPP1R1A	-5.12903	6.99629	-11.3894	1.62949e-12	1.53742e-10	18.495
EPCAM	6.92586	8.21933	16.1147	8.96148e-22	4.93042e-19	39.2889		RFPL2	-1.44209	2.77318	-10.736	9.42e-15	6.99e-13	23.3652		ESRP1	7.8348	6.34941	19.4707	9.28118e-19	4.17629e-16	32.8037		TLN2	-4.2152	7.95699	-11.362	1.72995e-12	1.62347e-10	18.4348
CXCL6	5.36433	5.31577	15.9636	1.3451e-21	7.21543e-19	38.892		KCNIP3	-2.1129	3.68022	-10.7222	9.86e-15	7.17e-13	23.3195		KRT23	7.75368	5.91275	19.181	1.41801e-18	6.22118e-16	32.3881		GRAMD1B	-2.81711	9.27067	-11.3232	1.8832e-12	1.73028e-10	18.3495
COL18A1	6.13	6.3764	15.9018	1.58959e-21	8.31896e-19	38.7287		ARHGEF9	-2.70063	7.7177	-10.7167	1e-14	7.26e-13	23.3012		TRIM6	4.95636	5.7255	19.0144	1.81378e-18	7.76341e-16	32.1465		DLG4	-3.45437	6.93446	-11.3126	1.92767e-12	1.76191e-10	18.326
CCL2	5.42674	6.54208	15.7734	2.25143e-21	1.15021e-18	38.3882		WNT7B	-1.91674	3.5833	-10.7091	1.03e-14	7.4e-13	23.2761		KRTAP3-1	8.64242	5.65193	18.8947	2.16696e-18	9.0543e-16	31.9718		ABHD8	-2.06263	7.97848	-11.2976	1.99232e-12	1.80223e-10	18.2929
IRF6	4.3435	4.81482	15.7213	2.59437e-21	1.29459e-18	38.2495		SYT12	-1.29748	3.42351	-10.6786	1.14e-14	8e-13	23.1749		KRT15	8.21301	6.94431	18.6703	3.03348e-18	1.23801e-15	31.6412		C2CD2L	-2.684	7.70549	-11.2269	2.32704e-12	2.06249e-10	18.1367
PRR9	6.0809	5.28559	15.6379	3.25727e-21	1.58844e-18	38.0268		U2AF1L4	-2.81864	6.37973	-10.6407	1.3e-14	8.89e-13	23.049		KRT75	7.43231	5.0191	18.5507	3.63406e-18	1.44941e-15	31.4636		SEPW1	-1.37012	12.6582	-11.0897	3.1528e-12	2.70679e-10	17.8314
FLNA	5.89954	7.51492	15.5854	3.76005e-21	1.79288e-18	37.8863		FAM19A1	-5.11423	5.19496	-10.636	1.32e-14	9e-13	23.0334		FAM20A	5.01857	4.83005	18.5089	3.87209e-18	1.51003e-15	31.4012		LINC00632	-4.73192	5.61758	-11.0824	3.20403e-12	2.72582e-10	17.8151
KRT6B	6.70383	6.39308	15.5427	4.22715e-21	1.97178e-18	37.7717		RGS6	-1.31453	3.01793	-10.5676	1.66e-14	1.1e-12	22.8056		CXCL6	5.59065	5.88526	18.0029	8.41946e-18	3.14368e-15	30.6362		ZNF536	-4.86559	5.63189	-11.0808	3.21525e-12	2.72582e-10	17.8116
STEAP1	4.27601	5.12635	15.5244	4.44502e-21	2.02929e-18	37.7225		PRKCE	-2.76393	4.44164	-10.5338	1.86e-14	1.21e-12	22.6927		CELSR1	4.96253	6.16952	17.5285	1.77353e-17	6.48408e-15	29.901		SYP	-4.84772	7.07072	-10.943	4.37203e-12	3.58527e-10	17.5025
COL6A2	5.02687	5.4096	15.3531	7.1278e-21	3.12206e-18	37.26		RUNX1T1	-1.91362	4.53934	-10.5073	2.03e-14	1.31e-12	22.6043		RAB7B	6.37465	5.79148	17.3624	2.311e-17	8.27667e-15	29.6395		FBXO44	-3.62667	6.08475	-10.8916	4.90639e-12	3.98621e-10	17.3865
AEBP1	6.00072	7.27135	15.2992	8.27692e-21	3.55196e-18	37.1136		CHRM3	-1.90306	4.24326	-10.4506	2.46e-14	1.56e-12	22.4146		ANXA1	5.02204	11.3132	17.1429	3.28964e-17	1.1546e-14	29.2903		GFOD2	-2.20561	6.66962	-10.8618	5.24594e-12	4.2037e-10	17.3192
KRT14	8.92876	10.205	15.2727	8.90704e-21	3.74742e-18	37.0417		JPH1	-1.95844	4.46404	-10.4475	2.49e-14	1.57e-12	22.4043		ARHGEF19	5.32381	5.63209	16.823	5.54082e-17	1.90659e-14	28.7743		KLC2	-2.64607	9.66881	-10.8241	5.71023e-12	4.53434e-10	17.2339
LAMC2	4.48439	4.61163	15.2137	1.04955e-20	4.33081e-18	36.8808		PDYN	-5.30743	4.46354	-10.441	2.54e-14	1.6e-12	22.3826		ITGA2	7.97976	8.00986	16.5482	8.72764e-17	2.94541e-14	28.3241		MAN2A2	-2.15663	8.9902	-10.698	7.59506e-12	5.79503e-10	16.9469
AJUBA	3.32681	4.75009	15.1992	1.0928e-20	4.4242e-18	36.8413		NEUROD2	-4.38864	4.02013	-10.4115	2.81e-14	1.74e-12	22.2835		LAMP3	6.56149	5.4933	16.4143	1.09141e-16	3.54689e-14	28.1024		ST3GAL3	-2.22857	7.51837	-10.6747	8.00827e-12	6.08386e-10	16.8936
RBMS1	3.50206	8.15285	15.151	1.25008e-20	4.96722e-18	36.7095		FAM218A	-3.04713	4.9639	-10.3954	2.96e-14	1.83e-12	22.2298		TNFRSF19	7.783	9.22993	16.2222	1.50798e-16	4.72564e-14	27.7817		NRN1	-6.54321	8.08746	-10.6554	8.36698e-12	6.30181e-10	16.8495
MVP	5.72021	6.02705	15.1132	1.38896e-20	5.4187e-18	36.6062		TLCD1	-1.86659	4.71105	-10.3856	3.07e-14	1.87e-12	22.1967		PLEK2	5.32977	5.13449	16.1926	1.58522e-16	4.88053e-14	27.7321		CNTNAP2	-4.38241	8.01009	-10.6224	9.01956e-12	6.76428e-10	16.774
TNFSF10	6.18158	6.4452	15.0976	1.45111e-20	5.5101e-18	36.5633		C10orf35	-3.80469	7.66018	-10.3075	4e-14	2.35e-12	21.9342		PITX1	7.12584	5.20344	16.1165	1.80376e-16	5.45762e-14	27.6039		SYNJ1	-2.96887	9.93898	-10.6041	9.40415e-12	7.02033e-10	16.732
DSC2	4.40059	5.09182	15.0945	1.46375e-20	5.5101e-18	36.5548		MCF2	-2.85898	4.67044	-10.2997	4.1e-14	2.4e-12	21.908		CLDN7	5.60526	4.81227	15.9706	2.31384e-16	6.8823e-14	27.3566		LGI1	-6.53023	8.42369	-10.5493	1.0658e-11	7.69703e-10	16.606
CAV1	6.01967	7.11822	15.0787	1.5298e-20	5.65946e-18	36.5115		LOC283484	-2.2853	4.1301	-10.2636	4.64e-14	2.64e-12	21.7865		COL17A1	7.23562	5.4462	15.9044	2.59175e-16	7.4532e-14	27.2439		TTLL7	-4.93879	6.95072	-10.5112	1.16322e-11	8.26449e-10	16.518
TNFRSF12A	4.18172	6.43891	15.0562	1.62951e-20	5.92617e-18	36.4496		MIR124-2HG	-1.91589	3.55772	-10.2463	4.92e-14	2.78e-12	21.728		IL1RN	7.19064	5.89472	15.8952	2.63319e-16	7.4532e-14	27.2281		PLCL1	-4.07957	8.03265	-10.4863	1.23139e-11	8.64384e-10	16.4607
WEE1	4.28847	5.11825	15.0368	1.7203e-20	6.15208e-18	36.3964		UNC5A	-3.638	3.77127	-10.2383	5.06e-14	2.85e-12	21.701		SFN	7.41567	9.43312	15.8799	2.70326e-16	7.53008e-14	27.202		CAMK2B	-4.48197	8.12676	-10.4723	1.27168e-11	8.85586e-10	16.4283
BAZ1A	4.73862	5.51572	15.0305	1.75095e-20	6.15902e-18	36.3791		GRID1	-2.37715	4.40587	-10.1956	5.85e-14	3.22e-12	21.5569		POSTN	9.21495	9.4467	15.7588	3.33152e-16	9.13512e-14	26.9943		ZNF540	-4.65347	7.07266	-10.4653	1.29245e-11	8.96489e-10	16.412
IL2RB	3.0499	3.55317	15.0215	1.79576e-20	6.21477e-18	36.3543		HECW1	-1.45742	3.18612	-10.1649	6.49e-14	3.54e-12	21.4531		SBSPON	7.05239	5.84622	15.4421	5.78818e-16	1.53904e-13	26.4449		TBC1D30	-4.21688	7.13172	-10.4356	1.38368e-11	9.48525e-10	16.3433
HMCN1	4.78199	4.90035	14.9866	1.98086e-20	6.74655e-18	36.2581		VWA5B2	-2.30939	3.4852	-10.1158	7.68e-14	4.1e-12	21.2867		GJB2	8.25947	8.00559	15.432	5.89143e-16	1.54311e-13	26.4273		NOS1AP	-4.04431	5.84613	-10.3752	1.59064e-11	1.06951e-09	16.203
C1orf85	2.49465	6.27386	14.8517	2.89669e-20	9.5622e-18	35.8853		LINC00632	-3.15102	4.19263	-10.0758	8.81e-14	4.63e-12	21.151		MYCL	4.59331	6.17567	15.0624	1.13579e-15	2.93116e-13	25.7737		C6orf136	-2.96808	8.01495	-10.3386	1.73134e-11	1.15295e-09	16.1177
KDELC2	3.57098	6.3941	14.8388	3.0045e-20	9.76781e-18	35.8494		FUZ	-2.57802	7.67981	-10.042	9.89e-14	5.14e-12	21.0362		PARD6G	4.10087	8.17992	14.9937	1.28483e-15	3.26775e-13	25.6508		TTBK2	-3.06178	7.92281	-10.3378	1.73446e-11	1.15295e-09	16.1159
TNFAIP3	4.60152	5.30975	14.7825	3.52397e-20	1.12856e-17	35.6929		CNKSR2	-2.63478	4.63741	-10.027	1.04e-13	5.38e-12	20.9852		SIX1	6.47095	6.17422	14.9469	1.39769e-15	3.45791e-13	25.5669		DSCAML1	-3.16994	6.50732	-10.3348	1.74637e-11	1.15649e-09	16.109
IER3	5.59086	7.95541	14.7313	4.0742e-20	1.28559e-17	35.5505		SLC25A27	-2.8079	5.23935	-9.99617	1.16e-13	5.86e-12	20.8805		MGC24103	5.77635	4.9829	14.9402	1.41472e-15	3.45791e-13	25.5549		SPTBN4	-3.10261	7.11858	-10.2985	1.89968e-11	1.25329e-09	16.0243
MDFI	5.58618	5.4082	14.7239	4.16136e-20	1.29406e-17	35.5297		TCERG1L	-3.1571	3.4704	-9.99309	1.17e-13	5.9e-12	20.87		ANGPTL7	6.76125	5.61477	14.9387	1.41871e-15	3.45791e-13	25.552		CNST	-2.0881	8.54535	-10.2474	2.13907e-11	1.39549e-09	15.9048
IRX1	6.61919	6.66153	14.7101	4.32759e-20	1.32653e-17	35.4913		SLC25A34	-2.72563	4.23354	-9.92232	1.49e-13	7.27e-12	20.6288		CLCA2	6.32643	6.69665	14.8105	1.789e-15	4.2587e-13	25.3209		APBA1	-5.12479	8.02078	-10.2417	2.16798e-11	1.4091e-09	15.8913
GBP2	5.25942	5.86987	14.679	4.72774e-20	1.42878e-17	35.4045		PROX1	-2.17729	4.70224	-9.89249	1.65e-13	7.94e-12	20.527		SP6	6.36282	5.24826	14.8084	1.79579e-15	4.2587e-13	25.3171		GPR162	-4.09615	6.33965	-10.2153	2.3055e-11	1.48202e-09	15.8294
PPIC	5.43602	5.69886	14.5018	7.84546e-20	2.33806e-17	34.9071		RP11-416N2.4	-4.8306	5.16567	-9.78057	2.43e-13	1.11e-11	20.1441		LAMA3	8.41585	6.79475	14.7089	2.15266e-15	5.02417e-13	25.1363		CRY2	-2.31057	9.21821	-10.1962	2.41047e-11	1.52712e-09	15.7846
PTHLH	5.26628	6.94828	14.4634	8.75925e-20	2.57462e-17	34.7989		NMNAT2	-2.77719	4.82206	-9.77804	2.45e-13	1.12e-11	20.1354		RAB25	6.797	5.26623	14.6775	2.27969e-15	5.19562e-13	25.0791		DENND5B	-2.89979	9.42644	-10.1638	2.59972e-11	1.61477e-09	15.7085
MFAP2	6.08252	7.02736	14.4194	9.94004e-20	2.88221e-17	34.6746		JPH3	-1.41006	3.99003	-9.7768	2.47e-13	1.12e-11	20.1311		F11R	4.2579	10.9504	14.6454	2.41742e-15	5.43888e-13	25.0206		PITPNM1	-2.754	7.22037	-10.1636	2.6009e-11	1.61477e-09	15.708
MMP12	7.11852	7.95144	14.3871	1.09112e-19	3.12161e-17	34.5831		TOM1L2	-1.45614	5.41872	-9.77028	2.52e-13	1.14e-11	20.1088		MFAP2	7.26743	7.50475	14.5505	2.878e-15	6.31325e-13	24.8466		PEBP1	-1.05645	14.3738	-10.0628	3.29463e-11	1.99371e-09	15.47
CRABP2	4.11633	5.13595	14.3807	1.11119e-19	3.13722e-17	34.5651		FA2H	-2.45005	3.82841	-9.66577	3.62e-13	1.55e-11	19.7498		FGF4	6.35818	5.54638	14.4236	3.63778e-15	7.88141e-13	24.6128		SYNGAP1	-2.88911	6.87422	-10.0568	3.34104e-11	2.0137e-09	15.4559
DSG3	5.63352	6.21997	14.3736	1.13425e-19	3.16073e-17	34.545		N4BP3	-1.27202	3.27617	-9.64504	3.89e-13	1.65e-11	19.6784		COL5A1	5.0989	8.41159	14.4107	3.72531e-15	7.97261e-13	24.5891		ATP8A1	-3.32733	10.4692	-10.0556	3.35062e-11	2.0137e-09	15.4531
TMEM45A	5.2769	6.68506	14.3665	1.15757e-19	3.18436e-17	34.525		ABHD6	-2.74041	6.76027	-9.6077	4.43e-13	1.83e-11	19.5498		JAG1	3.07478	10.981	14.3107	4.48649e-15	9.48596e-13	24.4034		CCSAP	-2.69559	10.9558	-10.0218	3.62787e-11	2.15086e-09	15.373
C11orf45	2.554	3.83231	14.3023	1.39354e-19	3.78497e-17	34.3426		GNAO1	-2.26377	5.28389	-9.55408	5.34e-13	2.13e-11	19.3648		MALL	4.7968	6.79987	14.2674	4.86447e-15	1.01627e-12	24.3226		TRPM3	-5.42111	6.75159	-9.9947	3.86756e-11	2.27758e-09	15.3086
FXYD5	4.33877	5.5324	14.2955	1.4214e-19	3.81237e-17	34.3232		THRA	-1.65381	5.79773	-9.52829	5.84e-13	2.3e-11	19.2757		B3GNT5	4.22702	8.89412	14.1495	6.06704e-15	1.25259e-12	24.102		UNC13A	-3.79998	6.69194	-9.98192	3.98606e-11	2.33171e-09	15.2782
BGN	3.66204	6.1284	14.2879	1.45297e-19	3.84893e-17	34.3016		RP11-338N10.1	-3.47329	4.80322	-9.47578	7.02e-13	2.67e-11	19.0941		LPAR3	6.83204	7.26579	14.0596	7.18642e-15	1.44959e-12	23.9328		LYNX1	-3.79184	8.97937	-9.95462	4.25164e-11	2.45435e-09	15.2133
BMP2	4.67542	5.05544	14.1921	1.91816e-19	4.89332e-17	34.0286		ICA1L	-2.02174	5.13995	-9.47368	7.07e-13	2.69e-11	19.0868		PKP3	4.72622	6.69597	14.0376	7.49175e-15	1.49044e-12	23.8912		BRSK1	-3.36733	5.77017	-9.89399	4.90833e-11	2.76965e-09	15.0687
CD24	7.12952	8.4195	14.1885	1.93844e-19	4.89332e-17	34.0182		DGCR5	-3.97937	4.44394	-9.45278	7.61e-13	2.87e-11	19.0144		FBLIM1	6.05353	7.74385	14.0329	7.55881e-15	1.49044e-12	23.8823		SPTBN2	-4.02962	5.94178	-9.84279	5.54318e-11	3.0784e-09	14.9462
CAV2	4.01812	5.43817	14.1724	2.0315e-19	5.0686e-17	33.9721		MVB12B	-2.24642	5.24054	-9.40317	9.05e-13	3.32e-11	18.8424		C1orf106	5.58214	6.2761	14.0176	7.7799e-15	1.51699e-12	23.8535		LINC00957	-2.5278	6.39142	-9.84011	5.57875e-11	3.08837e-09	14.9397
APOBEC3C	4.48365	5.18189	14.1606	2.1021e-19	5.18445e-17	33.9385		GUCA1A	-4.46218	4.41147	-9.39506	9.31e-13	3.39e-11	18.8143		ELF4	4.05446	6.09803	14.0045	7.97479e-15	1.53791e-12	23.8288		HPCAL1	-2.36714	11.0603	-9.80752	6.02897e-11	3.29583e-09	14.8616
PKP1	3.60831	3.94329	14.0286	3.08997e-19	7.44962e-17	33.5597		SYNGAP1	-1.95922	4.35527	-9.3873	9.57e-13	3.47e-11	18.7874		PANX1	2.02725	8.49724	13.9317	9.15729e-15	1.74675e-12	23.6906		PDZD4	-3.9922	7.88819	-9.80624	6.04739e-11	3.29583e-09	14.8585
C1R	6.03574	6.62964	13.9053	4.4372e-19	1.05788e-16	33.2037		BTNL9	-2.74692	4.34725	-9.37856	9.86e-13	3.56e-11	18.757		CD109	6.44365	7.93497	13.8613	1.04715e-14	1.97596e-12	23.5565		ARMC1	-1.16591	10.9735	-9.77914	6.45133e-11	3.47283e-09	14.7934
PHF10	1.95313	7.86309	13.8835	4.73114e-19	1.10763e-16	33.1406		KCNN1	-3.09914	5.46198	-9.37815	9.88e-13	3.56e-11	18.7556		IQGAP2	6.1322	8.28903	13.8233	1.12589e-14	2.10193e-12	23.484		NPM2	-3.54607	7.18979	-9.75956	6.76036e-11	3.617e-09	14.7463
SLC10A3	4.15814	4.83005	13.8822	4.74911e-19	1.10763e-16	33.1369		KLF16	-4.64119	5.94742	-9.37576	9.96e-13	3.58e-11	18.7473		AHR	2.63924	9.77601	13.7854	1.21069e-14	2.21316e-12	23.4114		PLEKHA6	-4.72869	6.96687	-9.74316	7.03074e-11	3.73886e-09	14.7068
CCND1	4.66227	6.21198	13.833	5.49111e-19	1.26449e-16	32.994		PTPN5	-3.95208	4.06211	-9.34243	1.12e-12	3.98e-11	18.6315		ZNF750	6.35186	6.26855	13.7441	1.31057e-14	2.37105e-12	23.3321		RAB3A	-4.7887	7.78153	-9.73643	7.14488e-11	3.78808e-09	14.6906
CSPG4	3.65401	4.26566	13.83	5.53955e-19	1.26449e-16	32.9854		B4GALNT1	-3.32304	4.07366	-9.34112	1.12e-12	4e-11	18.627		NOX4	3.45309	4.48817	13.6382	1.60686e-14	2.87742e-12	23.1282		ANKRD9	-2.00346	10.0813	-9.71161	7.58252e-11	3.99597e-09	14.6307
EFNA1	6.55395	6.03514	13.7883	6.26576e-19	1.4152e-16	32.8642		MYRF	-2.78536	4.15049	-9.30494	1.28e-12	4.48e-11	18.5011		EPHA2	4.63938	5.39495	13.5264	1.99529e-14	3.50153e-12	22.9116		SLC2A6	-2.76061	6.32667	-9.70045	7.78794e-11	4.09193e-09	14.6038
ANXA3	4.76212	6.67352	13.772	6.57624e-19	1.46986e-16	32.8166		RIMBP2	-1.17369	3.84819	-9.2885	1.35e-12	4.69e-11	18.4439		DSC2	5.78976	8.92778	13.4239	2.43627e-14	4.19158e-12	22.7118		APLP1	-5.43975	9.66009	-9.67336	8.31107e-11	4.3408e-09	14.5383
FAM60A	5.34957	6.43076	13.7646	6.72055e-19	1.48663e-16	32.7952		RP11-215H22.1	-2.267	3.38452	-9.28387	1.37e-12	4.75e-11	18.4278		IFI16	3.33019	10.3406	13.332	2.91664e-14	4.96933e-12	22.5316		CYFIP2	-2.39648	11.7141	-9.67058	8.36687e-11	4.35698e-09	14.5316
RPS21	3.7565	8.65607	13.705	8.01911e-19	1.75358e-16	32.6213		BC040734	-2.26602	3.90402	-9.28184	1.38e-12	4.78e-11	18.4207		PPP1R13L	5.42413	5.79398	13.3123	3.03203e-14	5.11626e-12	22.4928		RAB6B	-4.91043	9.57744	-9.64661	8.86301e-11	4.56821e-09	14.4736
NMI	3.4708	6.95286	13.6489	9.47257e-19	2.03253e-16	32.4573		NEFM	-2.18072	4.31951	-9.27415	1.42e-12	4.88e-11	18.3939		ITPR3	4.60173	7.42008	13.2856	3.19531e-14	5.29005e-12	22.4402		NPPA	-2.77699	5.28737	-9.61932	9.46469e-11	4.81437e-09	14.4074
TMEM2	5.67332	6.42185	13.6226	1.02453e-18	2.17657e-16	32.3801		SYT16	-2.82447	5.63388	-9.26767	1.46e-12	4.99e-11	18.3714		LRRC8E	5.04043	5.21933	13.2364	3.52073e-14	5.77433e-12	22.3431		ROGDI	-2.44673	9.07783	-9.60984	9.68337e-11	4.89722e-09	14.3844
FHL2	6.58481	6.55637	13.5927	1.11981e-18	2.35566e-16	32.2925		LOC100505942	-1.70911	3.07506	-9.23419	1.64e-12	5.55e-11	18.2547		AGAP2-AS1	3.02457	3.52243	13.2146	3.67515e-14	5.91699e-12	22.3001		ARHGAP39	-2.59055	6.72238	-9.5996	9.9253e-11	4.97655e-09	14.3596
LRRC8E	3.27196	4.00915	13.5753	1.17947e-18	2.45708e-16	32.2414		SLC6A12	-2.37723	2.91814	-9.20947	1.79e-12	5.99e-11	18.1685		FILIP1L	3.968	8.54805	13.1368	4.28771e-14	6.71831e-12	22.1457		KIAA1377	-3.71399	8.87559	-9.59152	1.01207e-10	5.04794e-09	14.34
LSR	4.03722	6.7684	13.5657	1.21369e-18	2.50405e-16	32.2133		LRRC7	-2.07172	3.77278	-9.19846	1.86e-12	6.18e-11	18.1301		PCDHB2	4.61944	6.98839	13.1107	4.51565e-14	6.95133e-12	22.0938		ALKBH6	-1.55212	7.88324	-9.58889	1.0185e-10	5.06338e-09	14.3336
SECTM1	3.33194	4.15967	13.4884	1.52946e-18	3.12549e-16	31.9855		KCNA1	-3.76625	4.03843	-9.19512	1.88e-12	6.23e-11	18.1184		ZBED2	7.29451	5.37748	13.1008	4.60551e-14	7.02802e-12	22.0741		RUSC2	-2.41936	8.43881	-9.58011	1.04032e-10	5.1572e-09	14.3122
COL4A2	5.358	5.7076	13.445	1.74179e-18	3.49285e-16	31.8575		NDST3	-1.89732	3.15467	-9.19184	1.9e-12	6.29e-11	18.107		SMAGP	4.1489	5.05067	13.0943	4.66493e-14	7.05732e-12	22.0613		PGP	-3.21892	7.79032	-9.54002	1.14615e-10	5.5705e-09	14.2147
RAI14	6.62863	6.91501	13.435	1.79481e-18	3.56586e-16	31.8279		CALY	-6.22031	5.61001	-9.16652	2.08e-12	6.71e-11	18.0185		RUNX2	6.56969	7.64517	13.0468	5.12802e-14	7.69159e-12	21.9664		MAP6D1	-4.07853	7.34237	-9.52376	1.19214e-10	5.74748e-09	14.1751
RPS24	4.61774	7.55103	13.3736	2.15848e-18	4.21042e-16	31.6461		LSM11	-2.34128	4.93441	-9.1488	2.21e-12	7.05e-11	17.9566		LTBP4	3.06542	8.03905	13.0327	5.2738e-14	7.84321e-12	21.9384		NAPB	-4.39949	10.853	-9.49823	1.26823e-10	6.0809e-09	14.1128
ZNF217	5.9527	6.44434	13.3635	2.22521e-18	4.30147e-16	31.6162		RIMS4	-1.67448	4.2884	-9.14596	2.23e-12	7.09e-11	17.9467		CASZ1	6.00933	5.78146	13.0213	5.39511e-14	7.93341e-12	21.9156		OPCML	-5.89486	9.2615	-9.48238	1.31792e-10	6.28485e-09	14.074
NUPR1	6.37131	6.18118	13.2399	3.23074e-18	6.14988e-16	31.2487		LRP2	-3.33969	4.7912	-9.14271	2.26e-12	7.16e-11	17.9353		FST	5.08563	5.22787	13.0186	5.42486e-14	7.93341e-12	21.9101		TOM1L2	-2.01233	9.45477	-9.48019	1.32493e-10	6.30114e-09	14.0687
CDKN1A	4.51245	7.65049	13.2391	3.23874e-18	6.14988e-16	31.2463		COL9A1	-3.24026	4.09026	-9.13972	2.28e-12	7.22e-11	17.9249		CAPG	4.91226	8.47613	12.8599	7.45719e-14	1.07181e-11	21.5912		ACSL6	-5.86206	6.91817	-9.4599	1.39186e-10	6.59515e-09	14.0191
LAMC1	4.82894	6.21169	13.1809	3.86378e-18	7.27237e-16	31.0724		DLL3	-2.82014	3.487	-9.13937	2.29e-12	7.22e-11	17.9236		FBN2	6.79945	7.37387	12.8499	7.60945e-14	1.07692e-11	21.5709		AFF3	-3.64234	8.17864	-9.43874	1.46531e-10	6.88211e-09	13.9673
TP53I3	4.72658	5.91559	13.1429	4.33588e-18	8.09e-16	30.9587		PAX5	-2.93697	4.03329	-9.1207	2.44e-12	7.58e-11	17.8583		PRDM1	4.84217	6.27988	12.7656	9.0207e-14	1.25638e-11	21.4004		REEP2	-2.10021	8.65817	-9.33778	1.87446e-10	8.58876e-09	13.7193
TM4SF1	3.45173	5.27736	13.1106	4.7824e-18	8.84621e-16	30.8621		SCN8A	-2.21555	4.05304	-9.11282	2.51e-12	7.71e-11	17.8308		KIAA0101	5.09522	4.86314	12.7565	9.18917e-14	1.25985e-11	21.3818		CTH	-2.52716	7.65559	-9.32886	1.91579e-10	8.75528e-09	13.6973
FMOD	3.48208	4.74024	13.096	4.99966e-18	9.16903e-16	30.8183		AP4B1	-2.61007	5.31919	-9.07989	2.82e-12	8.47e-11	17.7155		BNC2	6.36191	7.05397	12.673	1.08864e-13	1.48097e-11	21.2119		ZER1	-1.95437	8.74765	-9.31204	1.99634e-10	8.96975e-09	13.6558
ANXA2	5.47973	7.06064	13.0244	6.22025e-18	1.12158e-15	30.6029		SLC5A11	-4.44484	4.52018	-9.06298	2.99e-12	8.89e-11	17.6563		CASP8	4.76608	5.7508	12.6622	1.11282e-13	1.50222e-11	21.1899		TMEM38A	-4.35852	7.21753	-9.30437	2.03419e-10	9.08346e-09	13.6369
LAMP3	4.52074	4.76353	13.0043	6.61315e-18	1.17271e-15	30.5425		CHRD	-3.49362	4.51167	-9.03047	3.36e-12	9.76e-11	17.5423		TSPO	3.90685	9.25755	12.618	1.21781e-13	1.61904e-11	21.0995		FOXRED1	-1.45361	7.42105	-9.29417	2.08566e-10	9.28967e-09	13.6118
PROS1	6.76749	6.87187	12.9443	7.94744e-18	1.39777e-15	30.3612		SYT9	-2.38046	3.58582	-9.00526	3.67e-12	1.05e-10	17.4539		IL2RB	4.03979	4.13379	12.5887	1.29282e-13	1.70584e-11	21.0395		ZNF444	-1.3201	8.83991	-9.28565	2.12971e-10	9.41256e-09	13.5907
CYYR1	3.57852	5.9164	12.926	8.40373e-18	1.46601e-15	30.3062		RDH12	-3.70424	3.84792	-8.99283	3.84e-12	1.09e-10	17.4103		APCDD1	2.83248	11.853	12.572	1.33769e-13	1.7389e-11	21.0053		SLC6A15	-4.89441	5.42013	-9.28367	2.14007e-10	9.41256e-09	13.5858
NGFR	2.71526	4.08557	12.8191	1.16707e-17	2.00335e-15	29.9822		KLHL1	-3.41843	4.05659	-8.98963	3.88e-12	1.1e-10	17.399		PRR9	7.08841	5.82765	12.5549	1.38547e-13	1.77472e-11	20.9701		DPF1	-3.61336	6.43726	-9.2737	2.19309e-10	9.5791e-09	13.5612
DDB2	3.03403	6.121	12.7995	1.23983e-17	2.11136e-15	29.9226		SLC6A15	-1.89628	3.41772	-8.97932	4.03e-12	1.14e-10	17.3628		FZD10	5.78346	6.34745	12.5369	1.43723e-13	1.82768e-11	20.9333		FAM189A1	-3.80083	6.85168	-9.27347	2.19431e-10	9.5791e-09	13.5606
ROR2	4.52214	5.03433	12.7858	1.2934e-17	2.18524e-15	29.8808		ASAH2B	-3.12008	4.69013	-8.97408	4.1e-12	1.16e-10	17.3444		MBD2	2.36681	10.3466	12.506	1.53139e-13	1.93341e-11	20.8696		NRSN2	-2.47727	7.90123	-9.26812	2.22329e-10	9.6815e-09	13.5474
THSD7B	4.07357	5.3016	12.7595	1.40254e-17	2.35112e-15	29.8009		ADD3-AS1	-3.63894	4.61367	-8.97164	4.14e-12	1.17e-10	17.3358		ELF1	2.60689	9.00421	12.4267	1.8029e-13	2.25993e-11	20.7059		ACO2	-1.89788	11.2772	-9.2417	2.37236e-10	1.02041e-08	13.482
IER2	5.99826	7.95315	12.7383	1.49759e-17	2.49099e-15	29.7362		OSBP2	-3.19768	4.97246	-8.96299	4.27e-12	1.2e-10	17.3054		PALLD	2.56585	11.6781	12.383	1.97296e-13	2.45556e-11	20.6155		DMTN	-3.08378	8.10496	-9.22778	2.455e-10	1.0508e-08	13.4476
PROCR	5.28561	5.99964	12.7336	1.51969e-17	2.5083e-15	29.7217		ABCC8	-2.89565	4.27033	-8.95758	4.35e-12	1.22e-10	17.2865		CEP128	5.16712	5.15846	12.3304	2.20002e-13	2.69987e-11	20.5062		LOC100505715	-2.2532	7.69694	-9.20015	2.62779e-10	1.10853e-08	13.3791
DLX2	2.3006	4.33494	12.7071	1.64953e-17	2.68626e-15	29.6408		PLCL1	-2.82888	5.72395	-8.95068	4.46e-12	1.24e-10	17.2622		FGF19	3.90008	3.87681	12.3058	2.31513e-13	2.82141e-11	20.455		GAS7	-4.94065	9.45091	-9.15764	2.91829e-10	1.21936e-08	13.2735
LTBP1	6.02949	6.19443	12.6889	1.74458e-17	2.81455e-15	29.5855		RHEBL1	-3.58161	4.20786	-8.9368	4.68e-12	1.29e-10	17.2134		CALD1	1.95815	12.205	12.2936	2.37459e-13	2.8739e-11	20.4295		ESRRG	-4.04452	7.81509	-9.14851	2.98489e-10	1.24128e-08	13.2507
TRIM56	3.7976	5.64054	12.673	1.83292e-17	2.935e-15	29.5368		STAC2	-2.26008	3.35564	-8.9294	4.81e-12	1.32e-10	17.1874		CDK4	2.00113	9.87801	12.271	2.48874e-13	2.99143e-11	20.3824		OGDHL	-4.58782	7.40875	-9.13003	3.12437e-10	1.28406e-08	13.2047
CYP27A1	5.94257	5.86589	12.6135	2.20454e-17	3.50391e-15	29.3546		RGR	-4.20606	4.39418	-8.91621	5.04e-12	1.36e-10	17.141		SVIL	3.64725	8.59826	12.2646	2.52212e-13	3.01093e-11	20.369		FAM122A	-1.62367	7.6578	-9.12771	3.14232e-10	1.28842e-08	13.199
ITGA2	4.66327	5.96215	12.586	2.40086e-17	3.78788e-15	29.2704		ACACB	-2.16011	5.25283	-8.91245	5.1e-12	1.38e-10	17.1278		RNF144B	3.14638	10.308	12.2479	2.61133e-13	3.09637e-11	20.3342		SRCIN1	-5.19594	6.16173	-9.12209	3.18635e-10	1.30343e-08	13.185
CFD	4.42491	5.00697	12.5812	2.4372e-17	3.81716e-15	29.2556		EPHA10	-2.02795	3.3278	-8.8958	5.42e-12	1.45e-10	17.0692		DLX4	6.16249	5.13022	12.2009	2.88039e-13	3.36987e-11	20.2357		SLC25A4	-1.89448	10.7094	-9.10417	3.33082e-10	1.34509e-08	13.1403
MMP9	6.41127	5.41533	12.4817	3.32281e-17	5.1098e-15	28.9496		GRM5	-3.80064	5.1156	-8.85292	6.31e-12	1.66e-10	16.9182		IGSF9	4.84254	5.74523	12.1921	2.93354e-13	3.40932e-11	20.2174		RABGAP1L	-1.47232	11.1914	-9.10377	3.33416e-10	1.34509e-08	13.1393
NFE2L3	2.8745	5.22234	12.449	3.68101e-17	5.60167e-15	28.8485		LDB3	-2.44061	3.82026	-8.83042	6.83e-12	1.79e-10	16.8389		S100A10	3.60655	12.3459	12.1439	3.24495e-13	3.74642e-11	20.1161		EVI5L	-2.73908	7.73446	-9.09421	3.41408e-10	1.37261e-08	13.1154
LAMB1	6.71326	8.13192	12.4363	3.83037e-17	5.76015e-15	28.8092		PPP1R9A	-1.52908	5.2712	-8.83012	6.84e-12	1.79e-10	16.8379		GRHL2	5.8446	5.35388	12.0116	4.28523e-13	4.91513e-11	19.8369		TMEM246	-2.57284	9.111	-9.0888	3.46012e-10	1.385e-08	13.102
AK2	2.90197	5.31567	12.4356	3.83885e-17	5.76015e-15	28.807		TRABD2A	-1.49735	3.10088	-8.82216	7.04e-12	1.82e-10	16.8098		NFE2L3	4.51928	5.7082	11.9838	4.54449e-13	5.17865e-11	19.7779		NCDN	-4.2426	8.6569	-9.08827	3.46466e-10	1.385e-08	13.1006
MYC	4.41597	6.16992	12.4286	3.92266e-17	5.84503e-15	28.7857		CYS1	-3.02898	6.12812	-8.8134	7.26e-12	1.87e-10	16.7789		C1orf116	4.90278	4.52994	11.792	6.82961e-13	7.53791e-11	19.3688		SLC25A23	-2.5859	9.65868	-9.08173	3.5213e-10	1.40125e-08	13.0843
DIRAS3	6.15652	6.78152	12.4229	3.99355e-17	5.90962e-15	28.768		GTPBP1	-1.67657	4.85085	-8.80975	7.35e-12	1.88e-10	16.766		TMC4	4.94406	4.90816	11.7595	7.32182e-13	8.01421e-11	19.2989		C12orf76	-2.34307	9.16504	-9.05244	3.78675e-10	1.48666e-08	13.0111
PLA2G4A	4.49383	5.25601	12.419	4.04305e-17	5.9419e-15	28.7559		KATNAL2	-1.39985	3.83984	-8.7961	7.72e-12	1.96e-10	16.7179		FMO2	5.97277	6.41	11.7385	7.65818e-13	8.26014e-11	19.2538		PTPRO	-1.85182	13.4252	-9.0237	4.06705e-10	1.58254e-08	12.9392
FZD6	6.43089	7.2072	12.4151	4.09281e-17	5.97412e-15	28.7438		SPATA13	-1.8725	4.69991	-8.7951	7.75e-12	1.96e-10	16.7143		SNAI2	5.14874	7.74134	11.7376	7.67225e-13	8.26014e-11	19.2519		SLC16A7	-3.23951	6.23119	-9.02234	4.08081e-10	1.58379e-08	12.9358
GLI3	3.32315	4.84899	12.4078	4.18695e-17	6.07023e-15	28.7213		PRCD	-1.79502	3.62062	-8.78074	8.15e-12	2.04e-10	16.6637		HDAC1	2.46607	10.6885	11.7341	7.73142e-13	8.27309e-11	19.2442		PPP1R12C	-1.77343	8.87911	-9.01876	4.11734e-10	1.59152e-08	12.9268
TFAP2C	1.97558	3.20391	12.3881	4.45427e-17	6.41445e-15	28.6602		DCTN1-AS1	-4.41863	5.0338	-8.75229	9.02e-12	2.23e-10	16.5632		PSTPIP2	2.56677	4.65	11.724	7.90001e-13	8.40226e-11	19.2225		TRIM23	-2.74032	7.78403	-9.01769	4.12837e-10	1.59228e-08	12.9241
HSPB1	6.31451	9.22718	12.3311	5.3263e-17	7.61909e-15	28.4836		NWD2	-3.73077	5.1336	-8.74946	9.11e-12	2.25e-10	16.5532		C11orf45	2.75463	4.68879	11.6809	8.66513e-13	9.1605e-11	19.1297		TRIM46	-2.81113	6.58535	-9.0168	4.13746e-10	1.59229e-08	12.9219
CYP20A1	2.45494	5.04237	12.3282	5.37569e-17	7.63881e-15	28.4745		DMGDH	-3.68746	5.0163	-8.74921	9.12e-12	2.25e-10	16.5523		RRM2	4.7625	5.41089	11.644	9.38198e-13	9.85894e-11	19.0498		RALGPS1	-2.67639	8.9462	-8.96691	4.68499e-10	1.7681e-08	12.7967
COL17A1	4.94549	5.61312	12.3144	5.61331e-17	7.924e-15	28.4318		SH3TC2	-2.2435	3.40686	-8.71889	1.02e-11	2.45e-10	16.4452		SPINT1	6.35408	7.28788	11.6291	9.68733e-13	1.00594e-10	19.0176		HAGHL	-2.47148	6.28548	-8.95347	4.84477e-10	1.81281e-08	12.763
BAMBI	6.44906	7.28866	12.3077	5.73218e-17	8.03892e-15	28.4111		TMEM144	-2.60855	5.54518	-8.70456	1.07e-11	2.55e-10	16.3945		NMI	3.21631	8.29179	11.6083	1.01304e-12	1.03964e-10	18.9727		NKAIN2	-5.40905	6.85981	-8.94457	4.95369e-10	1.84962e-08	12.7406
CRIP1	3.87401	6.03066	12.2793	6.26841e-17	8.73385e-15	28.3228		LOC100289283	-2.66193	4.59284	-8.69922	1.09e-11	2.6e-10	16.3757		LEPREL1	3.67098	5.31652	11.5421	1.16898e-12	1.18209e-10	18.8288		ARHGAP33	-3.9333	6.23401	-8.941	4.99797e-10	1.86219e-08	12.7316
ID3	6.02705	8.88859	12.2691	6.47319e-17	8.96098e-15	28.291		AC141928.1	-3.37136	3.63147	-8.69233	1.12e-11	2.65e-10	16.3513		C19orf33	5.54375	5.83636	11.5409	1.17205e-12	1.18209e-10	18.8262		B4GALT6	-2.35516	10.255	-8.92551	5.19522e-10	1.92344e-08	12.6926
SERTAD3	4.02683	5.33499	12.2654	6.54933e-17	9.00827e-15	28.2795		GREB1	-2.53464	4.3399	-8.67944	1.17e-11	2.76e-10	16.3057		SLPI	7.56851	6.67708	11.5271	1.20754e-12	1.21092e-10	18.7962		ASRGL1	-3.93721	8.52928	-8.92098	5.2545e-10	1.93345e-08	12.6812
FOXQ1	5.33727	5.97153	12.2598	6.66642e-17	9.11092e-15	28.262		TNRC6C	-1.95781	4.7102	-8.67801	1.18e-11	2.77e-10	16.3006		CLIC3	4.42436	4.6999	11.5129	1.24538e-12	1.23978e-10	18.7652		FLRT1	-2.68497	6.3957	-8.92091	5.25531e-10	1.93345e-08	12.6811
CYR61	5.49298	8.74403	12.2395	7.10642e-17	9.65079e-15	28.1988		ADD2	-2.93097	4.67184	-8.66503	1.23e-11	2.89e-10	16.2547		PDE5A	4.92249	7.51948	11.511	1.2505e-12	1.23978e-10	18.7611		ST6GALNAC6	-1.99845	8.05592	-8.90955	5.40681e-10	1.98088e-08	12.6524
CRISPLD1	3.43224	8.32038	12.2109	7.77761e-17	1.04303e-14	28.1097		RAB33A	-3.96744	5.2367	-8.65371	1.28e-11	3e-10	16.2146		STK38	2.19541	10.0756	11.5084	1.25752e-12	1.23978e-10	18.7554		PPP1R3F	-3.2875	6.37989	-8.90868	5.41859e-10	1.98106e-08	12.6502
HEXB	8.03796	7.21749	12.199	8.07616e-17	1.07634e-14	28.0725		KIRREL3	-2.55232	4.23161	-8.63995	1.35e-11	3.13e-10	16.1659		PERP	4.77537	11.5634	11.4729	1.35838e-12	1.33174e-10	18.6779		PRR18	-5.09204	7.36769	-8.87079	5.95799e-10	2.16923e-08	12.5547
WLS	5.96392	7.55827	12.1252	1.01993e-16	1.35091e-14	27.8419		RAB37	-3.4984	4.39784	-8.63806	1.36e-11	3.14e-10	16.1592		NDC80	3.03462	4.70044	11.4531	1.41818e-12	1.38265e-10	18.6346		RAP1GAP	-4.19481	7.73598	-8.86725	6.0111e-10	2.18403e-08	12.5457
CASP1	3.5138	5.23376	12.1113	1.06576e-16	1.40294e-14	27.7985		STX1B	-5.08584	4.59448	-8.62581	1.42e-11	3.27e-10	16.1158		PYCARD	4.54788	7.29432	11.4386	1.46348e-12	1.41893e-10	18.603		GIT1	-2.19815	8.12182	-8.86054	6.1131e-10	2.21062e-08	12.5288
GRN	5.97445	6.60575	12.1062	1.08342e-16	1.41749e-14	27.7822		POU2F2	-1.38021	4.15564	-8.62285	1.43e-11	3.3e-10	16.1053		KRT5	9.73245	8.13789	11.4361	1.47176e-12	1.41911e-10	18.5973		SLC25A42	-1.8042	5.80069	-8.84665	6.32998e-10	2.281e-08	12.4937
APOBEC3B	3.06215	3.84917	12.087	1.15138e-16	1.49729e-14	27.7221		FAM131C	-2.86533	3.90358	-8.62182	1.44e-11	3.31e-10	16.1017		CMTM3	3.44589	8.48493	11.404	1.57841e-12	1.49727e-10	18.527		GNAZ	-3.25928	8.92842	-8.84498	6.3565e-10	2.28587e-08	12.4895
CRYZ	6.45634	6.76932	12.0741	1.19956e-16	1.55054e-14	27.6816		KCNK9	-3.42928	3.99756	-8.61894	1.45e-11	3.33e-10	16.0914		PDGFC	3.29088	10.4529	11.3567	1.74993e-12	1.63191e-10	18.4233		TBKBP1	-1.4689	6.48126	-8.84347	6.38072e-10	2.28988e-08	12.4857
CFI	4.58748	6.16507	12.0541	1.2782e-16	1.6423e-14	27.6189		ZNF296	-2.12899	4.04447	-8.60592	1.52e-11	3.47e-10	16.0453		MIR31HG	4.14384	4.3302	11.3548	1.75754e-12	1.63191e-10	18.4189		HOMER1	-2.83518	10.3859	-8.83876	6.45663e-10	2.3124e-08	12.4737
SNAPC1	4.53093	5.87429	12.0485	1.30106e-16	1.64898e-14	27.6014		TRPM3	-2.78053	4.35343	-8.60122	1.55e-11	3.52e-10	16.0286		SLC43A3	3.94839	7.75014	11.3469	1.78792e-12	1.65138e-10	18.4017		ATP6V0A1	-2.30582	8.90822	-8.83396	6.53497e-10	2.33568e-08	12.4616
FMO2	3.74713	4.84344	12.0478	1.30411e-16	1.64898e-14	27.599		ELOVL2-AS1	-1.43097	3.48382	-8.60083	1.55e-11	3.52e-10	16.0273		PVRL4	4.30143	4.27133	11.3089	1.94346e-12	1.76714e-10	18.3178		TEF	-2.13331	9.43918	-8.8216	6.74102e-10	2.39996e-08	12.4303
HLA-DPA1	6.58663	6.69912	12.0472	1.30646e-16	1.64898e-14	27.5973		USH1C	-3.06975	4.06888	-8.57896	1.68e-11	3.76e-10	15.9497		ACP5	6.40318	5.33353	11.2774	2.08267e-12	1.8743e-10	18.2483		SLC25A22	-2.5996	6.79521	-8.77815	7.51978e-10	2.64458e-08	12.3202
CLEC2B	3.43708	4.0583	11.9982	1.52695e-16	1.91601e-14	27.4431		HSPB6	-3.77627	4.67799	-8.57367	1.71e-11	3.82e-10	15.931		THSD7B	3.61491	6.20472	11.2676	2.12784e-12	1.90518e-10	18.2267		NOVA2	-2.20809	6.4408	-8.76764	7.72164e-10	2.70473e-08	12.2936
STT3A	5.65556	6.20926	11.9508	1.77574e-16	2.20243e-14	27.294		NTSR2	-4.27533	4.5477	-8.5466	1.88e-11	4.13e-10	15.8349		TMEM176B	3.39154	10.0644	11.2575	2.17559e-12	1.93804e-10	18.2044		SYN2	-7.17905	8.54108	-8.74227	8.23185e-10	2.86629e-08	12.2291
NAGA	4.0169	5.08709	11.9475	1.79468e-16	2.21313e-14	27.2835		ADARB1	-2.40315	4.49914	-8.53693	1.95e-11	4.24e-10	15.8006		LRR1	3.16475	5.47323	11.2243	2.34068e-12	2.06415e-10	18.1309		SH3GL3	-5.66288	7.73106	-8.726	8.57705e-10	2.96297e-08	12.1878
NDUFA4L2	3.5208	4.48577	11.8658	2.33026e-16	2.84093e-14	27.0254		KCNIP2	-2.63444	4.18259	-8.52215	2.05e-11	4.43e-10	15.7481		MT4	1.85911	3.1961	11.2203	2.36154e-12	2.07214e-10	18.1219		LMLN	-2.79235	6.7567	-8.72222	8.65942e-10	2.98554e-08	12.1781
MCM2	3.65301	4.81733	11.8447	2.4936e-16	3.02289e-14	26.9584		GNB5	-1.15284	4.89906	-8.51582	2.1e-11	4.5e-10	15.7256		S100A11	4.2654	10.9679	11.214	2.39431e-12	2.09043e-10	18.1081		DNAJC18	-2.29903	7.19733	-8.71833	8.74489e-10	3.0091e-08	12.1683
WNT5A	5.43497	7.26026	11.8394	2.5363e-16	3.05738e-14	26.9416		KCNK3	-2.66116	3.78784	-8.50658	2.17e-11	4.64e-10	15.6928		PTBP3	1.60332	10.897	11.1499	2.75885e-12	2.39679e-10	17.9656		ZNF324	-1.64853	7.37312	-8.71506	8.8176e-10	3.02818e-08	12.1599
IFITM1	6.27512	7.13357	11.8353	2.56968e-16	3.06685e-14	26.9287		CAMKK1	-3.7974	3.99922	-8.50501	2.18e-11	4.66e-10	15.6872		ASCL5	5.27661	4.54682	11.1214	2.93852e-12	2.5403e-10	17.9021		TTBK1	-3.69861	5.35217	-8.68562	9.49918e-10	3.24953e-08	12.0849
MAFB	5.06938	7.44488	11.8232	2.67158e-16	3.16707e-14	26.8902		CD22	-2.40814	3.98671	-8.50493	2.18e-11	4.66e-10	15.6869		COL8A1	5.92295	8.09259	11.0883	3.16196e-12	2.70679e-10	17.8284		TMEM170B	-2.57911	9.21732	-8.67452	9.76992e-10	3.32272e-08	12.0566
KHNYN	3.60934	4.83273	11.8082	2.80308e-16	3.30471e-14	26.8427		CABP7	-2.28086	4.01462	-8.49548	2.26e-11	4.78e-10	15.6534		MUC15	5.374	5.97189	11.0739	3.26482e-12	2.75454e-10	17.7962		GARNL3	-2.79284	7.87271	-8.67212	9.82944e-10	3.33005e-08	12.0505
PSME1	6.18275	6.87142	11.7995	2.88242e-16	3.37968e-14	26.8151		FOXP2	-3.12593	4.20428	-8.48947	2.31e-11	4.85e-10	15.632		ITPRIPL2	3.19373	9.4797	11.0693	3.29852e-12	2.76965e-10	17.7859		DTX1	-2.15158	7.55361	-8.66839	9.92266e-10	3.34853e-08	12.041
SYTL1	5.29764	5.64803	11.7943	2.93144e-16	3.41847e-14	26.7985		LOC728743	-2.04914	2.97661	-8.47368	2.44e-11	5.09e-10	15.5759		SHH	6.40066	5.9064	11.0511	3.43492e-12	2.87045e-10	17.7452		ADAM11	-5.46636	6.10229	-8.66767	9.94084e-10	3.34853e-08	12.0392
F2R	2.6518	4.30691	11.767	3.19925e-16	3.71061e-14	26.712		MGC12488	-3.92129	6.70852	-8.47257	2.45e-11	5.1e-10	15.5719		PMAIP1	5.28665	7.99709	10.9555	4.25124e-12	3.52393e-10	17.5307		PIP5K1C	-2.45569	9.73275	-8.66766	9.9412e-10	3.34853e-08	12.0391
PDLIM1	5.17292	8.72364	11.7632	3.23866e-16	3.73613e-14	26.6999		EPHA8	-4.05217	4.38684	-8.46942	2.48e-11	5.14e-10	15.5608		PPP4R1	1.68822	10.4726	10.9549	4.25707e-12	3.52393e-10	17.5293		ATP6V0E2	-2.79101	11.2071	-8.65312	1.03144e-09	3.46758e-08	12.002
SAT1	5.25781	9.63771	11.7173	3.75405e-16	4.30752e-14	26.5539		KCNIP4	-2.44473	5.28809	-8.45446	2.62e-11	5.41e-10	15.5076		IL1R2	4.3033	6.27962	10.9467	4.33572e-12	3.57219e-10	17.5109		BRI3BP	-1.83241	10.2841	-8.64907	1.04207e-09	3.48993e-08	11.9917
IQGAP1	4.094	6.65135	11.7147	3.78589e-16	4.32094e-14	26.5456		SRGAP3	-3.02249	5.29383	-8.45284	2.63e-11	5.43e-10	15.5018		EPPK1	6.36471	5.77091	10.9216	4.587e-12	3.74406e-10	17.4543		SEZ6	-4.83685	4.76852	-8.64828	1.04416e-09	3.49027e-08	11.9897
GSTZ1	3.13173	4.94405	11.6947	4.03817e-16	4.58449e-14	26.4818		CDH24	-3.39201	4.51479	-8.44693	2.69e-11	5.52e-10	15.4808		CTHRC1	5.61065	8.96292	10.8813	5.02155e-12	4.06098e-10	17.3632		GDI1	-2.28873	11.1888	-8.64703	1.04747e-09	3.4947e-08	11.9865
GCNT1	2.95009	4.58091	11.6901	4.09852e-16	4.62853e-14	26.4671		PPARGC1B	-1.97923	3.99151	-8.44544	2.7e-11	5.54e-10	15.4755		SMARCC1	2.01565	10.1436	10.8717	5.13032e-12	4.12991e-10	17.3416		KLHDC3	-2.68725	9.23212	-8.64233	1.06005e-09	3.52327e-08	11.9745
LCN2	4.97793	4.83436	11.654	4.60561e-16	5.14701e-14	26.3518		ADAMTS13	-4.19921	5.22829	-8.43767	2.78e-11	5.66e-10	15.4478		PLA2R1	4.25254	6.26024	10.854	5.33911e-12	4.25891e-10	17.3015		GRM2	-2.76696	4.86589	-8.63917	1.06859e-09	3.54494e-08	11.9664
EGR2	6.0602	5.90642	11.6458	4.72848e-16	5.25695e-14	26.3257		PLCH1	-2.44613	4.09424	-8.42764	2.88e-11	5.86e-10	15.4122		TEAD3	3.2377	6.06761	10.8209	5.7524e-12	4.53939e-10	17.2265		GDPD1	-2.51781	8.90176	-8.63368	1.08358e-09	3.58787e-08	11.9524
FKBP9	6.60137	7.17044	11.6135	5.24873e-16	5.79135e-14	26.2225		KATNB1	-1.01427	5.37075	-8.42291	2.93e-11	5.95e-10	15.3953		S100A3	4.5974	4.65678	10.8196	5.76832e-12	4.53939e-10	17.2237		MAP3K10	-2.81703	5.11153	-8.62085	1.11945e-09	3.68577e-08	11.9196
ANTXR2	1.53509	4.34329	11.6127	5.26315e-16	5.79135e-14	26.2198		LOC729164	-5.57849	6.10107	-8.4128	3.04e-11	6.13e-10	15.3594		IL7R	5.77685	5.18587	10.7737	6.39825e-12	5.01263e-10	17.1195		PEG3	-3.25646	11.8278	-8.61246	1.14357e-09	3.74591e-08	11.8981
SULT1E1	3.29166	4.46449	11.6006	5.47328e-16	5.96143e-14	26.1811		KCNJ4	-3.93782	4.25175	-8.40454	3.13e-11	6.29e-10	15.3299		CPXM1	4.49481	5.32474	10.7673	6.49151e-12	5.06309e-10	17.1049		KCNJ3	-6.18991	7.83274	-8.60872	1.15449e-09	3.75885e-08	11.8886
PPP1R14B	4.04644	7.29642	11.5949	5.57434e-16	6.01048e-14	26.163		NPAS3	-2.29853	4.70538	-8.40321	3.15e-11	6.31e-10	15.3252		ANTXR2	3.68402	7.81493	10.7506	6.74139e-12	5.21166e-10	17.0669		MKKS	-1.11239	10.0372	-8.58791	1.21722e-09	3.95573e-08	11.8353
GLA	4.60986	5.73006	11.5893	5.67724e-16	6.06052e-14	26.1449		ASPDH	-2.48646	3.89632	-8.39851	3.2e-11	6.41e-10	15.3085		CAPN14	3.68755	5.12494	10.7199	7.22774e-12	5.56314e-10	16.9968		SMPD3	-2.64971	4.61105	-8.58653	1.22151e-09	3.96027e-08	11.8317
ZNF600	3.60592	4.76752	11.5728	5.98723e-16	6.3598e-14	26.0923		PTCHD2	-2.46688	3.86255	-8.38496	3.36e-11	6.67e-10	15.2602		SRBD1	2.3872	6.89304	10.7006	7.54979e-12	5.78565e-10	16.953		SLC12A5	-8.41427	7.07111	-8.5837	1.23031e-09	3.97618e-08	11.8245
TFDP2	3.53808	5.24266	11.5699	6.04486e-16	6.38939e-14	26.0828		TTLL6	-4.01006	4.08991	-8.37512	3.48e-11	6.87e-10	15.2252		LAMC1	2.46282	10.4868	10.661	8.26042e-12	6.24836e-10	16.8624		PIN1	-1.93893	9.86232	-8.55409	1.32666e-09	4.22532e-08	11.7486
LTBP2	4.80542	5.57108	11.5333	6.80662e-16	7.15929e-14	25.9655		SLC9A5	-2.92586	4.62806	-8.37472	3.49e-11	6.87e-10	15.2237		TMEM87B	2.1652	8.89637	10.6024	9.44203e-12	7.02033e-10	16.7279		HIST3H2A	-3.53796	8.22328	-8.54665	1.35209e-09	4.27527e-08	11.7295
KDELR1	2.50158	6.88479	11.5298	6.88502e-16	7.20643e-14	25.9541		ADRBK1	-3.10913	4.90565	-8.36813	3.57e-11	7.02e-10	15.2003		EPCAM	6.24775	8.99351	10.5932	9.64226e-12	7.10975e-10	16.7068		LRFN1	-1.77765	4.87904	-8.5421	1.36786e-09	4.3019e-08	11.7178
CTSK	5.22592	6.67382	11.5009	7.56208e-16	7.87667e-14	25.8614		ZNF519	-2.1443	4.12057	-8.36072	3.67e-11	7.18e-10	15.1739		PROSER2	4.04975	6.10052	10.5766	1.00129e-11	7.35216e-10	16.6688		DOCK3	-5.08038	7.91797	-8.53294	1.40018e-09	4.3722e-08	11.6943
MAGT1	4.19573	7.13978	11.4665	8.45615e-16	8.68151e-14	25.7508		AGPAT4-IT1	-1.42797	5.21053	-8.34462	3.89e-11	7.55e-10	15.1165		TPM1	1.84325	12.0384	10.5683	1.02055e-11	7.46233e-10	16.6497		CEP170B	-2.05198	9.57241	-8.52474	1.42979e-09	4.45673e-08	11.6732
CD99	5.9522	8.48302	11.4578	8.69878e-16	8.88808e-14	25.7228		DNAH11	-2.81086	3.73181	-8.33431	4.03e-11	7.8e-10	15.0797		MPZL2	5.01932	7.80967	10.5597	1.04089e-11	7.57946e-10	16.6298		DNAJA4	-2.40515	9.50692	-8.52319	1.43547e-09	4.46042e-08	11.6692
WDR5B	3.12661	4.12438	11.4486	8.96428e-16	9.07317e-14	25.6931		VSTM2A	-2.74256	3.68521	-8.33099	4.08e-11	7.88e-10	15.0679		EDAR	5.16045	5.05689	10.5565	1.04844e-11	7.60291e-10	16.6225		SLC45A4	-2.57911	8.43663	-8.51709	1.45798e-09	4.51254e-08	11.6536
TCIRG1	4.37713	4.73712	11.4472	9.00517e-16	9.07317e-14	25.6886		TMEM74	-4.08941	5.12474	-8.32973	4.1e-11	7.9e-10	15.0634		OLFML2A	4.33526	6.08248	10.5322	1.10855e-11	7.97293e-10	16.5664		CASKIN1	-4.99102	8.18396	-8.50822	1.4914e-09	4.58364e-08	11.6307
SPON1	3.82899	5.84416	11.4471	9.00678e-16	9.07317e-14	25.6884		MOBP	-3.47528	4.61376	-8.32151	4.22e-11	8.12e-10	15.0341		HAS2	3.25039	5.22936	10.5232	1.13158e-11	8.0963e-10	16.5457		STRIP2	-4.33007	7.0425	-8.49444	1.54482e-09	4.69846e-08	11.5953
ACTL6A	3.69236	6.65217	11.4424	9.14748e-16	9.17184e-14	25.6731		C9orf117	-2.20187	3.9972	-8.30831	4.43e-11	8.46e-10	14.987		CRIP1	4.59608	7.31163	10.5219	1.13493e-11	8.0963e-10	16.5428		NFS1	-1.19037	8.62999	-8.49312	1.55006e-09	4.70622e-08	11.5919
HHAT	2.39297	5.21422	11.4364	9.32652e-16	9.29414e-14	25.6539		ODF3	-3.09777	3.9968	-8.30029	4.56e-11	8.67e-10	14.9584		CHSY1	1.97281	11.4453	10.4982	1.19828e-11	8.47925e-10	16.4881		ENDOG	-1.53901	7.95873	-8.49108	1.55816e-09	4.72266e-08	11.5867
TP53TG1	2.09286	5.71119	11.4354	9.35608e-16	9.29414e-14	25.6508		RASGEF1C	-1.62651	3.51849	-8.28701	4.78e-11	9.01e-10	14.911		PPP1R14B	2.36608	9.25226	10.491	1.21831e-11	8.58638e-10	16.4714		LGI4	-4.05258	6.78407	-8.45384	1.71395e-09	5.08937e-08	11.4907
VWA5A	4.29582	5.85219	11.4323	9.45128e-16	9.34545e-14	25.6408		SLC4A5	-3.15185	4.03854	-8.28643	4.79e-11	9.01e-10	14.909		ID3	3.59842	11.1397	10.4795	1.25092e-11	8.746e-10	16.4448		CELF4	-5.87357	7.12605	-8.44966	1.73241e-09	5.13239e-08	11.4799
SNX7	6.13098	6.53919	11.4292	9.5472e-16	9.39698e-14	25.6308		B3GNT4	-6.33875	6.92152	-8.27883	4.92e-11	9.24e-10	14.8818		GBP2	3.75274	9.35504	10.4437	1.35826e-11	9.37608e-10	16.362		PIGZ	-2.22063	6.75546	-8.44923	1.73429e-09	5.13239e-08	11.4788
ETS2	2.54126	5.16426	11.4235	9.72789e-16	9.53112e-14	25.6122		TUBA4B	-2.26634	5.25411	-8.27649	4.97e-11	9.31e-10	14.8735		TNFAIP3	5.23928	7.67814	10.4424	1.36241e-11	9.37608e-10	16.3589		JPH1	-4.23067	7.00394	-8.447	1.74426e-09	5.15319e-08	11.4731
SLC39A14	2.55706	4.01453	11.4218	9.78e-16	9.53862e-14	25.6069		PRO1596	-4.63209	5.46609	-8.27582	4.98e-11	9.32e-10	14.8711		NRP2	3.638	7.4447	10.3969	1.51275e-11	1.03177e-09	16.2536		ABHD17A	-1.26733	11.5633	-8.43447	1.80118e-09	5.30351e-08	11.4407
GEM	4.79892	7.02543	11.4139	1.0037e-15	9.74498e-14	25.5813		LOC401324	-4.40933	4.57943	-8.27546	4.98e-11	9.33e-10	14.8698		MPZL3	4.01188	4.59868	10.3958	1.51688e-11	1.03177e-09	16.2508		MAPK11	-2.30664	7.1739	-8.41748	1.88138e-09	5.48705e-08	11.3969
MYH9	3.77048	5.92584	11.4021	1.04286e-15	1.00795e-13	25.5434		GTF3C2-AS1	-4.36361	4.52585	-8.26702	5.14e-11	9.58e-10	14.8397		PTPLAD2	4.45065	7.16344	10.3816	1.56725e-11	1.06192e-09	16.2179		SYNGR1	-3.25029	9.3075	-8.4173	1.88228e-09	5.48705e-08	11.3964
SERTAD1	4.35042	5.36216	11.3957	1.06508e-15	1.02482e-13	25.5226		HAGLR	-1.19149	3.60922	-8.26612	5.16e-11	9.6e-10	14.8365		DSP	7.8271	9.05672	10.3793	1.57562e-11	1.06348e-09	16.2126		MFSD4	-5.3203	8.51354	-8.40192	1.95807e-09	5.67201e-08	11.3566
TGFBR1	2.68079	4.36409	11.3474	1.24708e-15	1.19458e-13	25.3665		CCDC85B	-1.5777	4.56304	-8.24939	5.48e-11	1.01e-09	14.7767		NOC3L	1.59951	8.45003	10.3527	1.6754e-11	1.1222e-09	16.1508		OSBP2	-2.0229	5.69849	-8.38722	2.03345e-09	5.8596e-08	11.3186
VCAN	4.42641	7.33843	11.3441	1.26047e-15	1.20204e-13	25.3559		LOC100507520	-2.29816	4.59836	-8.24859	5.49e-11	1.01e-09	14.7739		KREMEN1	2.56142	8.67392	10.2919	1.92929e-11	1.26805e-09	16.0087		AP3B2	-4.45411	6.83742	-8.38116	2.06535e-09	5.94178e-08	11.3029
MAN2B1	5.26011	6.04618	11.3051	1.43196e-15	1.35355e-13	25.2297		CADM3-AS1	-3.85967	3.75756	-8.24134	5.64e-11	1.03e-09	14.748		PAPPA	5.2869	7.21556	10.2489	2.13161e-11	1.39549e-09	15.9084		LPPR2	-1.69021	7.89472	-8.3274	2.37188e-09	6.71356e-08	11.1636
CYBRD1	3.92439	6.90442	11.2993	1.45934e-15	1.37338e-13	25.211		LOC100130642	-3.18369	3.92072	-8.22575	5.96e-11	1.08e-09	14.6923		EZH2	3.45892	5.06735	10.225	2.254e-11	1.45961e-09	15.8522		SESN2	-2.21915	7.12221	-8.32348	2.39594e-09	6.77076e-08	11.1535
MYD88	4.60066	7.56303	11.2566	1.67892e-15	1.57312e-13	25.0723		SNCG	-3.07723	4.34828	-8.2172	6.15e-11	1.11e-09	14.6618		LAMB3	5.97658	5.43196	10.2222	2.26854e-11	1.46363e-09	15.8457		CPT1C	-3.99658	7.16284	-8.3207	2.41321e-09	6.79932e-08	11.1462
CYP1B1	4.59903	5.86454	11.251	1.70959e-15	1.5949e-13	25.0544		LOC100505515	-3.31098	3.85051	-8.21495	6.2e-11	1.11e-09	14.6537		C1QTNF9B-AS1	4.97445	4.40944	10.2121	2.3228e-11	1.48769e-09	15.8219		HCG18	-1.58196	8.35975	-8.31491	2.44951e-09	6.87783e-08	11.1312
UNC5B-AS1	2.87551	3.98713	11.2216	1.8831e-15	1.74162e-13	24.9587		MAGI1	-1.23468	4.84968	-8.21451	6.21e-11	1.11e-09	14.6522		SLC35F2	3.93352	7.60894	10.2023	2.37607e-11	1.51628e-09	15.7991		ADARB1	-2.17392	9.37213	-8.29958	2.54836e-09	7.10987e-08	11.0914
LAMP1	5.60468	7.41406	11.2195	1.8958e-15	1.74585e-13	24.9521		DCST2	-4.52172	4.74625	-8.20662	6.39e-11	1.14e-09	14.624		ST14	2.65185	8.83647	10.1991	2.3941e-11	1.52225e-09	15.7915		IQSEC2	-2.22925	7.17405	-8.27747	2.69807e-09	7.45645e-08	11.0339
CLDN1	4.89812	6.28517	11.2029	2.00222e-15	1.82815e-13	24.898		LOC101929164	-3.50173	3.71967	-8.20321	6.47e-11	1.15e-09	14.6118		KRT8	5.32151	6.44429	10.1909	2.44033e-11	1.54048e-09	15.7722		USP35	-1.46716	7.11156	-8.26411	2.79291e-09	7.7064e-08	10.9992
CXCL14	5.09075	6.56826	11.1981	2.03436e-15	1.84182e-13	24.8823		LINC00474	-2.96383	4.40578	-8.19443	6.68e-11	1.18e-09	14.5804		APOBEC3G	3.48352	7.14178	10.1882	2.45562e-11	1.54457e-09	15.7659		FAM19A1	-7.69929	6.58723	-8.26048	2.81921e-09	7.76677e-08	10.9897
IFITM2	5.93009	8.3199	11.1856	2.11981e-15	1.91112e-13	24.8416		C18orf15	-3.98588	3.83587	-8.19217	6.73e-11	1.19e-09	14.5723		PSME1	1.66289	10.5965	10.1812	2.49627e-11	1.56454e-09	15.7494		KCNAB1	-3.64806	9.04323	-8.25878	2.83166e-09	7.78066e-08	10.9853
GNL2	5.59591	5.72672	11.1781	2.17264e-15	1.95056e-13	24.8172		KCNG3	-3.27641	3.84387	-8.18806	6.83e-11	1.2e-09	14.5576		RP11-44F21.5	5.0592	5.14191	10.1631	2.60402e-11	1.61477e-09	15.7068		ARHGEF9	-2.78893	9.75478	-8.25187	2.88276e-09	7.90462e-08	10.9673
NPC2	7.37363	7.9239	11.16	2.30569e-15	2.06138e-13	24.7584		BTG4	-3.83635	3.92375	-8.18743	6.85e-11	1.2e-09	14.5554		MAGT1	1.93392	11.3813	10.1378	2.76295e-11	1.70729e-09	15.6472		CLCN4	-4.41435	9.30081	-8.24752	2.91532e-09	7.969e-08	10.956
KIAA0020	1.78608	4.06499	11.157	2.32869e-15	2.07331e-13	24.7486		FAM184B	-3.13707	4.10594	-8.1871	6.86e-11	1.2e-09	14.5542		SUMF1	2.8163	9.77655	10.1356	2.77689e-11	1.70988e-09	15.6421		C16orf45	-2.96167	10.1697	-8.2248	3.09201e-09	8.38667e-08	10.8967
PLOD2	5.46969	6.33804	11.1469	2.40733e-15	2.13447e-13	24.7157		GAL3ST2	-3.9064	3.58303	-8.18451	6.92e-11	1.21e-09	14.5449		LOC101928076	3.47995	4.63992	10.1308	2.80882e-11	1.72349e-09	15.6306		SYT13	-6.15902	8.17889	-8.19942	3.30225e-09	8.86103e-08	10.8305
SHH	3.09541	3.88463	11.142	2.44668e-15	2.16043e-13	24.6996		CTC-471C19.1	-3.48229	4.21493	-8.1845	6.92e-11	1.21e-09	14.5449		CAV2	3.62713	10.4941	10.1228	2.86162e-11	1.74977e-09	15.6119		ABCA2	-3.56511	7.62506	-8.19806	3.31399e-09	8.87896e-08	10.827
ACVR1	6.43955	6.95843	11.1369	2.48791e-15	2.18783e-13	24.6831		LINC00654	-3.75188	3.6979	-8.18015	7.03e-11	1.23e-09	14.5293		EIF4E2	2.54977	8.93135	10.0898	3.09192e-11	1.88403e-09	15.5339		ACTR1B	-1.39663	9.87017	-8.19564	3.33481e-09	8.92113e-08	10.8207
SERTAD2	4.96509	6.2069	11.1203	2.62776e-15	2.30138e-13	24.629		SLX4	-2.62806	3.744	-8.17445	7.18e-11	1.25e-09	14.509		BIK	3.14995	4.32345	10.0835	3.13826e-11	1.90565e-09	15.519		CRTC1	-2.61001	6.15013	-8.18601	3.41922e-09	9.11485e-08	10.7955
SMCO4	4.92568	5.28902	11.119	2.63899e-15	2.30182e-13	24.6248		ANKRD26P3	-3.8141	4.61054	-8.16561	7.41e-11	1.28e-09	14.4773		PLXDC2	2.74818	9.34659	10.0495	3.39947e-11	2.03608e-09	15.4385		LARGE	-3.16927	7.09549	-8.18561	3.42281e-09	9.11485e-08	10.7944
FGL2	2.76864	7.19876	11.1108	2.71161e-15	2.34609e-13	24.5979		ST8SIA5	-1.51833	4.13763	-8.16495	7.43e-11	1.28e-09	14.475		LTBP1	3.23447	10.3456	10.0467	3.42181e-11	2.0425e-09	15.4319		FDX1L	-1.68861	8.84644	-8.18414	3.43587e-09	9.12194e-08	10.7906
GAL3ST4	4.69788	5.33375	11.0883	2.92097e-15	2.50701e-13	24.5243		INGX	-3.1936	4.79013	-8.16336	7.47e-11	1.29e-09	14.4693		MR1	3.73123	8.15068	10.0345	3.52166e-11	2.09497e-09	15.4029		WBSCR17	-4.8892	7.77745	-8.17205	3.54546e-09	9.3845e-08	10.759
ECM1	4.11167	5.79024	11.0828	2.97388e-15	2.54225e-13	24.5065		LHFPL3-AS2	-2.29447	3.71107	-8.16259	7.49e-11	1.29e-09	14.4665		EVA1A	3.13024	3.38809	10.0027	3.79511e-11	2.24244e-09	15.3276		DGKI	-3.21506	4.95566	-8.1696	3.56803e-09	9.41585e-08	10.7526
TSPO	5.31126	7.30241	11.0792	3.01011e-15	2.56301e-13	24.4945		DGAT2	-2.98454	3.8087	-8.16234	7.5e-11	1.29e-09	14.4657		RREB1	3.4772	9.37247	9.98982	3.9124e-11	2.29628e-09	15.297		ERMN	-6.02885	7.70472	-8.16777	3.58506e-09	9.44658e-08	10.7478
ARHGAP10	2.47448	4.58032	11.0703	3.09931e-15	2.62853e-13	24.4656		PP14571	-2.22173	3.83827	-8.16117	7.53e-11	1.3e-09	14.4615		IRX1	6.02814	7.94539	9.97118	4.08843e-11	2.38365e-09	15.2527		SV2A	-3.77638	9.63913	-8.16613	3.60039e-09	9.47275e-08	10.7435
SERPINB1	2.54972	5.0303	11.0355	3.47764e-15	2.92626e-13	24.3516		KCNT1	-3.32972	3.59299	-8.16014	7.56e-11	1.3e-09	14.4578		HAUS1	2.06335	9.10513	9.96631	4.13573e-11	2.40324e-09	15.2411		PNMA6A	-3.19811	7.89398	-8.15058	3.74885e-09	9.83388e-08	10.7029
PDIA4	3.93295	7.3549	11.0256	3.59305e-15	2.99985e-13	24.3193		SPATA45	-3.15887	3.93737	-8.15905	7.59e-11	1.3e-09	14.4539		TMEM176A	3.21049	9.1252	9.95712	4.22661e-11	2.44795e-09	15.2192		ATCAY	-4.69063	8.65068	-8.1421	3.83242e-09	1.00144e-07	10.6807
XPC	4.68392	5.9623	10.9923	4.01238e-15	3.32408e-13	24.2101		FUT7	-1.06704	3.50234	-8.1581	7.61e-11	1.3e-09	14.4505		CAPN2	1.48229	11.8305	9.9531	4.26698e-11	2.45512e-09	15.2096		GDAP1L1	-3.7124	5.59142	-8.12642	3.99203e-09	1.0348e-07	10.6396
FREM2	5.45929	6.23063	10.9907	4.03373e-15	3.32891e-13	24.2048		MS4A12	-5.03706	4.8627	-8.1519	7.78e-11	1.33e-09	14.4283		N4BP2	3.18924	7.63053	9.94278	4.37239e-11	2.50755e-09	15.1851		KCNIP2	-3.55059	6.7641	-8.12422	4.01499e-09	1.0391e-07	10.6338
ZNF185	4.90588	6.89692	10.9874	4.0776e-15	3.33943e-13	24.1941		ATP1A4	-3.57214	4.14342	-8.14919	7.86e-11	1.34e-09	14.4186		RAB32	3.17942	8.17264	9.93374	4.46696e-11	2.55344e-09	15.1635		INA	-7.47466	7.25623	-8.1237	4.02045e-09	1.0391e-07	10.6325
TWSG1	2.42005	7.61639	10.9845	4.11713e-15	3.35898e-13	24.1845		SLC39A3	-1.66345	4.94329	-8.14791	7.9e-11	1.34e-09	14.414		KLK10	3.99619	4.30398	9.92959	4.5111e-11	2.5703e-09	15.1536		C1orf95	-6.67298	5.66269	-8.11051	4.16096e-09	1.06755e-07	10.5979
SPINT2	6.21978	8.32426	10.9818	4.15501e-15	3.37705e-13	24.1755		KRT73	-3.20232	3.64732	-8.14659	7.94e-11	1.34e-09	14.4093		MALT1	2.31203	7.72745	9.92318	4.58012e-11	2.60118e-09	15.1383		CBX7	-1.88325	10.9247	-8.10817	4.18641e-09	1.07095e-07	10.5918
DTX3L	5.75553	6.90259	10.9771	4.21904e-15	3.41615e-13	24.1603		KLHDC7A	-3.56135	3.83115	-8.14556	7.96e-11	1.35e-09	14.4056		GAR1	1.38215	10.1076	9.90495	4.78231e-11	2.70725e-09	15.0948		FKBP4	-1.39984	10.0201	-8.09779	4.30125e-09	1.09554e-07	10.5645
RP11-401P9.4	4.162	5.74534	10.9571	4.50913e-15	3.63731e-13	24.0945		LOC101929690	-3.05321	4.37056	-8.14376	8.02e-11	1.35e-09	14.3992		KIF4A	2.53274	3.80096	9.88572	5.00557e-11	2.81547e-09	15.0489		HSD11B1L	-2.74019	5.43803	-8.09408	4.34295e-09	1.10136e-07	10.5548
ATP10D	4.18617	5.81852	10.9473	4.65827e-15	3.72957e-13	24.0623		ROPN1	-2.55486	3.30635	-8.14329	8.03e-11	1.35e-09	14.3975		GNG12	2.37081	10.6357	9.87512	5.13317e-11	2.87802e-09	15.0236		FITM2	-1.62677	8.61203	-8.09059	4.38266e-09	1.10664e-07	10.5456
RNF135	5.38726	6.21963	10.9307	4.92134e-15	3.92554e-13	24.0079		KIF24	-5.25233	5.38829	-8.14211	8.07e-11	1.36e-09	14.3933		RBMS2	1.91374	8.28785	9.86377	5.27348e-11	2.94727e-09	14.9964		PFKM	-1.37098	11.3414	-8.08848	4.40686e-09	1.10963e-07	10.5401
FMO4	2.58053	3.31246	10.927	4.9829e-15	3.95078e-13	23.9956		HIPK2	-1.25715	5.70533	-8.13777	8.19e-11	1.38e-09	14.3778		SYTL1	6.40087	6.18255	9.84702	5.48767e-11	3.05724e-09	14.9563		SPRYD3	-1.76344	9.88598	-8.08678	4.42642e-09	1.1097e-07	10.5356
RP11-44F21.5	4.3274	4.6178	10.9266	4.9898e-15	3.95078e-13	23.9942		PXMP4	-1.88894	4.96039	-8.13687	8.22e-11	1.38e-09	14.3745		CDH1	8.70623	8.69773	9.83625	5.6302e-11	3.10705e-09	14.9305		BNIP3	-1.38438	12.1727	-8.0803	4.50193e-09	1.12479e-07	10.5186
PTPN14	3.11471	4.64828	10.911	5.25478e-15	4.14528e-13	23.943		LINC01448	-3.67085	4.19033	-8.13509	8.27e-11	1.39e-09	14.3681		SNRPF	1.74359	9.70375	9.82559	5.77496e-11	3.17695e-09	14.9049		AGK	-1.22016	8.92358	-8.0797	4.50904e-09	1.12479e-07	10.517
KDELR2	5.91871	7.11703	10.9031	5.39471e-15	4.24009e-13	23.917		GAD2	-2.8745	3.83121	-8.13406	8.3e-11	1.39e-09	14.3645		CDV3	1.0224	11.6792	9.81809	5.87908e-11	3.22412e-09	14.8869		RPH3A	-7.06466	6.2719	-8.06971	4.62803e-09	1.15202e-07	10.4908
PINLYP	3.35102	4.91015	10.8758	5.90745e-15	4.61441e-13	23.8271		LINC00658	-3.42037	3.70921	-8.13301	8.33e-11	1.39e-09	14.3607		ARHGAP42	3.53028	6.92994	9.79909	6.15136e-11	3.34211e-09	14.8414		SEC14L5	-4.88097	5.65295	-8.06432	4.69366e-09	1.16635e-07	10.4767
SERPING1	5.06617	7.70332	10.8755	5.91398e-15	4.61441e-13	23.826		HOXB9	-4.20783	4.48584	-8.12904	8.45e-11	1.41e-09	14.3465		ELK4	1.43546	10.0393	9.7957	6.2013e-11	3.35885e-09	14.8332		CRELD1	-1.7124	8.04952	-8.04539	4.93156e-09	1.22065e-07	10.4269
IL1R1	3.28527	4.62997	10.8682	6.05836e-15	4.70994e-13	23.8021		PPP1R9B	-1.91811	5.15721	-8.11778	8.81e-11	1.46e-09	14.3062		EFNA4	3.17626	6.94191	9.77917	6.45087e-11	3.47283e-09	14.7935		AGTPBP1	-1.63315	9.71081	-8.04319	4.96001e-09	1.22596e-07	10.4211
DUSP14	4.68087	5.68456	10.8582	6.26313e-15	4.85155e-13	23.7692		RTN4RL2	-2.86055	3.66726	-8.11717	8.83e-11	1.46e-09	14.304		SLC24A1	3.08736	6.56189	9.77239	6.55624e-11	3.51851e-09	14.7772		KCNS1	-2.65852	4.83207	-8.03872	5.01836e-09	1.2369e-07	10.4093
CST4	4.07835	4.88961	10.8404	6.64709e-15	5.13046e-13	23.7103		LOC100506675	-2.94045	3.70496	-8.11117	9.02e-11	1.48e-09	14.2825		RIPK4	4.89227	6.54505	9.75764	6.79143e-11	3.62258e-09	14.7417		KIAA1161	-2.21679	7.29741	-8.03412	5.07912e-09	1.24837e-07	10.3972
ZNF267	4.72024	5.29097	10.816	7.2094e-15	5.54452e-13	23.6299		ZNF507	-2.95735	5.66594	-8.11116	9.02e-11	1.48e-09	14.2825		ELMO3	3.50216	3.97648	9.71774	7.47181e-11	3.94948e-09	14.6455		LHFPL4	-4.64317	5.71186	-8.02658	5.18019e-09	1.27057e-07	10.3774
ANXA5	6.71139	8.5459	10.8017	7.56181e-15	5.79478e-13	23.5827		GSC	-4.9308	4.03265	-8.11079	9.03e-11	1.48e-09	14.2812		ARHGAP24	3.26566	7.53588	9.6794	8.19149e-11	4.29112e-09	14.5529		WDR31	-1.12055	6.37237	-8.02465	5.20645e-09	1.27431e-07	10.3723
NTN4	5.49036	6.57364	10.7996	7.61463e-15	5.81449e-13	23.5758		FRMD1	-5.6571	5.84538	-8.10949	9.07e-11	1.49e-09	14.2765		LSM8	1.86804	9.24549	9.66663	8.44664e-11	4.3855e-09	14.522		KIRREL3	-4.36917	5.38234	-8.02122	5.25335e-09	1.284e-07	10.3633
WIF1	7.1696	8.16995	10.7962	7.70322e-15	5.84521e-13	23.5643		LOC100130691	-2.53566	5.1053	-8.10407	9.25e-11	1.51e-09	14.2571		ZNF764	1.59372	6.48293	9.66024	8.57719e-11	4.44015e-09	14.5066		NEURL4	-1.62469	7.69313	-8.01987	5.27199e-09	1.28676e-07	10.3597
PALB2	3.90474	4.90136	10.7959	7.70934e-15	5.84521e-13	23.5635		PDE3A	-2.24697	4.0555	-8.09672	9.5e-11	1.55e-09	14.2308		CD24	4.06559	11.9941	9.64597	8.87663e-11	4.56821e-09	14.472		JAKMIP3	-3.5129	5.46212	-8.01779	5.30075e-09	1.29199e-07	10.3542
RPS6KA1	3.17984	4.83011	10.7738	8.30128e-15	6.27185e-13	23.4903		WFDC13	-2.57937	3.84431	-8.09623	9.52e-11	1.55e-09	14.2291		CLIC1	3.44927	10.6727	9.64336	8.93266e-11	4.5836e-09	14.4657		PRKCZ	-3.01528	9.57847	-8.01104	5.39526e-09	1.31016e-07	10.3365
CFH	4.26089	5.93488	10.7652	8.54239e-15	6.43137e-13	23.4619		LOC727944	-2.45662	3.09663	-8.09578	9.53e-11	1.55e-09	14.2275		SMIM15	1.31272	11.2407	9.63808	9.04679e-11	4.62863e-09	14.4529		ZNF385D	-4.83098	5.61523	-8.01086	5.39771e-09	1.31016e-07	10.336
PSKH1	3.26868	4.55435	10.7608	8.66834e-15	6.50338e-13	23.4475		TTLL11-IT1	-2.8723	4.222	-8.09132	9.69e-11	1.57e-09	14.2115		CAV1	3.72159	10.1931	9.62181	9.40813e-11	4.79951e-09	14.4135		LOC730098	-1.72619	6.25746	-8.00685	5.45466e-09	1.32154e-07	10.3254
RPS6KA3	1.84089	7.04748	10.7439	9.17492e-15	6.85945e-13	23.3912		LIN7B	-2.88492	6.74193	-8.08741	9.83e-11	1.59e-09	14.1975		RBCK1	2.22417	8.26084	9.61789	9.49726e-11	4.81698e-09	14.404		RAPGEFL1	-3.11049	6.84122	-7.99659	5.6032e-09	1.35069e-07	10.2984
GNA15	2.46152	5.52322	10.728	9.67601e-15	7.109e-13	23.3386		LOC101927416	-3.10921	4.07891	-8.08536	9.9e-11	1.59e-09	14.1901		FKBP10	2.61287	6.79742	9.60044	9.90528e-11	4.97655e-09	14.3616		CAMK2N2	-5.51453	8.14419	-7.98949	5.70852e-09	1.37044e-07	10.2797
DKK1	4.21425	4.37143	10.7276	9.68747e-15	7.109e-13	23.3374		CPA6	-4.18673	4.52591	-8.08281	9.99e-11	1.61e-09	14.181		FGD5	3.48287	7.81108	9.59999	9.91612e-11	4.97655e-09	14.3605		FBXL18	-2.10404	6.96532	-7.98747	5.73875e-09	1.37393e-07	10.2744
VRK2	3.7723	5.31898	10.7273	9.69841e-15	7.109e-13	23.3363		ANKS6	-2.2431	4.19559	-8.08274	1e-10	1.61e-09	14.1807		SECTM1	2.15304	6.37881	9.5773	1.0474e-10	5.17771e-09	14.3054		PPP1R16B	-4.75884	8.00949	-7.96855	6.0306e-09	1.42728e-07	10.2244
TDRD3	3.59214	5.39411	10.727	9.70749e-15	7.109e-13	23.3353		ATP2B3	-3.24121	4.28102	-8.08065	1.01e-10	1.62e-09	14.1733		ENAH	1.71125	11.5232	9.56871	1.06934e-10	5.27133e-09	14.2845		COPG2IT1	-5.03082	8.24996	-7.96829	6.03475e-09	1.42728e-07	10.2237
FRMD6	5.51717	7.02467	10.7247	9.78335e-15	7.14018e-13	23.3276		MIR4755	-3.54886	4.41051	-8.07327	1.03e-10	1.66e-09	14.1468		ZZZ3	1.5892	9.47633	9.56481	1.07948e-10	5.30636e-09	14.275		MIR124-2HG	-5.08514	5.70748	-7.96621	6.06781e-09	1.43124e-07	10.2182
ARF6	4.70491	6.37298	10.7169	1.00419e-14	7.2593e-13	23.3018		LINC00261	-3.90858	3.97919	-8.06839	1.05e-10	1.68e-09	14.1293		DTX3L	3.32371	9.48356	9.54942	1.12039e-10	5.47861e-09	14.2376		MYT1L	-7.87712	7.01658	-7.94346	6.44119e-09	1.51118e-07	10.1582
RP4-781L3.1	4.97167	6.03949	10.7145	1.0122e-14	7.28821e-13	23.2939		LOC284240	-3.00239	3.37451	-8.06049	1.08e-10	1.72e-09	14.101		MSX2	5.93127	7.56759	9.54928	1.12076e-10	5.47861e-09	14.2372		HECTD4	-2.28544	9.83578	-7.94075	6.48714e-09	1.51993e-07	10.151
HMG20B	2.33653	4.31416	10.7027	1.0529e-14	7.53067e-13	23.2549		MORN1	-2.76548	3.47344	-8.05531	1.1e-10	1.75e-09	14.0825		IFNLR1	3.81812	5.76584	9.5406	1.14453e-10	5.5705e-09	14.2161		LINC-PINT	-2.29639	8.61431	-7.93305	6.61966e-09	1.54891e-07	10.1307
ZNF140	4.18134	6.56224	10.6959	1.07723e-14	7.65912e-13	23.2323		CNTNAP2	-4.70296	5.87848	-8.05311	1.11e-10	1.76e-09	14.0746		HMCN1	3.93406	6.03274	9.53896	1.14908e-10	5.5705e-09	14.2121		AP2A1	-2.24015	7.53907	-7.93229	6.63287e-09	1.54994e-07	10.1287
HLA-G	5.39798	6.97135	10.6957	1.07799e-14	7.65912e-13	23.2316		CLEC3A	-4.00617	4.30272	-8.05009	1.12e-10	1.77e-09	14.0638		CASP2	1.73603	9.42627	9.52772	1.18076e-10	5.70831e-09	14.1847		BRSK2	-3.72195	4.48544	-7.93059	6.66267e-09	1.55483e-07	10.1241
ZCCHC9	1.58214	7.07779	10.6909	1.09528e-14	7.74859e-13	23.2158		RP11-587D21.4	-2.86184	4.59944	-8.04867	1.13e-10	1.78e-09	14.0587		ANXA2	3.90076	11.9413	9.50452	1.24902e-10	6.0052e-09	14.1281		SFXN5	-3.20605	7.81956	-7.92587	6.74583e-09	1.57215e-07	10.1117
MCM3	4.57174	6.03781	10.6903	1.09781e-14	7.74859e-13	23.2135		RP11-845C23.3	-2.47625	3.68211	-8.04622	1.14e-10	1.79e-09	14.0499		BGN	3.39919	9.25396	9.49025	1.29298e-10	6.18272e-09	14.0933		BRMS1L	-1.55924	10.2923	-7.92299	6.79696e-09	1.57986e-07	10.1041
OSBPL3	3.01076	5.50205	10.6828	1.12559e-14	7.91858e-13	23.1888		RP11-1277A3.1	-3.75013	3.50026	-8.04491	1.15e-10	1.8e-09	14.0452		WNT5A	4.7669	8.77374	9.45919	1.39427e-10	6.59515e-09	14.0173		STRBP	-1.44413	9.32998	-7.91021	7.02927e-09	1.62098e-07	10.0703
POLD1	2.7691	4.35108	10.6778	1.14481e-14	8.00136e-13	23.172		CCM2L	-4.66995	5.95572	-8.04442	1.15e-10	1.8e-09	14.0435		MBD6	1.87828	8.8469	9.45796	1.39844e-10	6.5971e-09	14.0143		ANKRD34A	-5.34395	4.54812	-7.90883	7.05484e-09	1.62474e-07	10.0666
C14orf93	2.08384	3.96281	10.6554	1.2339e-14	8.59604e-13	23.0978		HID1	-1.76874	3.21435	-8.04398	1.15e-10	1.8e-09	14.0419		WNT6	3.00046	5.18725	9.43835	1.4667e-10	6.88211e-09	13.9663		NRXN3	-3.23562	10.8356	-7.90389	7.14726e-09	1.64229e-07	10.0535
HLA-B	7.2488	8.62785	10.6509	1.25259e-14	8.69802e-13	23.0829		IHH	-2.66848	3.7368	-8.04268	1.16e-10	1.81e-09	14.0372		TRIM14	3.99139	7.24174	9.4246	1.5166e-10	7.0973e-09	13.9326		SNRNP25	-1.27929	10.6153	-7.89857	7.24802e-09	1.65619e-07	10.0394
TUFT1	4.99446	6.48218	10.6462	1.27266e-14	8.80888e-13	23.0672		WDR91	-2.49686	6.01926	-8.03734	1.18e-10	1.84e-09	14.0181		KLF5	3.77907	8.58891	9.41993	1.53394e-10	7.15934e-09	13.9212		PIP5K1B	-3.79167	9.13345	-7.88312	7.54879e-09	1.71155e-07	9.99851
FAM210B	5.69866	6.38887	10.6437	1.28332e-14	8.85411e-13	23.0589		GCC2	-2.09225	6.59398	-8.0293	1.21e-10	1.88e-09	13.9893		DCBLD2	2.26114	9.16875	9.40907	1.57507e-10	7.33179e-09	13.8945		THTPA	-1.53178	9.1979	-7.87064	7.80122e-09	1.76422e-07	9.96542
MAN2A1	5.049	6.45335	10.6414	1.29339e-14	8.88596e-13	23.0512		NPCDR1	-4.75828	4.85149	-8.02667	1.22e-10	1.9e-09	13.9799		SLC10A3	2.25964	7.3736	9.39944	1.61246e-10	7.48601e-09	13.8709		ATP13A2	-1.74337	9.06599	-7.86475	7.92316e-09	1.78949e-07	9.94982
AHNAK2	3.40754	4.83853	10.6289	1.34852e-14	9.18574e-13	23.0099		LAMA5-AS1	-4.80063	5.77594	-8.02567	1.23e-10	1.9e-09	13.9763		MUC1	3.13814	6.99455	9.37519	1.71072e-10	7.92124e-09	13.8113		RIC8B	-1.04939	7.32986	-7.86196	7.98158e-09	1.80037e-07	9.94243
NUP98	1.21791	6.14468	10.6251	1.36627e-14	9.26407e-13	22.9969		NETO1	-4.20273	4.78058	-8.02086	1.25e-10	1.93e-09	13.959		DLX6	4.61728	7.50335	9.36904	1.73658e-10	8.01981e-09	13.7962		CBX6	-1.98967	10.2588	-7.83737	8.51655e-09	1.90877e-07	9.87716
GSTP1	6.56708	7.23174	10.6245	1.36865e-14	9.26407e-13	22.9952		ADAM32	-3.99127	4.89244	-8.02014	1.25e-10	1.93e-09	13.9564		COL3A1	5.00401	11.4949	9.35992	1.77572e-10	8.17902e-09	13.7738		NECAB2	-3.68939	5.3102	-7.83667	8.5323e-09	1.90986e-07	9.8753
KIAA0247	6.59391	7.4665	10.6177	1.40032e-14	9.44864e-13	22.9725		HHLA1	-5.29382	5.22383	-8.01384	1.28e-10	1.97e-09	13.9339		GALNT3	5.89687	7.52038	9.35286	1.80661e-10	8.29952e-09	13.7564		NME7	-2.8099	10.754	-7.82871	8.71349e-09	1.94546e-07	9.85416
SLC25A24	2.55346	4.4432	10.5935	1.51928e-14	1.02192e-12	22.8918		SCAND2P	-2.56817	4.18745	-8.01381	1.28e-10	1.97e-09	13.9337		ZNF766	1.82189	8.65958	9.32623	1.92817e-10	8.78894e-09	13.6908		LINC00515	-1.97111	5.97399	-7.81583	9.01504e-09	1.99537e-07	9.81994
CRTAP	3.1945	6.23373	10.5886	1.54421e-14	1.03544e-12	22.8757		KIAA1524	-2.31346	4.59354	-8.00919	1.3e-10	2e-09	13.9172		FKBP9	2.16811	10.6205	9.32159	1.95018e-10	8.86626e-09	13.6794		ANKRD46	-1.55684	10.9684	-7.81576	9.01665e-09	1.99537e-07	9.81976
RNASE6	5.05229	5.72494	10.5832	1.57273e-14	1.05128e-12	22.8575		LINC00973	-2.69279	3.83778	-8.00666	1.32e-10	2.01e-09	13.9081		AJUBA	5.9493	8.46842	9.31688	1.97279e-10	8.92469e-09	13.6678		RABL6	-2.71682	7.73496	-7.81396	9.05967e-09	1.99792e-07	9.81497
RPS27L	2.36567	7.7393	10.5808	1.5852e-14	1.05633e-12	22.8497		LOC101928545	-3.83176	5.29059	-8.00613	1.32e-10	2.01e-09	13.9062		WEE1	4.1661	8.59281	9.31577	1.9782e-10	8.92469e-09	13.665		C6orf106	-1.36804	8.95406	-7.81385	9.06232e-09	1.99792e-07	9.81467
GALNT2	2.73617	5.62484	10.5656	1.66865e-14	1.1008e-12	22.7989		TGM7	-2.03076	3.09386	-8.00275	1.34e-10	2.04e-09	13.8941		RRM1	1.68177	10.7626	9.31575	1.97829e-10	8.92469e-09	13.665		SBF1	-2.01099	8.6546	-7.81319	9.07805e-09	1.99888e-07	9.81293
TCTN3	4.69821	5.40952	10.5654	1.66971e-14	1.1008e-12	22.7983		GRIA3	-2.13575	4.95678	-8.00229	1.34e-10	2.04e-09	13.8924		BAIAP2L1	4.67744	6.35401	9.3116	1.9985e-10	8.96975e-09	13.6548		ADAL	-2.0595	6.36161	-7.79666	9.48345e-09	2.06739e-07	9.76898
PTPRF	3.46758	5.68348	10.5649	1.67247e-14	1.1008e-12	22.7966		DISC1	-3.0674	3.41555	-7.99941	1.35e-10	2.06e-09	13.8821		CHST14	3.56149	7.22971	9.30676	2.02231e-10	9.05343e-09	13.6428		CNTNAP4	-4.67415	5.97548	-7.79048	9.63974e-09	2.09886e-07	9.75254
PRPS2	3.06746	6.11591	10.5471	1.77592e-14	1.16532e-12	22.7372		UNC5D	-3.34047	5.70032	-7.99577	1.37e-10	2.08e-09	13.869		RAP1B	1.04062	11.7861	9.29216	2.09599e-10	9.31205e-09	13.6068		SDHAF1	-1.17358	8.38551	-7.78339	9.82239e-09	2.13333e-07	9.73366
NPM3	3.1229	5.37666	10.5337	1.85818e-14	1.21188e-12	22.6924		E2F4	-2.45757	4.1378	-7.99122	1.39e-10	2.11e-09	13.8527		ZBED1	1.70243	10.402	9.28632	2.12622e-10	9.41256e-09	13.5924		LZTS3	-2.8593	10.696	-7.78042	9.8998e-09	2.14219e-07	9.72576
TUBB6	4.87483	7.57054	10.518	1.95907e-14	1.27381e-12	22.64		B3GNT1	-3.33212	6.7758	-7.99109	1.39e-10	2.11e-09	13.8523		TRIM56	2.60729	7.94157	9.28436	2.13647e-10	9.41256e-09	13.5875		FAM110B	-2.89062	8.10153	-7.75385	1.06214e-08	2.2731e-07	9.65499
E2F6	3.51454	5.22928	10.5075	2.02949e-14	1.31264e-12	22.605		LOC728690	-6.31163	6.57577	-7.9879	1.41e-10	2.13e-09	13.8408		RNF145	1.45742	12.324	9.28112	2.15348e-10	9.44785e-09	13.5795		PARD6A	-2.50725	7.27054	-7.74288	1.09348e-08	2.33165e-07	9.62574
PTTG1	3.91875	6.79277	10.4847	2.19187e-14	1.41234e-12	22.5288		CLRN3	-2.7252	3.07526	-7.98537	1.42e-10	2.14e-09	13.8317		TGIF1	4.06815	8.89887	9.26544	2.238e-10	9.72143e-09	13.5408		DHRS11	-2.18069	7.31093	-7.74233	1.09507e-08	2.3322e-07	9.62428
CTNNB1	5.06474	6.94388	10.4805	2.22335e-14	1.42834e-12	22.5147		LMF1	-1.93101	4.89229	-7.98408	1.43e-10	2.15e-09	13.8271		LINC00626	5.8895	5.06758	9.25838	2.27714e-10	9.86704e-09	13.5233		OXCT1	-1.58026	11.1445	-7.73736	1.10961e-08	2.35686e-07	9.61101
SH3GLB1	2.67548	8.27284	10.4748	2.26618e-14	1.4515e-12	22.4958		VSX1	-3.09188	4.14629	-7.98335	1.43e-10	2.15e-09	13.8245		PLS3	2.31775	12.1271	9.24884	2.33113e-10	1.00761e-08	13.4997		B3GNT1	-1.96999	11.3024	-7.73699	1.11068e-08	2.35686e-07	9.61004
PIBF1	3.48523	6.30429	10.4517	2.4503e-14	1.56322e-12	22.4184		PKLR	-3.5671	4.24521	-7.98229	1.44e-10	2.15e-09	13.8207		MAP3K1	2.72845	9.50724	9.24607	2.34707e-10	1.01201e-08	13.4928		GAD2	-5.78135	6.29856	-7.7322	1.12487e-08	2.37835e-07	9.59727
CCNG1	7.36033	7.64882	10.4503	2.46245e-14	1.56322e-12	22.4135		TMEM74B	-3.06256	3.89921	-7.98191	1.44e-10	2.16e-09	13.8193		RHOC	2.32481	10.0529	9.22994	2.44198e-10	1.04778e-08	13.4529		CAP2	-3.18559	10.1354	-7.7253	1.14566e-08	2.40782e-07	9.57885
DENND6A	4.94385	7.7823	10.4408	2.54254e-14	1.59986e-12	22.3818		PTH2	-3.28428	3.54783	-7.97873	1.46e-10	2.18e-09	13.8079		TGIF2	3.96022	6.33893	9.22387	2.47874e-10	1.05838e-08	13.4379		NRSN1	-6.05476	7.23385	-7.72331	1.15173e-08	2.41767e-07	9.57353
CENPC	4.24901	5.00973	10.4391	2.55711e-14	1.60433e-12	22.3761		SLC22A17	-4.50455	6.7268	-7.97794	1.46e-10	2.18e-09	13.8051		MICALL1	3.39391	7.55436	9.21971	2.50426e-10	1.06668e-08	13.4276		KATNB1	-1.61428	9.1487	-7.71512	1.17703e-08	2.46488e-07	9.55168
DPM1	2.99278	9.27124	10.4373	2.57276e-14	1.60944e-12	22.3701		LOC574538	-3.76275	3.89007	-7.97553	1.47e-10	2.19e-09	13.7965		ZFP36L2	2.01278	11.8603	9.21715	2.52009e-10	1.07082e-08	13.4212		MAPK8IP3	-2.76316	8.86927	-7.71018	1.19256e-08	2.49146e-07	9.53849
RAB13	7.32361	8.05724	10.4361	2.58323e-14	1.61129e-12	22.3661		FCRL2	-3.46364	4.12806	-7.97065	1.5e-10	2.23e-09	13.7789		ARF6	1.34366	11.7221	9.21569	2.52912e-10	1.07207e-08	13.4176		TMEM161B-AS1	-1.58932	7.78664	-7.70132	1.22096e-08	2.5417e-07	9.51483
ETV4	2.92179	3.87218	10.4206	2.72268e-14	1.69335e-12	22.314		TP53TG5	-3.12734	4.05222	-7.96744	1.52e-10	2.25e-09	13.7674		IL27RA	3.19899	7.1926	9.21327	2.54427e-10	1.07589e-08	13.4116		LRRN2	-2.74356	6.81863	-7.68662	1.26959e-08	2.62736e-07	9.47555
JUN	5.76631	7.37833	10.412	2.80287e-14	1.73614e-12	22.2852		CD244	-3.9648	4.15851	-7.96646	1.52e-10	2.26e-09	13.7639		YBX3	2.09876	12.5565	9.18393	2.735e-10	1.15099e-08	13.3388		ALDH5A1	-2.2162	10.2671	-7.68614	1.27121e-08	2.62762e-07	9.47426
HLA-C	7.42564	8.17671	10.3931	2.98768e-14	1.83687e-12	22.222		LOC255654	-2.25566	2.43458	-7.96374	1.54e-10	2.28e-09	13.7541		SMC4	1.78196	9.24496	9.18277	2.74286e-10	1.15154e-08	13.3359		ATP6V1A	-1.17111	11.9339	-7.68337	1.28059e-08	2.64389e-07	9.46687
LGALS3BP	5.21207	7.35681	10.3855	3.06588e-14	1.8742e-12	22.1964		DEFB119	-3.55486	3.99606	-7.96199	1.55e-10	2.29e-09	13.7478		GJA3	3.76213	5.28599	9.17696	2.78239e-10	1.16535e-08	13.3215		NKIRAS1	-1.86299	10.2969	-7.6677	1.33506e-08	2.74989e-07	9.42497
CYB561A3	3.69838	5.93223	10.3819	3.10372e-14	1.89195e-12	22.1843		CDH4	-1.33404	3.27018	-7.95475	1.59e-10	2.33e-09	13.7219		TRAM2	3.79061	7.63821	9.15048	2.97037e-10	1.23817e-08	13.2557		OLFM3	-5.24293	6.11162	-7.6562	1.37656e-08	2.81882e-07	9.39419
NFKB1	3.06855	4.79691	10.3757	3.16918e-14	1.92637e-12	22.1636		OLAH	-4.50853	4.81701	-7.94982	1.62e-10	2.37e-09	13.7042		FAIM	1.58143	9.21348	9.14677	2.99769e-10	1.24365e-08	13.2464		SCG5	-3.62101	12.2435	-7.64576	1.41535e-08	2.88378e-07	9.36624
FBL	6.00469	8.17325	10.366	3.27487e-14	1.98265e-12	22.1311		SLCO1C1	-2.11048	5.39729	-7.9451	1.65e-10	2.4e-09	13.6873		IRS1	2.4831	10.4969	9.13988	3.0492e-10	1.26204e-08	13.2293		TYRO3	-3.95762	7.90053	-7.64546	1.4165e-08	2.88378e-07	9.36542
CPPED1	3.44498	5.13866	10.3656	3.28024e-14	1.98265e-12	22.1295		EGLN2	-3.80066	3.81276	-7.94259	1.66e-10	2.42e-09	13.6782		RNA45S5	2.75411	5.05499	9.13516	3.08495e-10	1.27282e-08	13.2175		CTC-459F4.3	-1.75473	7.54038	-7.64431	1.42083e-08	2.88885e-07	9.36236
IL13RA1	2.67562	6.45446	10.3596	3.34678e-14	2.01567e-12	22.1096		RNF187	-2.20257	4.57927	-7.94211	1.66e-10	2.42e-09	13.6765		CHRAC1	2.24658	6.892	9.13453	3.08976e-10	1.27282e-08	13.216		GABRA2	-5.80898	6.1392	-7.63035	1.47464e-08	2.97796e-07	9.32497
UNG	5.75941	6.88296	10.359	3.35366e-14	2.01567e-12	22.1075		C8orf31	-3.90902	4.38739	-7.94021	1.67e-10	2.43e-09	13.6697		CEP55	3.08461	4.01276	9.1184	3.21557e-10	1.31233e-08	13.1758		LRRC20	-1.77619	7.11086	-7.613	1.54447e-08	3.10824e-07	9.27845
TRIAP1	5.44721	6.16398	10.3574	3.37266e-14	2.02143e-12	22.1019		ZNF488	-6.13263	5.2705	-7.93942	1.68e-10	2.44e-09	13.6669		CDCA4	3.35808	7.22812	9.11675	3.2287e-10	1.31463e-08	13.1717		PCSK2	-5.20602	5.86478	-7.59536	1.61888e-08	3.21741e-07	9.23113
DHRS1	4.92647	6.03466	10.3502	3.45578e-14	2.06548e-12	22.0778		MAK	-2.2895	3.64271	-7.93782	1.69e-10	2.44e-09	13.6611		LAMB1	3.53901	11.1877	9.11251	3.2628e-10	1.32544e-08	13.1611		CSPG5	-5.14103	9.33019	-7.58924	1.6455e-08	3.26128e-07	9.21473
SPRY1	2.946	5.46028	10.347	3.49345e-14	2.0822e-12	22.0671		PDE1B	-5.0875	4.45561	-7.93721	1.69e-10	2.45e-09	13.6589		SNRPG	1.15757	12.2481	9.10485	3.32526e-10	1.34509e-08	13.142		DHX36	-1.39554	10.6669	-7.58901	1.64653e-08	3.26128e-07	9.2141
PRRC1	2.83686	6.07367	10.3456	3.51005e-14	2.08629e-12	22.0624		WNT9A	-3.07595	4.75482	-7.93431	1.71e-10	2.47e-09	13.6485		IBSP	6.82292	6.09969	9.09374	3.41804e-10	1.37261e-08	13.1143		PEG3-AS1	-3.29033	5.13395	-7.58253	1.67528e-08	3.30437e-07	9.19669
CEBPB	5.97997	8.91648	10.3407	3.56859e-14	2.11523e-12	22.046		OAZ3	-5.42121	4.97901	-7.93372	1.71e-10	2.47e-09	13.6464		SHC1	1.61603	10.4635	9.08676	3.47765e-10	1.38703e-08	13.0969		SHANK3	-4.06519	8.77719	-7.57041	1.73036e-08	3.39666e-07	9.16417
IGJ	5.48151	5.08706	10.3288	3.71618e-14	2.19085e-12	22.0059		KIF6	-4.03769	4.68585	-7.92836	1.75e-10	2.51e-09	13.6272		RPL22L1	1.78962	10.2581	9.08012	3.53534e-10	1.40366e-08	13.0803		CAPN10	-2.27989	6.55294	-7.56902	1.73683e-08	3.40554e-07	9.16042
FOS	6.2514	8.27318	10.3288	3.7166e-14	2.19085e-12	22.0057		LYZL4	-3.38185	3.59461	-7.92565	1.77e-10	2.53e-09	13.6174		MRC2	4.23035	9.37185	9.07446	3.58537e-10	1.42031e-08	13.0661		LPCAT4	-2.62645	8.60431	-7.56218	1.76887e-08	3.4645e-07	9.14203
STK17A	3.46357	5.54124	10.3016	4.07521e-14	2.38912e-12	21.9145		PKD1L2	-2.66513	3.53181	-7.92406	1.78e-10	2.55e-09	13.6117		S100A16	1.64346	11.3846	9.0729	3.59922e-10	1.42258e-08	13.0623		SYN1	-6.40905	6.29317	-7.56071	1.77584e-08	3.47426e-07	9.13808
HERC5	3.19259	5.74097	10.2975	4.13308e-14	2.40988e-12	21.9005		RP11-102L12.2	-1.49581	3.58426	-7.92104	1.8e-10	2.57e-09	13.6009		ECM1	4.79997	6.87619	9.0623	3.69517e-10	1.45723e-08	13.0358		DGKQ	-1.30776	8.19214	-7.5548	1.80409e-08	3.51387e-07	9.12221
HIST1H4J	2.45237	4.30342	10.291	4.22551e-14	2.45113e-12	21.8786		POLR3H	-1.47716	5.74672	-7.90542	1.9e-10	2.71e-09	13.5448		BACH1	1.68527	9.33178	9.05953	3.72061e-10	1.46397e-08	13.0289		CYP46A1	-5.53447	8.29991	-7.55156	1.8198e-08	3.53272e-07	9.11349
WIPI1	3.63857	7.71863	10.2909	4.22668e-14	2.45113e-12	21.8783		DNAAF3	-3.74685	4.18903	-7.90082	1.93e-10	2.74e-09	13.5283		COL1A1	4.99194	11.0277	9.05133	3.79719e-10	1.48743e-08	13.0083		TMEM55A	-1.85537	9.0712	-7.54791	1.83763e-08	3.55945e-07	9.10369
ORMDL2	3.66769	6.29389	10.2865	4.29064e-14	2.47485e-12	21.8635		CLCN5	-3.34218	4.63562	-7.89961	1.94e-10	2.75e-09	13.5239		PTHLH	4.29798	8.11734	9.0431	3.87563e-10	1.51478e-08	12.9877		LMBRD2	-1.45653	11.1709	-7.54361	1.85891e-08	3.58877e-07	9.09212
CARD6	3.41336	5.47762	10.2865	4.29065e-14	2.47485e-12	21.8635		TBX10	-4.67139	4.64056	-7.89378	1.98e-10	2.8e-09	13.503		SLC27A6	4.67104	4.56893	9.02455	4.05852e-10	1.58254e-08	12.9413		CACNB1	-2.59268	4.95739	-7.53487	1.90288e-08	3.66561e-07	9.06861
RGS2	7.50173	7.59239	10.2705	4.53062e-14	2.60626e-12	21.8096		IL36B	-3.35423	4.15238	-7.88739	2.03e-10	2.86e-09	13.48		MELK	3.34226	5.31838	9.02161	4.08831e-10	1.58379e-08	12.9339		RASL10B	-2.58931	5.27577	-7.53018	1.9269e-08	3.70375e-07	9.056
MXRA8	3.17423	6.96481	10.2695	4.54604e-14	2.60814e-12	21.8062		NLRP13	-5.42134	4.65643	-7.88723	2.03e-10	2.86e-09	13.4795		MMP9	6.73485	5.93055	8.99714	4.34494e-10	1.66848e-08	12.8726		LINC00888	-2.21936	8.79632	-7.52732	1.9417e-08	3.72403e-07	9.0483
GID8	1.59922	7.58542	10.2646	4.62229e-14	2.63881e-12	21.7897		LINC00445	-1.77277	3.30016	-7.88352	2.06e-10	2.89e-09	13.4661		CFI	5.89836	6.8645	8.98779	4.44732e-10	1.70406e-08	12.8492		CCDC85B	-1.9721	9.3969	-7.52671	1.94488e-08	3.72606e-07	9.04666
CAPN14	2.99339	4.69151	10.2645	4.62409e-14	2.63881e-12	21.7893		FLJ38668	-4.74986	4.25857	-7.8813	2.07e-10	2.91e-09	13.4582		DUSP23	1.95257	9.08486	8.98615	4.46553e-10	1.70731e-08	12.8451		ZNF493	-2.99805	7.42387	-7.52374	1.96041e-08	3.75171e-07	9.03866
TMEM243	4.50006	6.1623	10.255	4.7753e-14	2.71068e-12	21.7574		NDOR1	-3.35526	4.80199	-7.88097	2.08e-10	2.92e-09	13.457		FRMD6	3.00999	9.40401	8.98239	4.50759e-10	1.71965e-08	12.8356		SLC45A1	-3.10005	5.53264	-7.51744	1.99378e-08	3.80727e-07	9.02169
VGLL4	5.30737	6.45223	10.2533	4.80335e-14	2.71941e-12	21.7516		WWC1	-1.54014	4.13287	-7.87895	2.09e-10	2.93e-09	13.4497		COL4A2	2.40632	10.677	8.9789	4.54702e-10	1.73092e-08	12.8269		SNX27	-1.10444	9.84406	-7.51642	1.99922e-08	3.8135e-07	9.01896
ZNF33B	2.31101	4.06046	10.2329	5.14874e-14	2.88564e-12	21.6829		TMEM132D	-2.4514	4.69245	-7.87403	2.13e-10	2.98e-09	13.432		HMGN1	1.52641	12.2429	8.96946	4.65533e-10	1.7645e-08	12.8031		KCNA2	-5.6056	7.47707	-7.51598	2.00154e-08	3.8138e-07	9.01779
CDK7	3.3966	6.51992	10.2328	5.15077e-14	2.88564e-12	21.6825		LINC01120	-1.51206	2.84436	-7.87379	2.13e-10	2.98e-09	13.4312		PLAT	3.16468	8.75607	8.96694	4.68465e-10	1.7681e-08	12.7968		C7orf43	-1.20198	7.979	-7.51348	2.01501e-08	3.82704e-07	9.01104
KLF10	6.0781	6.54104	10.2307	5.18813e-14	2.899e-12	21.6753		GREM2	-2.18357	3.58887	-7.86904	2.17e-10	3.02e-09	13.4141		ITGA4	3.38786	5.51707	8.96511	4.70605e-10	1.77224e-08	12.7922		FAM19A5	-2.03032	10.5075	-7.51269	2.0193e-08	3.82704e-07	9.0089
TNFRSF21	5.30724	6.96037	10.2275	5.24519e-14	2.92328e-12	21.6645		JPH2	-3.08834	3.2045	-7.86178	2.23e-10	3.08e-09	13.388		SAT1	1.35024	13.359	8.96295	4.73153e-10	1.77802e-08	12.7868		CDK16	-1.84504	8.63694	-7.51129	2.02689e-08	3.83295e-07	9.00514
CKS1B	3.31309	6.55787	10.215	5.47341e-14	3.04257e-12	21.6223		GLI4	-2.99674	3.6338	-7.86131	2.23e-10	3.08e-09	13.3863		CKAP4	2.01806	10.7748	8.95814	4.78865e-10	1.79564e-08	12.7747		PPP2R5B	-1.46658	9.42856	-7.51014	2.03314e-08	3.84064e-07	9.00204
HLA-J	3.7487	7.61983	10.2026	5.71018e-14	3.16157e-12	21.5803		PRX	-2.53077	3.7844	-7.85887	2.25e-10	3.11e-09	13.3775		EVC2	3.16651	4.51994	8.93774	5.03887e-10	1.87345e-08	12.7234		TRIM3	-2.92456	6.58765	-7.5054	2.05909e-08	3.88548e-07	8.98929
SUCO	5.94966	7.4646	10.2022	5.71697e-14	3.16157e-12	21.5791		TRIM10	-2.11924	3.4622	-7.8563	2.27e-10	3.13e-09	13.3683		ETV6	2.34705	8.47439	8.93061	5.12944e-10	1.9031e-08	12.7055		DTX4	-1.82253	9.19447	-7.50306	2.07206e-08	3.90576e-07	8.98297
RAB8A	4.29736	7.47105	10.2013	5.73482e-14	3.16329e-12	21.5761		REG4	-1.59325	3.21471	-7.85324	2.3e-10	3.16e-09	13.3573		F2R	3.76408	8.48823	8.92428	5.21121e-10	1.9253e-08	12.6895		FAM133A	-2.46158	5.60132	-7.48713	2.16246e-08	4.05005e-07	8.94004
TSPAN4	4.14813	5.78783	10.1922	5.91477e-14	3.2399e-12	21.5454		TENM3	-1.67744	3.80032	-7.85013	2.32e-10	3.19e-09	13.3461		LOC100506098	2.92804	3.39804	8.91569	5.32442e-10	1.95477e-08	12.6679		CACNG8	-2.94092	6.80126	-7.48241	2.18999e-08	4.09288e-07	8.92733
CTSH	6.75911	7.32557	10.1917	5.92464e-14	3.2399e-12	21.5438		CYP4Z2P	-4.31626	4.57671	-7.84987	2.32e-10	3.19e-09	13.3452		ITGB1	1.99097	12.6743	8.89869	5.55585e-10	2.02702e-08	12.6251		DUSP3	-1.82603	10.4451	-7.48042	2.2017e-08	4.11038e-07	8.92197
TRIM22	6.15232	6.91586	10.1913	5.9341e-14	3.2399e-12	21.5422		IQCF6	-3.53616	4.01127	-7.84716	2.35e-10	3.22e-09	13.3355		S100A6	2.55043	11.8753	8.86529	6.04073e-10	2.19027e-08	12.5408		SNCB	-6.23007	5.76166	-7.47869	2.21194e-08	4.12512e-07	8.9173
HMGN1	5.78569	9.13232	10.1502	6.82829e-14	3.70923e-12	21.4032		LINC00870	-3.5288	4.19001	-7.84626	2.35e-10	3.22e-09	13.3322		RYK	2.56145	10.4574	8.85996	6.12208e-10	2.21062e-08	12.5273		GDF11	-2.20168	7.99562	-7.47144	2.25538e-08	4.19277e-07	8.89775
PINK1-AS	2.08204	3.52785	10.148	6.87908e-14	3.72738e-12	21.3958		SCYL1	-2.41965	5.40655	-7.84422	2.37e-10	3.24e-09	13.3249		TMEM2	2.99264	8.4524	8.82153	6.74215e-10	2.39996e-08	12.4302		COPS7A	-1.16373	9.58461	-7.46295	2.30735e-08	4.27578e-07	8.87485
NUBP1	3.44418	4.84485	10.1444	6.9638e-14	3.76379e-12	21.3837		NAPSA	-5.04975	4.67051	-7.84401	2.37e-10	3.24e-09	13.3241		TNFRSF10A	2.24527	5.17002	8.81481	6.85705e-10	2.43337e-08	12.4132		STK39	-2.8615	9.78944	-7.46024	2.32421e-08	4.29387e-07	8.86753
GJA3	1.67019	3.18727	10.1422	7.0163e-14	3.78263e-12	21.3762		ODF3L1	-3.74568	3.98934	-7.84368	2.38e-10	3.24e-09	13.323		PTGFRN	2.64236	10.3142	8.81442	6.86375e-10	2.43337e-08	12.4122		LDOC1	-1.31689	9.83226	-7.4602	2.32445e-08	4.29387e-07	8.86743
CSTB	4.24239	6.28823	10.1396	7.0801e-14	3.80746e-12	21.3673		DLGAP3	-3.92629	4.51698	-7.84346	2.38e-10	3.25e-09	13.3222		CENPU	3.14668	6.23781	8.8113	6.91785e-10	2.44761e-08	12.4043		SEC61A2	-3.25721	5.46743	-7.45309	2.36925e-08	4.35864e-07	8.84823
ST5	5.4183	6.77925	10.1271	7.38873e-14	3.9635e-12	21.325		SLC7A11-AS1	-4.63584	4.30826	-7.83838	2.42e-10	3.3e-09	13.3039		CTSV	3.84385	7.37502	8.79436	7.21914e-10	2.54907e-08	12.3613		SPHKAP	-6.77594	5.62476	-7.45293	2.37025e-08	4.35864e-07	8.84781
LXN	3.30016	8.31291	10.1172	7.64267e-14	4.0895e-12	21.2915		LOC101928505	-3.39784	4.05707	-7.83693	2.44e-10	3.32e-09	13.2987		BTF3	1.12665	13.4314	8.78859	7.32473e-10	2.58116e-08	12.3467		TAF6	-1.63373	9.33299	-7.45243	2.37343e-08	4.35864e-07	8.84646
PTPN6	3.99932	5.52354	10.1116	7.79004e-14	4.14766e-12	21.2726		LOC100131170	-2.94178	3.72774	-7.83642	2.44e-10	3.32e-09	13.2969		MBOAT1	3.14761	5.00617	8.77404	7.59806e-10	2.66677e-08	12.3098		DESI1	-1.55172	9.21295	-7.45137	2.38021e-08	4.36471e-07	8.8436
DAP	4.62003	6.04396	10.11	7.8324e-14	4.15989e-12	21.2672		TLDC2	-2.82647	3.86899	-7.83099	2.49e-10	3.37e-09	13.2773		CD97	3.10477	5.23644	8.75571	7.95747e-10	2.78179e-08	12.2633		HAGH	-1.20759	9.8521	-7.44446	2.42481e-08	4.4188e-07	8.82493
GS1-111G14.1	4.60901	6.66125	10.0966	8.20101e-14	4.34491e-12	21.2217		NUDT17	-2.95672	4.80113	-7.82794	2.52e-10	3.41e-09	13.2664		TMEM45A	5.53825	7.72273	8.75279	8.01627e-10	2.79677e-08	12.2559		KIAA1244	-2.99576	8.30767	-7.44378	2.42927e-08	4.42233e-07	8.82309
SYPL1	4.80451	7.2286	10.0952	8.23913e-14	4.35436e-12	21.2171		LOC729291	-1.58417	3.13664	-7.82476	2.55e-10	3.44e-09	13.2549		CLDN1	7.61359	8.15285	8.73666	8.34923e-10	2.9014e-08	12.2149		BSN	-5.7755	4.79862	-7.43986	2.45496e-08	4.46266e-07	8.81251
ZFP62	2.95661	7.0798	10.0929	8.30452e-14	4.37813e-12	21.2092		P2RX2	-3.66807	3.81349	-7.82442	2.55e-10	3.44e-09	13.2537		PTRF	2.62315	10.4313	8.73502	8.38388e-10	2.90768e-08	12.2107		NPEPL1	-1.06796	8.23021	-7.43963	2.45651e-08	4.46266e-07	8.81188
FZD7	4.25971	8.05246	10.0683	9.03503e-14	4.73185e-12	21.1257		SLC26A1	-3.74186	4.31144	-7.81892	2.6e-10	3.5e-09	13.2339		ADAM12	4.24794	4.78488	8.72885	8.51557e-10	2.94753e-08	12.195		CDK5	-2.13617	9.37192	-7.43567	2.48276e-08	4.49639e-07	8.80119
SIL1	3.33505	5.87452	10.0681	9.04162e-14	4.73185e-12	21.125		PLEKHB1	-1.6495	5.46769	-7.81649	2.62e-10	3.53e-09	13.2252		ERGIC1	1.87479	10.8011	8.69451	9.28779e-10	3.18343e-08	12.1076		C19orf25	-1.33941	8.57794	-7.43321	2.49925e-08	4.51692e-07	8.79454
SLC20A2	5.29935	6.22959	10.0601	9.2924e-14	4.85126e-12	21.0979		BCL2L14	-3.49523	3.91559	-7.81435	2.64e-10	3.55e-09	13.2175		RPL12	1.23156	13.6789	8.68124	9.60515e-10	3.27939e-08	12.0738		PDZD7	-1.16652	3.35771	-7.43118	2.51294e-08	4.53699e-07	8.78905
IL1RAP	2.99076	4.202	10.0546	9.4715e-14	4.93277e-12	21.079		OSBPL7	-2.56429	4.52652	-7.81367	2.65e-10	3.55e-09	13.2151		NABP1	2.7215	7.47725	8.67462	9.76734e-10	3.32272e-08	12.0569		RITA1	-1.41171	7.22678	-7.42821	2.53304e-08	4.5639e-07	8.78104
IGFBP5	3.46706	5.41065	10.0372	1.00522e-13	5.20993e-12	21.02		NEUROD4	-2.28082	3.38382	-7.81141	2.67e-10	3.57e-09	13.2069		LGALS3	2.63175	12.0032	8.67268	9.81563e-10	3.33005e-08	12.0519		EID2B	-2.70376	7.51611	-7.42289	2.56955e-08	4.61517e-07	8.76666
CERK	5.42362	6.2137	10.0229	1.05564e-13	5.44492e-12	20.9715		FGA	-1.60575	3.1343	-7.80982	2.69e-10	3.59e-09	13.2012		SAAL1	2.60715	5.9836	8.64324	1.05761e-09	3.52183e-08	11.9768		RNF157	-4.49849	8.74419	-7.42284	2.56986e-08	4.61517e-07	8.76653
DAXX	3.36916	5.36383	10.0207	1.06373e-13	5.46247e-12	20.964		LOC102723526	-3.79835	3.99322	-7.80938	2.69e-10	3.59e-09	13.1997		ADAMTS2	4.21423	4.80876	8.63181	1.08872e-09	3.59812e-08	11.9476		SHANK2	-3.67302	9.03625	-7.42238	2.57306e-08	4.61517e-07	8.76528
PRKD2	2.95898	5.36667	10.0206	1.06413e-13	5.46247e-12	20.9636		SLCO1A2	-2.56616	3.96467	-7.80859	2.7e-10	3.6e-09	13.1968		S100A4	5.38065	8.38409	8.62357	1.11175e-09	3.66732e-08	11.9265		EEF1A2	-5.5205	8.43253	-7.42215	2.57465e-08	4.61517e-07	8.76466
SDF2L1	2.56259	5.27791	10.0132	1.09152e-13	5.58969e-12	20.9384		HRG	-2.85181	3.84873	-7.80687	2.72e-10	3.62e-09	13.1906		PBDC1	1.04775	9.5531	8.61949	1.12333e-09	3.69163e-08	11.9161		CACNB4	-3.9275	6.05592	-7.41952	2.5929e-08	4.63841e-07	8.75756
EOGT	5.4908	6.44283	10.0066	1.11668e-13	5.70489e-12	20.9158		SPACA7	-2.63596	3.71604	-7.80404	2.75e-10	3.64e-09	13.1804		THG1L	2.70528	5.17237	8.61227	1.14412e-09	3.74591e-08	11.8976		GABRB2	-5.85566	8.35861	-7.41527	2.62273e-08	4.68223e-07	8.74606
RIPK2	2.15053	4.98125	10.0055	1.12078e-13	5.71227e-12	20.9122		NUDT4	-2.05307	3.64886	-7.80307	2.75e-10	3.66e-09	13.177		SSBP1	1.05038	11.8616	8.61071	1.14866e-09	3.75379e-08	11.8937		TRIM37	-1.84969	11.1626	-7.40327	2.70881e-08	4.80695e-07	8.71361
GMPPA	2.73988	4.62873	10.003	1.1304e-13	5.74763e-12	20.9037		EMX1	-2.66113	3.2735	-7.7986	2.8e-10	3.71e-09	13.1609		PYGL	2.91265	9.04463	8.60959	1.15193e-09	3.75747e-08	11.8908		SPOCK3	-5.54605	7.41359	-7.40286	2.71177e-08	4.80695e-07	8.71251
RPS19	4.97666	7.22805	9.99652	1.15582e-13	5.85621e-12	20.8817		LINC01049	-2.20841	3.91136	-7.79647	2.82e-10	3.74e-09	13.1532		C8orf59	1.3505	10.9315	8.586	1.22313e-09	3.96027e-08	11.8304		RAB11FIP2	-1.53966	10.2337	-7.40013	2.73177e-08	4.83753e-07	8.70512
SLC12A7	4.12717	5.3992	9.98773	1.19128e-13	6.00029e-12	20.8517		LRRC27	-2.50868	4.40058	-7.79607	2.83e-10	3.74e-09	13.1518		RBM7	1.60531	9.80173	8.58195	1.2358e-09	3.9866e-08	11.82		PHLPP2	-2.07246	8.17055	-7.39744	2.75163e-08	4.86778e-07	8.69784
MAFF	3.75778	6.26746	9.98673	1.19535e-13	6.00672e-12	20.8484		HTR3C	-2.29233	2.79659	-7.7944	2.84e-10	3.75e-09	13.1458		UBL7-AS1	1.81478	3.4912	8.56964	1.27516e-09	4.0985e-08	11.7885		ARNTL	-2.01702	9.27651	-7.38524	2.84354e-08	5.00014e-07	8.66482
TSEN34	4.42485	6.31634	9.97986	1.22393e-13	6.12553e-12	20.8249		RETNLB	-3.23288	3.94064	-7.79437	2.84e-10	3.75e-09	13.1457		GLI3	4.74859	8.15516	8.56673	1.28464e-09	4.12143e-08	11.781		CACNA1G	-4.29528	6.36958	-7.38166	2.87104e-08	5.03335e-07	8.65515
MINPP1	4.67936	5.93611	9.97967	1.22471e-13	6.12553e-12	20.8243		ZPLD1	-2.13307	3.24029	-7.79177	2.87e-10	3.79e-09	13.1363		ELK3	2.823	10.0873	8.55976	1.30766e-09	4.18761e-08	11.7631		CYP2E1	-3.18198	5.83704	-7.37976	2.88579e-08	5.05416e-07	8.65
AMIGO2	5.06349	6.83881	9.96949	1.26833e-13	6.32895e-12	20.7896		SEC1P	-3.60423	4.16698	-7.79046	2.88e-10	3.8e-09	13.1316		EDN3	4.35759	5.48811	8.55887	1.31063e-09	4.18946e-08	11.7608		XKR4	-5.96487	5.87934	-7.37511	2.92218e-08	5.10262e-07	8.6374
TMTC3	2.75835	5.86019	9.96576	1.2847e-13	6.39578e-12	20.7769		POM121L10P	-1.61922	3.88029	-7.7869	2.92e-10	3.84e-09	13.1188		STAT6	2.45277	9.7912	8.54786	1.34789e-09	4.2729e-08	11.7326		LINC00950	-2.25641	5.04376	-7.36227	3.02507e-08	5.24239e-07	8.60262
NDRG1	6.44267	7.32498	9.94817	1.36484e-13	6.779e-12	20.717		MFSD4	-1.63451	4.10118	-7.7866	2.92e-10	3.85e-09	13.1177		LUM	4.78093	10.2524	8.54757	1.3489e-09	4.2729e-08	11.7319		SEPT5-GP1BB	-1.38436	4.84739	-7.36209	3.02653e-08	5.24239e-07	8.60214
RALY	5.23542	6.44931	9.94502	1.37968e-13	6.83693e-12	20.7063		PNPLA7	-2.81712	3.8151	-7.78265	2.97e-10	3.89e-09	13.1035		CASP6	2.98953	6.82172	8.54432	1.36013e-09	4.29296e-08	11.7235		AATK	-2.97465	6.181	-7.34871	3.1377e-08	5.41963e-07	8.56588
IFI16	4.50105	7.7746	9.94391	1.38498e-13	6.84734e-12	20.7025		CACNG3	-5.42503	5.01773	-7.78252	2.97e-10	3.89e-09	13.1031		CAST	2.14431	11.802	8.54222	1.36744e-09	4.3019e-08	11.7181		ZNF213	-1.5443	7.99549	-7.3403	3.20973e-08	5.52241e-07	8.54307
PDGFC	3.68395	6.68361	9.93628	1.4218e-13	7.01321e-12	20.6765		SLC26A8	-4.42788	3.91976	-7.78128	2.98e-10	3.9e-09	13.0986		PARP9	3.91555	7.79048	8.54075	1.37257e-09	4.30289e-08	11.7143		RLTPR	-2.61802	5.30213	-7.32967	3.30318e-08	5.66088e-07	8.51423
NDC1	2.90361	4.91241	9.93424	1.43183e-13	7.0465e-12	20.6695		PDCD1LG2	-5.47755	4.81684	-7.78119	2.98e-10	3.9e-09	13.0983		DDB2	2.37717	7.64805	8.54001	1.37515e-09	4.30289e-08	11.7124		KCNJ6	-4.41843	5.7176	-7.32487	3.34626e-08	5.71797e-07	8.50121
ITGB3BP	3.6417	6.01922	9.92853	1.46024e-13	7.16987e-12	20.65		LHX1	-3.62911	4.46741	-7.77994	3e-10	3.91e-09	13.0938		CCL2	5.18409	8.00719	8.5399	1.37553e-09	4.30289e-08	11.7122		FBXL15	-1.38898	8.38221	-7.32005	3.39008e-08	5.78158e-07	8.48814
DDX21	5.38008	7.35131	9.92696	1.46816e-13	7.19232e-12	20.6447		OR7A17	-1.46276	2.7107	-7.77794	3.02e-10	3.93e-09	13.0866		CYBRD1	1.72361	11.5355	8.52303	1.43606e-09	4.46042e-08	11.6688		CA4	-2.99431	5.32403	-7.31331	3.45231e-08	5.86512e-07	8.46986
ZNF121	6.08883	6.85345	9.92548	1.47564e-13	7.21249e-12	20.6396		GPR97	-2.58157	3.51424	-7.77512	3.05e-10	3.97e-09	13.0764		COL6A3	5.5878	8.70865	8.51101	1.48078e-09	4.57501e-08	11.6379		UNC13C	-6.92857	6.95676	-7.31272	3.45789e-08	5.86729e-07	8.46823
ACTN4	3.83772	7.9128	9.91785	1.51496e-13	7.37108e-12	20.6136		SNX32	-3.70711	3.9221	-7.77043	3.1e-10	4.03e-09	13.0596		LAMA4	3.49517	7.30015	8.51033	1.48338e-09	4.57501e-08	11.6362		CYCS	-1.12786	13.4333	-7.31245	3.46039e-08	5.86729e-07	8.46751
IFITM3	7.71094	8.0427	9.91441	1.53299e-13	7.44196e-12	20.6018		LOC100128175	-3.47958	3.84552	-7.76794	3.13e-10	4.06e-09	13.0506		TGFBR1	2.40424	10.1007	8.509	1.4884e-09	4.58244e-08	11.6328		NLGN2	-2.1522	8.81843	-7.3051	3.52976e-08	5.97336e-07	8.44756
PFN1	6.82429	8.09034	9.91286	1.54118e-13	7.46481e-12	20.5966		KDM8	-2.015	4.37212	-7.76777	3.13e-10	4.06e-09	13.05		FHDC1	4.63114	6.84637	8.50667	1.49729e-09	4.59369e-08	11.6268		TAGLN3	-5.25846	8.37998	-7.30184	3.56105e-08	6.00316e-07	8.43869
TRIM6	2.95284	5.80233	9.90784	1.56811e-13	7.57814e-12	20.5794		RNF212	-2.0674	3.28655	-7.76377	3.18e-10	4.09e-09	13.0356		ZNF22	1.31299	9.67118	8.50496	1.50384e-09	4.60573e-08	11.6224		TUBG2	-2.71229	8.62249	-7.29791	3.59901e-08	6.04971e-07	8.42804
ZNF45	2.75321	4.95224	9.90565	1.57994e-13	7.61815e-12	20.572		VPS9D1-AS1	-3.46034	2.43646	-7.76195	3.2e-10	4.12e-09	13.029		HSPG2	4.53381	8.62632	8.50211	1.51484e-09	4.63133e-08	11.615		DCUN1D2	-2.2053	7.76383	-7.29552	3.62235e-08	6.08312e-07	8.42154
GLCE	3.87053	7.06649	9.89348	1.64763e-13	7.92671e-12	20.5304		CELF4	-3.07872	4.27861	-7.76113	3.21e-10	4.13e-09	13.0261		HMGA2	4.49014	4.17973	8.49753	1.53266e-09	4.67769e-08	11.6033		PAK3	-4.85822	8.08757	-7.28973	3.67956e-08	6.16739e-07	8.4058
TCF7	2.7229	4.07337	9.88959	1.66988e-13	7.99789e-12	20.5171		LOC441242	-2.74295	2.98357	-7.75508	3.28e-10	4.21e-09	13.0043		MUCL1	4.33758	4.18079	8.49685	1.53535e-09	4.67775e-08	11.6015		PAK7	-5.53924	6.44073	-7.28598	3.71701e-08	6.21236e-07	8.39562
ZNF260	4.99955	6.92279	9.87485	1.7569e-13	8.39596e-12	20.4668		PPY2	-5.83513	5.01563	-7.75213	3.32e-10	4.25e-09	12.9937		SNRPE	1.30482	12.7237	8.48848	1.56855e-09	4.74594e-08	11.58		GABRG2	-7.38477	6.97881	-7.28194	3.75782e-08	6.26268e-07	8.38465
PTTG1IP	7.15585	8.1532	9.87184	1.77525e-13	8.4648e-12	20.4565		TRIM58	-1.8886	3.41695	-7.75174	3.32e-10	4.25e-09	12.9923		FYCO1	2.68674	8.30401	8.47966	1.60432e-09	4.84581e-08	11.5573		ATPAF1	-1.2158	10.8106	-7.27608	3.81794e-08	6.35684e-07	8.3687
CTSB	5.90062	8.57795	9.86586	1.81223e-13	8.60778e-12	20.436		KIAA1257	-3.31177	4.35209	-7.74836	3.36e-10	4.29e-09	12.9802		XG	2.42072	3.93351	8.47831	1.60989e-09	4.85429e-08	11.5538		CTIF	-2.55634	7.92701	-7.26709	3.91193e-08	6.48871e-07	8.34427
CEACAM6	4.18007	4.44167	9.8657	1.81326e-13	8.60778e-12	20.4355		PADI1	-3.45906	4.06197	-7.74677	3.38e-10	4.31e-09	12.9744		TLR1	3.55741	4.93553	8.47137	1.63874e-09	4.9268e-08	11.5359		TRIM44	-1.50043	7.64603	-7.26537	3.93023e-08	6.5129e-07	8.33958
CDC42EP3	3.09911	6.89939	9.85885	1.85661e-13	8.79412e-12	20.4121		ACKR2	-2.95534	3.35299	-7.74603	3.39e-10	4.32e-09	12.9718		SPINK5	5.33308	4.81559	8.47117	1.63955e-09	4.9268e-08	11.5354		REPS2	-2.95732	8.72259	-7.26408	3.9439e-08	6.52939e-07	8.33609
ESM1	3.15613	4.30304	9.83991	1.98207e-13	9.36767e-12	20.3473		PPP3R2	-2.02035	3.30379	-7.74485	3.4e-10	4.34e-09	12.9675		FAM129A	3.8781	8.3926	8.4647	1.66696e-09	4.99319e-08	11.5187		ZCCHC12	-3.52628	7.82508	-7.25648	4.02587e-08	6.65254e-07	8.31542
APCDD1L	2.50377	4.52672	9.83581	2.01032e-13	9.48031e-12	20.3332		BCAN	-1.94965	4.27332	-7.74249	3.43e-10	4.37e-09	12.959		APEX1	1.17477	11.4234	8.46461	1.66734e-09	4.99319e-08	11.5185		LONRF2	-3.92781	10.3724	-7.25497	4.04242e-08	6.67361e-07	8.3113
NCAPD2	2.78733	4.57245	9.83333	2.02756e-13	9.51784e-12	20.3248		RNF207	-2.07035	3.89016	-7.7405	3.46e-10	4.39e-09	12.9519		SULF2	2.06535	10.325	8.46068	1.68419e-09	5.02559e-08	11.5083		PDK2	-1.66519	8.55339	-7.25284	4.06582e-08	6.70592e-07	8.3055
SDR16C5	4.24902	6.0613	9.83191	2.03759e-13	9.51784e-12	20.3199		ACSL6	-2.47055	4.25881	-7.73864	3.48e-10	4.4e-09	12.9452		CISH	2.49817	4.56005	8.46011	1.68664e-09	5.02559e-08	11.5069		TTC9B	-5.22362	4.88775	-7.24918	4.1063e-08	6.75999e-07	8.29555
IRF1	2.2358	4.56756	9.83159	2.03983e-13	9.51784e-12	20.3188		ZNF317	-2.81815	6.14423	-7.73504	3.53e-10	4.45e-09	12.9322		PKP2	5.13641	7.47908	8.46009	1.68675e-09	5.02559e-08	11.5068		BIN1	-2.93564	8.5896	-7.24764	4.12347e-08	6.78188e-07	8.29136
DLX6-AS1	5.47856	5.8181	9.83157	2.03994e-13	9.51784e-12	20.3187		GALR1	-5.82319	5.95765	-7.73214	3.57e-10	4.49e-09	12.9218		DIRAS3	3.62865	9.22794	8.45923	1.69047e-09	5.02815e-08	11.5046		ELK2AP	-1.23899	5.15347	-7.24712	4.12922e-08	6.78499e-07	8.28995
PLEKHA7	3.42883	4.9165	9.8315	2.04046e-13	9.51784e-12	20.3185		GATA5	-2.59227	3.71111	-7.7314	3.57e-10	4.5e-09	12.9191		CDK1	3.82184	5.95403	8.44151	1.76895e-09	5.21737e-08	11.4589		SLC22A17	-2.74405	9.82155	-7.24627	4.13881e-08	6.79438e-07	8.28762
GAR1	4.07289	7.60838	9.82348	2.09772e-13	9.76375e-12	20.2911		CEP41	-1.41632	4.50862	-7.73109	3.58e-10	4.5e-09	12.918		RPS19	1.18742	14.1908	8.43048	1.81971e-09	5.3491e-08	11.4304		MAP1LC3B	-1.00598	12.2452	-7.237	4.24408e-08	6.92187e-07	8.26239
ALDH16A1	2.3798	5.20277	9.81958	2.12618e-13	9.87476e-12	20.2777		CEBPE	-3.5236	5.00031	-7.72932	3.6e-10	4.52e-09	12.9116		MDFI	2.60241	7.88232	8.42032	1.86772e-09	5.47704e-08	11.4042		IGDCC3	-2.36948	4.78258	-7.23341	4.28553e-08	6.96865e-07	8.25262
COL4A1	4.9266	6.88096	9.80292	2.25226e-13	1.04349e-11	20.2206		STK40	-1.93408	5.60992	-7.70928	3.87e-10	4.83e-09	12.8395		WWTR1	2.44088	12.0341	8.41996	1.86948e-09	5.47704e-08	11.4033		STOML1	-2.12468	8.92135	-7.23314	4.28864e-08	6.96865e-07	8.25189
LAPTM4A	7.8383	9.15957	9.80237	2.25651e-13	1.04349e-11	20.2188		FIGLA	-2.85816	3.45977	-7.70631	3.92e-10	4.88e-09	12.8288		LOC284837	3.20621	3.85282	8.41757	1.88097e-09	5.48705e-08	11.3971		ZFHX2	-1.16735	6.83606	-7.22804	4.3484e-08	7.05921e-07	8.23799
MAP3K4	3.68801	6.98804	9.79817	2.28951e-13	1.05647e-11	20.2044		LOC101929480	-3.67672	3.77335	-7.70499	3.94e-10	4.89e-09	12.824		RNF217	2.10047	9.09225	8.41616	1.88776e-09	5.49391e-08	11.3935		ITPR1	-2.7975	10.6097	-7.2264	4.36777e-08	7.08357e-07	8.23353
RP3-507I15.1	5.98668	7.48767	9.79207	2.33833e-13	1.07669e-11	20.1835		PREX1	-2.23165	7.47045	-7.70351	3.96e-10	4.92e-09	12.8187		FXYD5	4.59147	7.47421	8.41206	1.90774e-09	5.54288e-08	11.3829		RYR3	-4.31105	6.42566	-7.22609	4.37148e-08	7.08357e-07	8.23268
CIR1	4.44512	6.01992	9.79099	2.34706e-13	1.07839e-11	20.1798		MAP4K2	-4.08974	6.18657	-7.70001	4.01e-10	4.97e-09	12.8061		EPSTI1	3.8715	5.82886	8.4018	1.95865e-09	5.67201e-08	11.3563		MAPK8IP2	-3.00752	6.80691	-7.21989	4.44551e-08	7.17849e-07	8.2158
LSM7	6.32578	7.72783	9.79004	2.35479e-13	1.07963e-11	20.1765		ISYNA1	-2.01401	5.02639	-7.69902	4.02e-10	4.98e-09	12.8026		CYYR1	3.91331	7.97408	8.39875	1.97407e-09	5.70725e-08	11.3485		BTBD9	-2.68081	6.33808	-7.21982	4.44642e-08	7.17849e-07	8.2156
RFXANK	4.65422	5.9097	9.78799	2.37157e-13	1.08501e-11	20.1695		LOC101928304	-1.58636	2.87568	-7.69883	4.02e-10	4.98e-09	12.8019		SLC25A24	3.03793	10.0235	8.39681	1.98394e-09	5.72633e-08	11.3434		ABCB8	-1.72871	5.99551	-7.2157	4.49631e-08	7.25236e-07	8.20439
RPL12	7.19832	9.71984	9.78417	2.40305e-13	1.09707e-11	20.1564		CILP2	-3.23079	4.14243	-7.69872	4.03e-10	4.98e-09	12.8015		XDH	3.6753	3.85464	8.37764	2.08414e-09	5.98602e-08	11.2938		RPS6KL1	-3.25896	4.16037	-7.20984	4.5684e-08	7.33494e-07	8.18841
RCC2	4.87681	7.28871	9.76924	2.53048e-13	1.14309e-11	20.1052		SPIC	-1.70703	3.23867	-7.69848	4.03e-10	4.98e-09	12.8006		ACRBP	1.79055	3.76165	8.36028	2.17932e-09	6.24915e-08	11.2489		GRIK5	-1.74111	8.82407	-7.20107	4.67839e-08	7.47733e-07	8.16451
SLC38A2	6.23005	8.85527	9.76501	2.56778e-13	1.1575e-11	20.0907		CATSPERG	-3.93548	3.99759	-7.69173	4.13e-10	5.08e-09	12.7763		DDX21	1.01336	11.0272	8.35407	2.21438e-09	6.33935e-08	11.2328		RNFT2	-3.93922	7.64778	-7.18903	4.83382e-08	7.66294e-07	8.13168
FAM198B	3.57518	6.3034	9.75947	2.61751e-13	1.17744e-11	20.0717		CTD-2035E11.5	-2.86682	4.54767	-7.69013	4.15e-10	5.1e-09	12.7705		RAI14	2.60584	10.1295	8.34731	2.25329e-09	6.42974e-08	11.2153		HTR2A	-5.60924	5.48826	-7.18482	4.88936e-08	7.73922e-07	8.1202
TRAPPC6A	3.52718	5.24933	9.75313	2.67555e-13	1.20103e-11	20.05		HPDL	-5.61334	4.91691	-7.68974	4.16e-10	5.1e-09	12.7691		SHISA2	4.25418	6.66606	8.34426	2.27107e-09	6.46998e-08	11.2074		KIAA1107	-4.63547	8.60188	-7.18443	4.89458e-08	7.73922e-07	8.11913
IRAK4	2.86069	5.01373	9.74761	2.72723e-13	1.22167e-11	20.031		POMGNT1	-2.16189	5.48093	-7.68807	4.18e-10	5.13e-09	12.7631		PHLDB2	3.92526	8.60867	8.34181	2.28545e-09	6.50038e-08	11.201		NECAB1	-5.06962	5.03725	-7.17982	4.9563e-08	7.82881e-07	8.10654
RPS4X	8.23686	10.2972	9.73541	2.84496e-13	1.27176e-11	19.9891		CYP2E1	-3.89238	4.80591	-7.68691	4.2e-10	5.14e-09	12.7589		CTNNA1	1.26325	12.0534	8.33965	2.2982e-09	6.52608e-08	11.1954		NAP1L2	-3.08893	10.2289	-7.16869	5.10845e-08	8.02581e-07	8.07617
GJB2	5.48144	8.60223	9.7329	2.86973e-13	1.28016e-11	19.9805		TRAV8-3	-3.17815	3.26093	-7.68595	4.22e-10	5.16e-09	12.7555		TXNIP	1.62647	12.3948	8.33279	2.33919e-09	6.63174e-08	11.1776		SLITRK1	-5.53591	5.71046	-7.16821	5.11513e-08	8.02911e-07	8.07486
RAD54B	2.58353	3.92527	9.73029	2.89584e-13	1.28913e-11	19.9716		PHKG2	-1.60518	4.13405	-7.68563	4.22e-10	5.16e-09	12.7543		LEMD1	4.15565	5.28972	8.3206	2.4138e-09	6.79932e-08	11.146		MAST1	-4.40579	4.2362	-7.16733	5.12735e-08	8.0411e-07	8.07246
LHFPL2	5.3416	6.0595	9.72782	2.92074e-13	1.29752e-11	19.9631		EFCAB13	-2.06698	3.44209	-7.68397	4.25e-10	5.18e-09	12.7484		APH1A	1.41498	10.4178	8.31816	2.42906e-09	6.83135e-08	11.1397		SLC2A13	-3.29422	10.6256	-7.16512	5.15824e-08	8.0751e-07	8.06643
TMEM237	3.00118	6.9103	9.72713	2.9277e-13	1.29793e-11	19.9607		REPS2	-1.13398	4.76261	-7.67399	4.4e-10	5.35e-09	12.7124		DDX60L	3.63486	6.35801	8.30595	2.5068e-09	7.00506e-08	11.1079		CLUH	-1.59785	8.03901	-7.16015	5.22832e-08	8.17024e-07	8.05287
SMS	6.6498	7.88271	9.72209	2.9793e-13	1.31808e-11	19.9434		FRMD5	-3.19661	6.08274	-7.67211	4.44e-10	5.38e-09	12.7057		ACADL	2.8219	5.39988	8.29331	2.58994e-09	7.21441e-08	11.0751		CLEC2L	-4.92301	4.87446	-7.15892	5.24592e-08	8.19045e-07	8.0495
HAUS6	3.09927	4.78151	9.71439	3.05986e-13	1.35094e-11	19.917		TNIP3	-4.94806	5.35467	-7.66891	4.49e-10	5.44e-09	12.6941		CST1	5.69851	5.64272	8.29171	2.60066e-09	7.23279e-08	11.0709		FSTL5	-5.80839	6.43938	-7.14639	5.42768e-08	8.4367e-07	8.01528
ABL1	2.826	7.4382	9.71302	3.07448e-13	1.3546e-11	19.9122		L2HGDH	-2.64372	4.96572	-7.66821	4.5e-10	5.45e-09	12.6916		RNF43	4.77323	6.8379	8.28206	2.66628e-09	7.39188e-08	11.0459		SLC4A3	-3.08012	7.28559	-7.13319	5.62613e-08	8.722e-07	7.97921
SNRNP40	4.47377	5.59423	9.70794	3.12911e-13	1.3722e-11	19.8948		MYSM1	-1.5084	4.95751	-7.66725	4.51e-10	5.46e-09	12.6881		RAC2	4.84593	7.35071	8.27985	2.68156e-09	7.4225e-08	11.0401		AKAP6	-4.62706	5.11399	-7.12851	5.69835e-08	8.81837e-07	7.9664
SPRR1B	4.29215	4.25121	9.70792	3.12933e-13	1.3722e-11	19.8947		C1orf100	-2.62685	3.01513	-7.66722	4.51e-10	5.46e-09	12.688		SULT1E1	4.25646	5.5376	8.25858	2.83312e-09	7.78066e-08	10.9848		PREPL	-1.61951	12.8537	-7.12762	5.71216e-08	8.83196e-07	7.96397
SLC39A1	3.17749	4.8703	9.70753	3.1336e-13	1.3722e-11	19.8934		FBXO2	-2.38928	5.84043	-7.66553	4.54e-10	5.49e-09	12.6819		C4orf26	5.68229	4.60641	8.25046	2.89326e-09	7.92104e-08	10.9636		ST8SIA3	-5.89067	6.93261	-7.12673	5.72596e-08	8.8455e-07	7.96155
VOPP1	5.93069	7.33901	9.69468	3.27637e-13	1.43179e-11	19.8492		HNF4A	-2.31026	3.56335	-7.66282	4.59e-10	5.54e-09	12.6722		TMEM138	1.66475	8.5797	8.24345	2.94623e-09	8.04096e-08	10.9454		TTC7B	-1.89142	10.3001	-7.12478	5.75645e-08	8.87697e-07	7.95622
CEBPD	4.3943	5.96926	9.69225	3.30413e-13	1.44099e-11	19.8408		RBFADN	-1.34216	3.0393	-7.66222	4.6e-10	5.55e-09	12.67		PRRG4	5.22876	7.15878	8.2423	2.95499e-09	8.04766e-08	10.9424		KCNK3	-5.48863	5.44863	-7.12272	5.7888e-08	8.91903e-07	7.95059
SMARCD2	3.98234	5.96269	9.69152	3.31244e-13	1.44169e-11	19.8384		SVEP1	-2.07391	3.69398	-7.66203	4.6e-10	5.55e-09	12.6693		TCF3	1.42659	9.69066	8.24193	2.95786e-09	8.04766e-08	10.9414		TERF2IP	-1.12194	11.9202	-7.11779	5.86705e-08	9.01583e-07	7.9371
EPHA7	3.67006	5.72717	9.68507	3.38749e-13	1.47137e-11	19.8162		RP11-544D21.2	-1.96038	3.02956	-7.66044	4.63e-10	5.58e-09	12.6636		SMAD2	1.15753	10.4158	8.23793	2.98866e-09	8.11889e-08	10.931		NAP1L5	-2.4302	11.6469	-7.11329	5.93945e-08	9.1191e-07	7.92479
HLA-DMB	5.39818	6.17112	9.68041	3.44267e-13	1.49231e-11	19.8001		LINC00521	-2.02855	3.03959	-7.65898	4.65e-10	5.59e-09	12.6584		TMEM51	2.01166	7.32621	8.21929	3.13644e-09	8.48095e-08	10.8824		UNC5A	-6.46931	4.86793	-7.09924	6.17109e-08	9.43134e-07	7.88636
EIF2S3	5.09231	7.52844	9.67923	3.45682e-13	1.49542e-11	19.7961		CHM	-1.47487	5.25836	-7.65701	4.69e-10	5.61e-09	12.6512		CEP135	1.70068	7.5441	8.21824	3.14498e-09	8.49096e-08	10.8796		TUNAR	-4.45001	4.26585	-7.09014	6.32602e-08	9.62004e-07	7.86146
CUL4B	3.20324	5.89274	9.67634	3.49169e-13	1.50747e-11	19.7861		ZNF839	-1.43238	4.96436	-7.65384	4.74e-10	5.66e-09	12.6398		DACT2	4.4171	5.25141	8.21437	3.17671e-09	8.56345e-08	10.8695		SNAP91	-4.33634	10.0237	-7.08924	6.34154e-08	9.6353e-07	7.859
TP63	1.51067	3.04607	9.67445	3.51461e-13	1.50954e-11	19.7797		LSMEM1	-2.29167	3.81711	-7.65309	4.75e-10	5.67e-09	12.6371		EIF2S3	1.35961	11.4943	8.20113	3.2877e-09	8.84597e-08	10.835		ASIC2	-4.05885	4.97232	-7.08689	6.38231e-08	9.67211e-07	7.85256
GNPDA1	5.70287	6.32778	9.67427	3.51686e-13	1.50954e-11	19.779		AGMAT	-2.59077	4.18624	-7.651	4.79e-10	5.71e-09	12.6296		LRRC17	4.28931	6.31416	8.20067	3.2916e-09	8.84597e-08	10.8338		FXYD7	-6.34612	5.65814	-7.0814	6.47866e-08	9.80527e-07	7.83752
TGFB2	2.01132	4.858	9.67421	3.5176e-13	1.50954e-11	19.7788		B3GALTL	-2.4837	6.70632	-7.65094	4.79e-10	5.71e-09	12.6294		PLP2	5.17447	9.06184	8.17319	3.53495e-09	9.37083e-08	10.762		RPUSD3	-1.06897	9.06577	-7.08125	6.48134e-08	9.80527e-07	7.8371
BAZ2B	5.16768	6.82231	9.67272	3.53586e-13	1.51435e-11	19.7737		LOC284373	-3.7744	5.81475	-7.64955	4.81e-10	5.73e-09	12.6244		TAGLN2	2.42228	10.593	8.17056	3.55917e-09	9.4066e-08	10.7551		PACSIN1	-7.17914	6.86951	-7.07833	6.53314e-08	9.85813e-07	7.82911
SHFM1	5.45106	6.50832	9.66553	3.62523e-13	1.54645e-11	19.7489		SCN11A	-3.05622	4.31576	-7.64921	4.82e-10	5.74e-09	12.6232		TRIP4	1.22115	8.48858	8.16106	3.64813e-09	9.58397e-08	10.7303		NEFL	-6.45491	8.7705	-7.07662	6.56365e-08	9.89566e-07	7.82443
MOXD1	2.49155	3.90292	9.66493	3.63278e-13	1.5466e-11	19.7469		ABCG8	-2.20423	3.12471	-7.64647	4.87e-10	5.78e-09	12.6133		ZDHHC12	2.31305	4.41973	8.14332	3.8203e-09	1.00063e-07	10.6839		IGH	-1.51081	6.75568	-7.07552	6.58337e-08	9.91688e-07	7.82142
POP5	3.99821	7.2928	9.65565	3.75172e-13	1.59407e-11	19.715		CIB4	-2.43584	3.25778	-7.6464	4.87e-10	5.78e-09	12.613		ADCY7	3.38605	8.61278	8.14187	3.83478e-09	1.00144e-07	10.68		HOMER2	-2.82289	7.38254	-7.07206	6.64577e-08	1.00023e-06	7.81194
ETHE1	3.34668	5.81953	9.64389	3.90815e-13	1.65399e-11	19.6745		LOC101928907	-2.53767	3.1582	-7.64635	4.87e-10	5.78e-09	12.6128		CSPG4	3.1482	6.78918	8.13705	3.88313e-09	1.01256e-07	10.6674		RADIL	-2.00879	5.79218	-7.06964	6.68981e-08	1.00599e-06	7.80531
RCC1	2.3594	4.12322	9.64039	3.95596e-13	1.67093e-11	19.6624		MEGF11	-2.72028	4.37733	-7.64391	4.91e-10	5.81e-09	12.6041		ABCC1	2.54589	9.42277	8.13632	3.89049e-09	1.01297e-07	10.6655		LSAMP	-2.88407	9.37259	-7.06838	6.71292e-08	1.00861e-06	7.80185
MGME1	2.81141	7.12553	9.63836	3.98394e-13	1.67944e-11	19.6554		LOC646268	-1.56102	3.08123	-7.64292	4.93e-10	5.83e-09	12.6005		PLEKHG4	3.26134	5.73209	8.13304	3.92385e-09	1.02014e-07	10.6569		DNAJB2	-1.28434	9.61596	-7.06455	6.78335e-08	1.01832e-06	7.79137
RBM3	4.21689	7.02085	9.63189	4.07453e-13	1.71426e-11	19.6332		EXOC6	-1.9278	4.907	-7.64134	4.96e-10	5.86e-09	12.5948		UNC5B-AS1	3.47494	4.63251	8.12919	3.96342e-09	1.02891e-07	10.6468		VPS9D1	-1.01173	7.54852	-7.06194	6.83187e-08	1.02472e-06	7.78421
EIF3G	6.2545	6.66145	9.63063	4.09245e-13	1.71843e-11	19.6288		KIF9-AS1	-4.5588	5.20053	-7.64055	4.97e-10	5.87e-09	12.592		PPIB	1.37262	13.194	8.12266	4.03135e-09	1.04039e-07	10.6297		PQLC1	-1.06907	10.0798	-7.05691	6.92628e-08	1.03623e-06	7.77043
FCGRT	3.92748	7.35495	9.62986	4.10342e-13	1.71967e-11	19.6262		SYTL3	-2.34654	4.15686	-7.64037	4.98e-10	5.87e-09	12.5913		FAM111A	2.99013	7.26859	8.11504	4.11214e-09	1.05965e-07	10.6098		RGS7BP	-5.16839	5.88403	-7.05603	6.94296e-08	1.03784e-06	7.76801
GSTO1	6.49341	7.41642	9.62803	4.12963e-13	1.72728e-11	19.6198		GRK4	-1.13411	3.48045	-7.63427	5.09e-10	5.97e-09	12.5693		PABPC3	1.10005	13.1837	8.11449	4.11809e-09	1.05965e-07	10.6083		RIMS1	-6.21434	7.05741	-7.04742	7.10802e-08	1.0589e-06	7.74442
ITGAV	7.52704	8.98975	9.62586	4.16087e-13	1.73696e-11	19.6124		LOC101929718	-3.10487	3.96221	-7.63306	5.11e-10	5.98e-09	12.565		BAMBI	3.39611	10.19	8.11156	4.14963e-09	1.06621e-07	10.6006		GOT2	-1.32995	9.76107	-7.04622	7.13131e-08	1.06057e-06	7.74114
SNRPA	4.29547	6.57721	9.62316	4.20011e-13	1.74994e-11	19.6031		ADARB2	-3.8256	4.8297	-7.63127	5.15e-10	6.01e-09	12.5585		WIPI1	2.05538	9.77766	8.10943	4.17271e-09	1.06901e-07	10.5951		PGAM1	-1.04668	13.3525	-7.04357	7.18313e-08	1.06557e-06	7.73387
BLMH	4.25804	5.4772	9.62086	4.23394e-13	1.76061e-11	19.5951		LOC284865	-4.82625	4.61011	-7.62851	5.2e-10	6.07e-09	12.5486		MVB12A	1.86371	7.87083	8.10519	4.219e-09	1.07772e-07	10.5839		KSR1	-1.85221	8.74675	-7.03659	7.32148e-08	1.08426e-06	7.71471
CTSO	4.24284	5.27802	9.61447	4.32893e-13	1.79663e-11	19.5731		GLOD5	-3.59689	4.2781	-7.62704	5.23e-10	6.1e-09	12.5433		PLA2G7	4.30161	5.06122	8.09884	4.28946e-09	1.09412e-07	10.5673		ARHGDIG	-5.08477	5.13792	-7.03083	7.43751e-08	1.09774e-06	7.69892
TSPAN6	4.43753	7.66218	9.61155	4.37312e-13	1.81147e-11	19.5631		DNAH17	-2.29679	3.35456	-7.62657	5.23e-10	6.1e-09	12.5416		AHNAK	2.16306	10.9645	8.09654	4.31525e-09	1.09631e-07	10.5612		VPS26B	-1.02492	9.14656	-7.02832	7.48877e-08	1.10437e-06	7.69203
PLA2G7	3.46211	4.55768	9.60913	4.41019e-13	1.8233e-11	19.5547		LINC00525	-4.52969	4.25484	-7.621	5.34e-10	6.22e-09	12.5215		NEDD4	2.37995	6.93736	8.0964	4.31676e-09	1.09631e-07	10.5609		PEX5L	-6.29628	6.3661	-7.0216	7.62765e-08	1.12297e-06	7.67358
RPN2	4.69977	8.769	9.60298	4.50545e-13	1.85554e-11	19.5335		NAV2-AS2	-2.32955	3.04818	-7.61743	5.41e-10	6.29e-09	12.5086		CXCL1	3.70018	5.11012	8.09173	4.36973e-09	1.10656e-07	10.5486		PRRT2	-4.04631	8.50954	-7.02057	7.64899e-08	1.12516e-06	7.67077
IRX3	3.90231	6.62031	9.5932	4.66141e-13	1.91418e-11	19.4998		AGBL1	-2.58383	3.39871	-7.61339	5.49e-10	6.36e-09	12.4941		GEMIN4	1.44968	7.40493	8.09064	4.38209e-09	1.10664e-07	10.5458		BDH1	-2.40122	7.06703	-7.01592	7.74684e-08	1.1386e-06	7.65801
IL33	3.58774	5.55032	9.59294	4.6657e-13	1.91418e-11	19.4989		REG3A	-2.82083	3.68879	-7.61159	5.53e-10	6.39e-09	12.4876		BCL11B	4.9166	7.69402	8.08788	4.41376e-09	1.10963e-07	10.5385		C3orf18	-1.65879	8.71888	-7.01341	7.8003e-08	1.14359e-06	7.6511
FTSJ3	3.97907	5.66112	9.59174	4.6853e-13	1.91856e-11	19.4947		CAPN9	-1.48813	2.59262	-7.61132	5.53e-10	6.39e-09	12.4866		DLX3	4.81798	4.97047	8.08753	4.41788e-09	1.10963e-07	10.5376		ALDH1L1	-3.9266	7.92122	-7.01105	7.85085e-08	1.15004e-06	7.64462
GLT8D1	3.4993	8.40087	9.58928	4.72554e-13	1.93135e-11	19.4863		RP11-753A21.2	-2.02899	3.36038	-7.60877	5.59e-10	6.45e-09	12.4775		RPL29	1.11588	13.5109	8.08736	4.4198e-09	1.10963e-07	10.5372		KNDC1	-3.6554	7.17859	-7.00967	7.88044e-08	1.15341e-06	7.64084
YAP1	4.02299	7.84233	9.58749	4.7551e-13	1.93661e-11	19.4801		CETP	-2.16643	2.71942	-7.60629	5.64e-10	6.5e-09	12.4685		TES	3.67037	9.42957	8.08191	4.48312e-09	1.12231e-07	10.5228		KCNC3	-2.41555	5.08035	-7.00857	7.90408e-08	1.15591e-06	7.63783
PDCL	3.52734	4.72803	9.58741	4.75646e-13	1.93661e-11	19.4798		CCNF	-2.53626	4.32729	-7.6058	5.65e-10	6.51e-09	12.4668		CNN2	2.21617	9.10743	8.07942	4.51225e-09	1.12479e-07	10.5163		PCP4	-4.06949	10.7865	-7.00441	7.99455e-08	1.16816e-06	7.62641
XBP1	2.24682	5.02242	9.58473	4.80101e-13	1.95105e-11	19.4706		TMEM86B	-3.36939	4.19392	-7.60243	5.72e-10	6.59e-09	12.4546		MYC	3.00597	8.33977	8.06349	4.70383e-09	1.16635e-07	10.4745		RBFOX1	-5.1442	8.97737	-6.99417	8.22161e-08	1.19835e-06	7.59829
MCM7	3.24223	6.40778	9.58354	4.82082e-13	1.95368e-11	19.4665		IL17RE	-2.32172	3.60549	-7.59966	5.77e-10	6.65e-09	12.4446		TP53	3.12335	7.38448	8.06335	4.70553e-09	1.16635e-07	10.4741		CDH12	-5.10324	5.54269	-6.98934	8.331e-08	1.21127e-06	7.58502
SNX6	3.60304	8.2483	9.58301	4.82977e-13	1.95368e-11	19.4646		CAPZA3	-2.53856	3.49004	-7.59744	5.82e-10	6.69e-09	12.4366		RPS15A	1.09517	14.1548	8.04048	4.99534e-09	1.23296e-07	10.414		GPR26	-3.72764	5.66341	-6.98674	8.39061e-08	1.21792e-06	7.57787
AHNAK	1.60584	4.4054	9.58246	4.83907e-13	1.95368e-11	19.4627		LACE1	-3.52455	4.31423	-7.59555	5.86e-10	6.72e-09	12.4298		CCDC88C	3.52313	6.13713	8.03702	5.04064e-09	1.24065e-07	10.4049		HERC1	-1.21826	10.1475	-6.98309	8.47479e-08	1.22913e-06	7.56784
SNIP1	2.78767	4.60435	9.58217	4.84392e-13	1.95368e-11	19.4617		RP1-31B8.1	-2.60962	3.96283	-7.59234	5.93e-10	6.8e-09	12.4182		VCAN	3.08476	10.1584	8.02631	5.18393e-09	1.27057e-07	10.3767		HAR1A	-3.08786	4.72342	-6.97654	8.62824e-08	1.24726e-06	7.54983
TAGLN	2.83467	6.08101	9.56956	5.06138e-13	2.03756e-11	19.4182		LRTM2	-3.03275	4.28261	-7.58991	5.98e-10	6.84e-09	12.4095		POGLUT1	1.99827	8.59573	8.01213	5.37982e-09	1.30944e-07	10.3393		CACNA1E	-4.87038	4.61977	-6.97498	8.66505e-08	1.25094e-06	7.54556
TWIST1	4.06913	5.02583	9.5656	5.13161e-13	2.06196e-11	19.4046		OPA3	-2.11333	4.9789	-7.58655	6.06e-10	6.9e-09	12.3974		LPAR6	3.20074	8.49958	8.00651	5.45964e-09	1.32154e-07	10.3245		ZNF37BP	-2.13237	5.44211	-6.97312	8.7094e-08	1.25589e-06	7.54043
BORA	1.63727	3.17953	9.564	5.16026e-13	2.06736e-11	19.399		DGKB	-3.05287	4.46696	-7.57587	6.3e-10	7.15e-09	12.3588		ITGB5	2.53913	10.6674	8.0032	5.50704e-09	1.33117e-07	10.3158		DNAJC27	-1.69774	8.45424	-6.96784	8.83615e-08	1.27103e-06	7.52593
MANF	4.8378	6.08942	9.56378	5.16431e-13	2.06736e-11	19.3983		P2RY1	-2.9483	4.11949	-7.57048	6.42e-10	7.26e-09	12.3394		ADAM17	1.05272	9.84537	7.99823	5.57924e-09	1.34677e-07	10.3027		ZNF280B	-3.01094	6.44723	-6.95238	9.21856e-08	1.3174e-06	7.4834
SPARC	7.90692	9.31705	9.55781	5.27279e-13	2.10686e-11	19.3777		CCDC158	-3.7276	4.287	-7.56738	6.49e-10	7.34e-09	12.3282		PHLDB3	1.83764	6.13031	7.99358	5.64765e-09	1.35954e-07	10.2905		SERP2	-3.67994	7.32403	-6.95073	9.26022e-08	1.3212e-06	7.47887
MGC70870	4.766	5.64493	9.55365	5.34983e-13	2.12971e-11	19.3633		SMIM5	-4.16892	4.68272	-7.56671	6.51e-10	7.36e-09	12.3258		RPL36	1.2675	13.2162	7.99039	5.69501e-09	1.36907e-07	10.2821		CHKA	-1.1447	8.90529	-6.94202	9.48408e-08	1.34985e-06	7.45489
SNRPC	4.87462	5.91754	9.55178	5.38485e-13	2.13968e-11	19.3568		APOA5	-3.40309	3.87034	-7.56568	6.53e-10	7.38e-09	12.3221		TP53I3	2.93219	8.1277	7.98792	5.73196e-09	1.37393e-07	10.2755		RIMBP2	-4.5041	8.04376	-6.93754	9.60128e-08	1.36469e-06	7.44257
APEX1	7.1656	7.24428	9.54477	5.51795e-13	2.18852e-11	19.3326		GPR182	-4.52984	4.45595	-7.56168	6.63e-10	7.46e-09	12.3077		EMILIN2	4.67281	5.3377	7.98655	5.75257e-09	1.37536e-07	10.2719		SLC39A12	-5.81998	8.03028	-6.93004	9.80069e-08	1.3904e-06	7.42193
RNF149	5.99462	7.31369	9.54418	5.52939e-13	2.189e-11	19.3306		RP11-217B1.2	-4.22687	4.71429	-7.56119	6.64e-10	7.46e-09	12.3059		CPD	1.20092	10.0176	7.9857	5.76546e-09	1.37657e-07	10.2697		AP3M2	-1.81966	9.0067	-6.92792	9.85804e-08	1.39739e-06	7.41608
SMC4	1.28607	4.61736	9.54362	5.54007e-13	2.1892e-11	19.3287		LOC101928700	-2.77514	3.68075	-7.55828	6.71e-10	7.53e-09	12.2954		EMP1	3.46562	10.8715	7.97985	5.85462e-09	1.39596e-07	10.2542		EPS15L1	-2.44484	6.18711	-6.92733	9.87383e-08	1.39739e-06	7.41447
C14orf28	2.31917	4.69423	9.53431	5.72293e-13	2.2573e-11	19.2965		KLF14	-2.63316	3.40218	-7.55578	6.77e-10	7.59e-09	12.2864		SERTAD3	2.35968	7.80055	7.9765	5.90617e-09	1.40512e-07	10.2454		SLC8A2	-5.42121	6.16382	-6.92243	1.00075e-07	1.41288e-06	7.40097
RPL36AL	8.16807	8.36527	9.52919	5.82602e-13	2.29374e-11	19.2788		RP11-843B15.2	-2.60749	3.43238	-7.55182	6.87e-10	7.68e-09	12.2722		ATP7A	2.4239	7.93904	7.97631	5.90907e-09	1.40512e-07	10.2449		PTPRR	-4.9401	5.30432	-6.92055	1.00593e-07	1.41905e-06	7.39579
COMMD2	4.11	6.33784	9.52113	5.99198e-13	2.35045e-11	19.2509		SUFU	-2.45491	4.33857	-7.54472	7.05e-10	7.85e-09	12.2465		TRIP6	2.05726	10.12	7.97491	5.9309e-09	1.40841e-07	10.2412		AKAP5	-3.2081	6.44571	-6.91612	1.01824e-07	1.43527e-06	7.38358
MEOX1	2.48084	3.59268	9.51997	6.01629e-13	2.35569e-11	19.2469		SYT2	-3.61003	4.11388	-7.54451	7.06e-10	7.85e-09	12.2458		UHRF1	3.4006	5.60124	7.97418	5.94227e-09	1.4092e-07	10.2393		LINC00936	-3.12808	7.49548	-6.91542	1.02019e-07	1.43647e-06	7.38167
COL15A1	4.4855	5.75304	9.5185	6.04722e-13	2.36022e-11	19.2418		RP11-108K3.2	-2.31678	3.64177	-7.54098	7.15e-10	7.94e-09	12.2331		COL4A6	4.50791	4.89499	7.96695	6.05598e-09	1.43037e-07	10.2202		SNTA1	-2.81725	7.6027	-6.91447	1.02284e-07	1.43812e-06	7.37906
MAP3K7	3.62308	5.41765	9.51838	6.04988e-13	2.36022e-11	19.2414		RP11-646E18.4	-2.89158	3.73326	-7.53723	7.25e-10	8.02e-09	12.2195		RNF135	2.50306	9.36618	7.96474	6.09114e-09	1.43481e-07	10.2144		MRPL41	-1.30237	10.5394	-6.91024	1.03481e-07	1.45115e-06	7.36739
DHX40	4.78731	6.77473	9.51589	6.10251e-13	2.37644e-11	19.2328		IFT122	-1.65008	3.2304	-7.53699	7.25e-10	8.02e-09	12.2187		LYPD3	3.5094	3.53753	7.9564	6.22594e-09	1.4646e-07	10.1924		POMGNT2	-1.32212	10.0683	-6.90966	1.03644e-07	1.45159e-06	7.36581
ANXA4	4.05046	8.50537	9.51216	6.1824e-13	2.40318e-11	19.2199		FDPSP2	-3.92049	4.22123	-7.52995	7.44e-10	8.21e-09	12.1933		EHD4	2.35205	8.89709	7.94913	6.34593e-09	1.49083e-07	10.1732		LRRC56	-1.26511	5.33589	-6.90778	1.04181e-07	1.45795e-06	7.36061
EIF4B	4.4532	6.38398	9.50589	6.3193e-13	2.45196e-11	19.1982		MIB2	-1.35677	4.61107	-7.52811	7.49e-10	8.26e-09	12.1866		COL1A2	3.55743	11.1162	7.92381	6.78247e-09	1.57859e-07	10.1062		MEF2D	-1.56315	7.82453	-6.90697	1.04411e-07	1.45884e-06	7.3584
EP300	5.03333	6.34666	9.50453	6.34941e-13	2.45919e-11	19.1935		LMLN	-1.90859	4.98022	-7.52801	7.5e-10	8.26e-09	12.1863		ZAK	2.29618	10.7693	7.92235	6.80857e-09	1.58047e-07	10.1024		PTPRA	-1.74294	9.58725	-6.90621	1.04629e-07	1.45972e-06	7.35631
CDK4	3.26097	7.98505	9.49696	6.51931e-13	2.52045e-11	19.1674		TBR1	-2.94649	3.33688	-7.52435	7.6e-10	8.36e-09	12.1731		SCPEP1	2.47934	9.80479	7.92152	6.82335e-09	1.58181e-07	10.1002		GGT7	-2.01632	6.86747	-6.90304	1.05546e-07	1.47118e-06	7.34755
DLST	4.89381	6.4604	9.49609	6.53905e-13	2.52353e-11	19.1644		PTPN23	-1.66654	5.356	-7.52164	7.67e-10	8.44e-09	12.1633		STK17A	2.43278	9.5554	7.91632	6.91728e-09	1.60147e-07	10.0864		RGS11	-3.48038	6.17519	-6.90059	1.06259e-07	1.47787e-06	7.3408
RPL29	7.66682	9.23275	9.4944	6.57789e-13	2.52986e-11	19.1585		GHSR	-3.13016	3.83231	-7.51801	7.77e-10	8.53e-09	12.1502		SLC6A6	2.6679	10.1388	7.91482	6.94465e-09	1.60569e-07	10.0824		LOC285147	-4.57327	6.36919	-6.89993	1.06451e-07	1.4791e-06	7.33899
RP11-173M1.8	2.12743	3.33672	9.49435	6.57903e-13	2.52986e-11	19.1583		SYNJ2	-1.04717	4.11682	-7.51711	7.8e-10	8.55e-09	12.147		MYD88	2.7366	9.76048	7.91028	7.02807e-09	1.62098e-07	10.0704		FKRP	-1.54039	8.29902	-6.89944	1.06594e-07	1.47974e-06	7.33763
TXN	5.15167	6.72875	9.49206	6.63175e-13	2.54557e-11	19.1504		HMGN5	-3.17251	6.5924	-7.51522	7.85e-10	8.6e-09	12.1402		CTGF	2.74722	11.4179	7.90369	7.15104e-09	1.64229e-07	10.053		CPLX1	-5.11837	8.75743	-6.89742	1.07187e-07	1.48463e-06	7.33207
KLHDC8B	4.89408	6.17899	9.48994	6.68095e-13	2.55988e-11	19.1431		ENTHD2	-1.56005	3.91664	-7.51052	7.99e-10	8.71e-09	12.1232		MCC	2.3718	10.812	7.90326	7.15909e-09	1.64229e-07	10.0518		AGAP2	-3.92569	5.65165	-6.87815	1.13013e-07	1.55673e-06	7.27895
TEP1	1.93043	4.17376	9.47965	6.92535e-13	2.64879e-11	19.1075		TFF2	-3.18526	3.87745	-7.5028	8.22e-10	8.92e-09	12.0954		GBP3	4.91259	8.34232	7.90219	7.17924e-09	1.64476e-07	10.049		KIAA1644	-4.57969	5.8026	-6.87545	1.13854e-07	1.56708e-06	7.27151
GYPC	4.5651	5.65198	9.47858	6.95128e-13	2.65398e-11	19.1038		M1AP	-3.26669	4.21197	-7.50227	8.23e-10	8.94e-09	12.0935		LY75	4.064	6.99457	7.90113	7.19919e-09	1.64718e-07	10.0462		SUGP2	-1.41795	10.7139	-6.87258	1.14757e-07	1.57703e-06	7.26358
RBM43	1.73623	3.49314	9.4763	7.00702e-13	2.67051e-11	19.0959		RBM33	-1.67377	4.80527	-7.50086	8.28e-10	8.97e-09	12.0884		MDK	3.88381	7.83456	7.89249	7.36485e-09	1.6807e-07	10.0233		FZD3	-1.95114	10.8532	-6.86867	1.15997e-07	1.59158e-06	7.2528
IER5	5.19216	7.9007	9.46934	7.17934e-13	2.72168e-11	19.0718		ZSWIM5	-2.40539	4.91565	-7.5007	8.28e-10	8.97e-09	12.0878		ERAP1	2.09435	9.7316	7.88723	7.46764e-09	1.70041e-07	10.0094		KCNK12	-4.37764	4.57936	-6.86642	1.16717e-07	1.59713e-06	7.24659
CSK	4.39832	6.01764	9.46627	7.25673e-13	2.74617e-11	19.0611		UBAP1L	-1.3157	3.22403	-7.49978	8.31e-10	8.99e-09	12.0845		TOP2A	3.86604	5.26289	7.88708	7.4706e-09	1.70041e-07	10.009		CSRNP2	-1.30929	9.26102	-6.86474	1.17257e-07	1.60136e-06	7.24196
YIPF3	4.62027	5.96392	9.45799	7.46981e-13	2.82183e-11	19.0325		NPTXR	-1.66958	4.58544	-7.49744	8.38e-10	9.06e-09	12.076		SOCS2	3.04147	9.37818	7.88565	7.4987e-09	1.70375e-07	10.0052		C4orf19	-2.69233	4.24644	-6.85054	1.21927e-07	1.65484e-06	7.20276
INPPL1	2.45548	3.73868	9.45104	7.65359e-13	2.88111e-11	19.0084		GRAP	-2.59022	4.41699	-7.49613	8.42e-10	9.09e-09	12.0713		ERP27	3.368	3.45796	7.88535	7.50469e-09	1.70375e-07	10.0044		COPRS	-1.12917	10.7919	-6.84946	1.2229e-07	1.65848e-06	7.19978
TMEM123	6.37428	8.40516	9.44324	7.8651e-13	2.95554e-11	18.9814		LOC728353	-2.37478	3.73897	-7.4945	8.47e-10	9.13e-09	12.0654		HEBP1	1.0108	10.8058	7.87439	7.72434e-09	1.74909e-07	9.97539		PKNOX2	-3.78244	7.77976	-6.84736	1.22998e-07	1.665e-06	7.19399
ZNF432	4.64252	5.78573	9.44196	7.9005e-13	2.96013e-11	18.9769		KCNC2	-3.57042	4.23617	-7.49423	8.48e-10	9.13e-09	12.0645		NAT1	3.13401	5.0257	7.85951	8.03341e-09	1.80973e-07	9.93592		CNNM1	-4.09259	4.99465	-6.84719	1.23056e-07	1.665e-06	7.19352
ZNF268	2.2403	4.80174	9.4418	7.90489e-13	2.96013e-11	18.9764		TMEM114	-3.28334	4.05378	-7.4911	8.58e-10	9.23e-09	12.0531		CD151	2.42589	9.64579	7.85274	8.17803e-09	1.83995e-07	9.91797		CARKD	-1.00266	10.3468	-6.84407	1.24115e-07	1.67674e-06	7.18492
EFEMP2	4.08534	7.18477	9.44067	7.9361e-13	2.96664e-11	18.9725		KLK4	-2.66494	3.42063	-7.48935	8.63e-10	9.29e-09	12.0468		KIAA0247	1.82208	11.1367	7.84314	8.38792e-09	1.88235e-07	9.89247		CCDC106	-1.4473	7.29519	-6.83091	1.28692e-07	1.73324e-06	7.14858
KCNQ1	1.5667	3.33496	9.43259	8.16359e-13	3.04637e-11	18.9444		SPSB4	-2.6923	3.83925	-7.48144	8.88e-10	9.55e-09	12.0183		TNFAIP2	3.12482	4.68526	7.83569	8.55439e-09	1.91237e-07	9.8727		KLHL29	-1.82233	8.7035	-6.8294	1.29229e-07	1.73647e-06	7.14441
IDE	1.77511	4.48063	9.43184	8.18502e-13	3.04906e-11	18.9418		LOC101929570	-1.47772	3.19258	-7.47985	8.94e-10	9.59e-09	12.0126		BCL2L11	2.07562	8.73871	7.82814	8.72668e-09	1.94593e-07	9.85264		CHST10	-1.61486	8.74417	-6.82863	1.29504e-07	1.73884e-06	7.14227
TGFBR2	2.66637	4.81894	9.422	8.47148e-13	3.15031e-11	18.9078		RASGRP4	-2.16372	3.20104	-7.47839	8.98e-10	9.63e-09	12.0073		KRT85	5.1815	4.70141	7.82304	8.84503e-09	1.96982e-07	9.83909		NAT14	-1.30511	9.34108	-6.82618	1.3038e-07	1.74927e-06	7.13551
CMTR2	5.0712	6.23189	9.41989	8.53435e-13	3.16819e-11	18.9004		GPR144	-3.20879	4.67074	-7.47588	9.07e-10	9.71e-09	11.9982		CDKN2B	5.10779	7.23854	7.82247	8.85824e-09	1.97026e-07	9.83759		ZC3H14	-1.84203	7.59365	-6.81541	1.34303e-07	1.79915e-06	7.10576
ZNRF3	5.28063	8.29935	9.41523	8.67461e-13	3.21213e-11	18.8843		GPR111	-2.51636	3.08963	-7.47511	9.09e-10	9.73e-09	11.9954		ZCCHC6	1.52598	8.74445	7.82019	8.91185e-09	1.97967e-07	9.83152		GABRA1	-7.12931	6.38584	-6.81364	1.34961e-07	1.80384e-06	7.10086
RNF145	1.79003	6.22399	9.41497	8.68265e-13	3.21213e-11	18.8834		TEX40	-1.45217	2.94154	-7.47484	9.1e-10	9.73e-09	11.9945		PAM	1.19637	13.0246	7.81751	8.97508e-09	1.9912e-07	9.82441		MAP7D2	-5.00401	5.87502	-6.81194	1.35594e-07	1.80953e-06	7.09617
BIRC2	6.44435	7.59619	9.40876	8.87323e-13	3.27683e-11	18.8618		TTC7A	-2.97503	4.83067	-7.47285	9.17e-10	9.79e-09	11.9873		PSMB8-AS1	3.36765	6.00378	7.81457	9.04496e-09	1.99792e-07	9.8166		HCN1	-5.41035	5.84683	-6.80759	1.3723e-07	1.82998e-06	7.08413
ZZZ3	1.6887	6.92294	9.40829	8.88808e-13	3.27683e-11	18.8602		ZC4H2	-1.93168	4.65171	-7.47234	9.18e-10	9.8e-09	11.9855		LTBR	2.22274	7.12616	7.80875	9.18532e-09	2.01996e-07	9.80111		FKSG49	-1.51247	8.1823	-6.80672	1.3756e-07	1.83159e-06	7.08172
APOC1	4.78819	7.21447	9.40358	9.03574e-13	3.32457e-11	18.8438		CSRNP3	-1.25303	4.69793	-7.46775	9.34e-10	9.94e-09	11.9689		NSA2	1.33572	12.0911	7.80465	9.28542e-09	2.03942e-07	9.79021		KLC1	-1.64053	11.404	-6.79378	1.42554e-07	1.88521e-06	7.04595
TAF1A	2.76458	4.6735	9.4025	9.06981e-13	3.32668e-11	18.8401		POU3F3	-2.55284	4.92393	-7.46716	9.36e-10	9.96e-09	11.9668		MLPH	2.97061	3.35945	7.80298	9.32633e-09	2.04266e-07	9.78579		GALNT9	-3.76873	4.03009	-6.78467	1.4618e-07	1.92735e-06	7.02075
RP3-486D24.1	6.1659	8.53581	9.40189	9.08927e-13	3.32813e-11	18.838		CNGB3	-1.31525	3.16116	-7.46569	9.41e-10	1e-08	11.9615		EYA2	2.70585	6.14883	7.80263	9.3351e-09	2.04266e-07	9.78484		DGCR5	-3.57426	5.09314	-6.78276	1.46951e-07	1.93607e-06	7.01547
BOD1	5.04847	7.05704	9.39941	9.1687e-13	3.35149e-11	18.8294		LINC01260	-2.97701	3.78736	-7.46384	9.47e-10	1.01e-08	11.9548		LGALS1	1.99732	12.5343	7.79856	9.43608e-09	2.06056e-07	9.77402		C17orf96	-3.25522	5.58291	-6.78115	1.47605e-07	1.9404e-06	7.01102
APH1A	2.63336	5.26042	9.3949	9.31442e-13	3.3932e-11	18.8137		LOC646778	-2.03456	3.07663	-7.46182	9.54e-10	1.01e-08	11.9475		LIMA1	3.3816	9.67759	7.78964	9.66121e-09	2.10092e-07	9.7503		NICN1	-1.55481	9.5291	-6.78075	1.47768e-07	1.941e-06	7.00991
DPM3	4.53478	5.94399	9.38871	9.51871e-13	3.46175e-11	18.7922		ABHD11	-2.57865	4.67369	-7.4599	9.61e-10	1.02e-08	11.9406		CSTA	4.8249	6.71081	7.78256	9.84387e-09	2.13493e-07	9.73146		KIFAP3	-1.34436	11.1505	-6.77718	1.49227e-07	1.95862e-06	7.00005
DARS	4.22544	8.42198	9.38589	9.61314e-13	3.48427e-11	18.7825		RP11-410E4.1	-3.18899	4.715	-7.45732	9.7e-10	1.03e-08	11.9313		SF3B6	1.10795	12.144	7.78217	9.85411e-09	2.13493e-07	9.73041		TMEM132A	-1.56134	9.96259	-6.77681	1.49381e-07	1.95862e-06	6.99902
TOM1L1	2.91301	4.45661	9.38161	9.75844e-13	3.53098e-11	18.7676		HCRTR2	-4.40772	4.33663	-7.45464	9.8e-10	1.03e-08	11.9216		ROCK1	1.33898	11.0476	7.77626	1.00095e-08	2.16327e-07	9.71467		APOO	-1.45762	10.0377	-6.77666	1.49444e-07	1.95862e-06	6.9986
RPL8	8.12463	9.46516	9.37897	9.84879e-13	3.55599e-11	18.7585		ZNF222	-2.64805	7.37104	-7.45094	9.93e-10	1.05e-08	11.9083		RND3	2.71399	10.5235	7.76743	1.02461e-08	2.21168e-07	9.69117		BTNL9	-2.38895	6.15343	-6.77167	1.51514e-07	1.98279e-06	6.98479
SCP2	6.87997	8.11679	9.37531	9.97597e-13	3.5795e-11	18.7457		MYL7	-1.21392	2.80143	-7.45089	9.93e-10	1.05e-08	11.9081		C6orf132	3.31493	3.81851	7.76527	1.03049e-08	2.22158e-07	9.68542		MYRIP	-3.46908	9.38275	-6.75273	1.59641e-07	2.08294e-06	6.93238
RPS17	8.82286	10.0604	9.3742	1.00148e-12	3.58745e-11	18.7419		NR0B2	-4.14091	4.1902	-7.45082	9.93e-10	1.05e-08	11.9078		IL13RA1	2.12912	10.4669	7.76482	1.03173e-08	2.22158e-07	9.68421		GABBR2	-7.89933	7.35366	-6.74888	1.6135e-07	2.10211e-06	6.9217
NXN	5.71343	8.33555	9.36605	1.03051e-12	3.68528e-11	18.7136		C20orf26	-3.66526	4.21882	-7.45067	9.94e-10	1.05e-08	11.9073		ERAP2	4.50842	6.41246	7.76432	1.0331e-08	2.22179e-07	9.68288		RAB3C	-7.17255	6.49655	-6.74713	1.62132e-07	2.11072e-06	6.91685
WBP5	6.56083	7.89053	9.3655	1.03249e-12	3.6862e-11	18.7117		DPCR1	-2.68056	3.61341	-7.44533	1.01e-09	1.06e-08	11.888		CCND1	2.61473	9.38096	7.76205	1.03932e-08	2.23243e-07	9.67684		NECAP1	-1.65348	10.5348	-6.73934	1.65656e-07	2.15178e-06	6.89528
CTTNBP2NL	3.47127	5.85305	9.35548	1.0694e-12	3.81166e-11	18.6769		YIF1B	-1.87169	5.22771	-7.44366	1.02e-09	1.07e-08	11.882		NUSAP1	3.36938	6.53635	7.75645	1.05486e-08	2.26304e-07	9.66191		CDKN2D	-3.58247	6.72489	-6.73646	1.6698e-07	2.1658e-06	6.8873
NET1	5.9095	7.33494	9.3396	1.13064e-12	4.00996e-11	18.6217		ZBTB37	-1.96782	4.85725	-7.44246	1.02e-09	1.07e-08	11.8777		ADAM28	2.95254	6.95819	7.7557	1.05696e-08	2.26478e-07	9.65991		DACT3	-3.68816	8.38539	-6.73112	1.69461e-07	2.19473e-06	6.87251
SDC2	4.2718	6.48537	9.33281	1.1579e-12	4.09986e-11	18.5981		RSPH6A	-3.09043	4.36629	-7.44217	1.03e-09	1.07e-08	11.8766		LIF	1.76235	5.22302	7.74756	1.08e-08	2.30853e-07	9.63821		RGS17	-3.87079	6.04643	-6.72585	1.71947e-07	2.22202e-06	6.8579
LAP3	4.64427	8.87206	9.32558	1.18762e-12	4.19814e-11	18.5729		POLG	-1.05971	5.68664	-7.43835	1.04e-09	1.09e-08	11.8628		SPRR1B	5.33908	4.52006	7.74298	1.09319e-08	2.33165e-07	9.626		MESP1	-2.19054	6.39232	-6.72456	1.72561e-07	2.22667e-06	6.85433
HDAC3	3.97816	5.95002	9.32075	1.20794e-12	4.26294e-11	18.5561		MYOM3	-1.54525	3.15476	-7.43834	1.04e-09	1.09e-08	11.8628		TP53TG1	1.87773	7.19316	7.73438	1.11841e-08	2.37041e-07	9.60306		PLXNA2	-1.87513	8.67925	-6.72171	1.73922e-07	2.24259e-06	6.84645
DEK	6.09594	8.29398	9.3188	1.21622e-12	4.28514e-11	18.5494		TXNDC2	-3.844	4.2719	-7.43666	1.05e-09	1.09e-08	11.8567		FBL	1.62907	11.3669	7.73291	1.12277e-08	2.37677e-07	9.59915		FAM131B	-4.76632	6.2454	-6.7207	1.74412e-07	2.2456e-06	6.84363
SMPD2	1.73834	3.67502	9.31672	1.22513e-12	4.30946e-11	18.5421		AQPEP	-1.17621	2.49858	-7.43535	1.05e-09	1.1e-08	11.852		LMAN1	1.31374	11.793	7.73172	1.12632e-08	2.37856e-07	9.59597		ACTL6B	-5.0713	5.48685	-6.71361	1.7786e-07	2.28083e-06	6.82399
PIM3	4.89579	6.80567	9.30797	1.26337e-12	4.43668e-11	18.5117		FKBP8	-2.57645	5.12952	-7.43466	1.05e-09	1.1e-08	11.8495		TWSG1	2.01832	11.7386	7.73123	1.12778e-08	2.37878e-07	9.59467		FXR2	-1.38955	8.99201	-6.71237	1.78472e-07	2.28614e-06	6.82055
PPIB	6.00181	9.07152	9.30376	1.28214e-12	4.48791e-11	18.497		ZNF672	-1.43374	4.2505	-7.43371	1.06e-09	1.1e-08	11.8461		ACOT9	1.92578	9.08439	7.7298	1.13207e-08	2.38495e-07	9.59086		ACBD4	-1.2045	5.82165	-6.70994	1.79675e-07	2.29819e-06	6.81381
SRPX	5.7313	8.51936	9.30051	1.29688e-12	4.53212e-11	18.4857		LOC100130950	-4.06734	4.26795	-7.43344	1.06e-09	1.1e-08	11.8451		SGPL1	1.46564	9.20948	7.72581	1.14411e-08	2.40743e-07	9.58021		VAMP2	-2.63963	9.36522	-6.70807	1.80604e-07	2.3055e-06	6.80864
FPGS	2.32188	4.01358	9.29375	1.32805e-12	4.63349e-11	18.4622		MPV17L2	-2.58345	4.6656	-7.43053	1.07e-09	1.11e-08	11.8346		VCL	1.87346	10.916	7.71933	1.16395e-08	2.44041e-07	9.56292		KAZN	-1.88706	10.7395	-6.708	1.8064e-07	2.3055e-06	6.80843
VEZF1	4.81508	6.52315	9.29312	1.33098e-12	4.63619e-11	18.46		LOC284648	-2.3374	3.12065	-7.42758	1.08e-09	1.12e-08	11.8239		IRX5	4.67317	5.73351	7.71239	1.1856e-08	2.47987e-07	9.54438		CISD1	-1.17427	11.5533	-6.70559	1.81847e-07	2.31921e-06	6.80176
SETBP1	2.83796	7.72187	9.29188	1.3368e-12	4.64145e-11	18.4557		SH2D1A	-2.60151	4.15121	-7.42722	1.08e-09	1.12e-08	11.8226		MGME1	1.75538	8.89015	7.70955	1.19455e-08	2.49265e-07	9.53682		USP11	-1.3869	11.3157	-6.70332	1.82992e-07	2.33212e-06	6.79546
EIF3D	5.89004	8.02434	9.29187	1.33682e-12	4.64145e-11	18.4557		KLK8	-4.5984	5.10665	-7.41899	1.12e-09	1.15e-08	11.7929		RPS9	1.26745	13.412	7.70631	1.2049e-08	2.51125e-07	9.52815		ZNF91	-2.31436	10.9743	-6.69924	1.85069e-07	2.35347e-06	6.78414
NUP107	3.99386	5.92986	9.28529	1.36808e-12	4.73466e-11	18.4327		MOGAT2	-3.4306	3.90589	-7.41255	1.14e-09	1.17e-08	11.7697		DDAH2	2.19824	9.15182	7.69933	1.22744e-08	2.55101e-07	9.5095		PLXNA4	-3.57342	5.75755	-6.69655	1.86451e-07	2.36761e-06	6.77668
TPM1	3.13674	5.32905	9.27979	1.39479e-12	4.80065e-11	18.4136		FCHSD1	-4.00371	5.06103	-7.41074	1.15e-09	1.18e-08	11.7632		SLC44A1	2.8613	10.7307	7.69905	1.22833e-08	2.55101e-07	9.50877		FRRS1L	-4.39985	5.74818	-6.6919	1.88866e-07	2.39654e-06	6.76378
ITFG3	3.0624	5.18598	9.27952	1.3961e-12	4.80065e-11	18.4127		ADAMTSL1	-2.31948	4.0186	-7.40482	1.17e-09	1.2e-08	11.7418		PARP10	1.66871	7.5593	7.69583	1.23889e-08	2.56989e-07	9.50016		GRM1	-5.34766	5.42117	-6.68967	1.90034e-07	2.40961e-06	6.7576
GDI2	5.70099	7.86099	9.26384	1.47517e-12	5.04827e-11	18.3581		LOC283335	-2.51043	3.20455	-7.40231	1.19e-09	1.21e-08	11.7327		PTGER4	3.70343	7.97861	7.69468	1.24267e-08	2.57468e-07	9.4971		MAP1LC3A	-1.51352	10.3849	-6.68939	1.90181e-07	2.40973e-06	6.75682
PAMR1	4.3432	5.13044	9.26072	1.49144e-12	5.09585e-11	18.3472		LOC101928343	-3.65809	4.41972	-7.40181	1.19e-09	1.21e-08	11.7309		SMAD9	1.73968	10.7708	7.67517	1.30883e-08	2.69902e-07	9.44493		ERI3	-1.79656	7.80066	-6.67647	1.97104e-07	2.49027e-06	6.72096
SP110	1.52282	5.18751	9.25576	1.51768e-12	5.17724e-11	18.3299		ZNF214	-1.79251	3.79252	-7.40003	1.2e-09	1.22e-08	11.7245		MMP11	2.81912	3.91017	7.66247	1.3538e-08	2.78521e-07	9.41096		ACTN2	-3.00793	4.88173	-6.67473	1.98055e-07	2.49868e-06	6.71614
RPL22L1	4.39451	7.79679	9.25354	1.52958e-12	5.20956e-11	18.3222		LOC100505658	-2.35238	3.59784	-7.39901	1.2e-09	1.22e-08	11.7208		DSG2	7.24437	8.17441	7.6615	1.35729e-08	2.78911e-07	9.40837		YPEL3	-1.23842	11.2124	-6.67407	1.98419e-07	2.50148e-06	6.7143
ZDHHC7	4.80379	6.06166	9.24215	1.59211e-12	5.41394e-11	18.2824		SHD	-2.55707	3.5674	-7.39753	1.21e-09	1.23e-08	11.7155		COL4A1	2.30877	10.8952	7.65922	1.36554e-08	2.80278e-07	9.40227		CDH18	-5.889	5.41645	-6.67169	1.99728e-07	2.51617e-06	6.7077
ALCAM	4.34043	5.78985	9.23603	1.62676e-12	5.52301e-11	18.2611		CELF1	-1.07528	6.25097	-7.39573	1.21e-09	1.24e-08	11.709		IMPDH2	1.64166	10.9134	7.65821	1.36923e-08	2.80708e-07	9.39956		ZNF148	-1.43418	8.84508	-6.66517	2.03365e-07	2.55832e-06	6.68961
P4HB	4.05327	7.54974	9.23384	1.63933e-12	5.54813e-11	18.2535		MUC13	-3.05131	4.49432	-7.39546	1.22e-09	1.24e-08	11.708		FOXD1	3.77331	7.33826	7.6522	1.39129e-08	2.84565e-07	9.38349		HIST2H2BE	-2.56488	8.78559	-6.65773	2.07601e-07	2.60042e-06	6.66894
SMC5	2.32525	4.31534	9.22549	1.68819e-12	5.70448e-11	18.2244		DBF4B	-1.29885	3.44261	-7.38853	1.25e-09	1.27e-08	11.683		CD276	2.27487	8.76577	7.64815	1.40636e-08	2.87313e-07	9.37265		PPFIA3	-3.19912	4.94007	-6.65178	2.11048e-07	2.63583e-06	6.65242
METAP2	4.47195	6.56968	9.22408	1.69659e-12	5.72387e-11	18.2194		C1orf204	-3.33468	4.87561	-7.3884	1.25e-09	1.27e-08	11.6825		EMP3	3.84591	7.92605	7.64694	1.41093e-08	2.87912e-07	9.36939		CACNA1C	-3.27	6.58716	-6.6513	2.11329e-07	2.63583e-06	6.65109
COL1A2	4.61076	7.07705	9.2201	1.72052e-12	5.78976e-11	18.2056		LOC728868	-2.77755	2.65538	-7.38643	1.26e-09	1.28e-08	11.6754		EXT1	1.51142	9.71696	7.64393	1.42228e-08	2.88885e-07	9.36133		LGI3	-5.03356	4.64522	-6.64634	2.14255e-07	2.66797e-06	6.6373
EMG1	4.72869	5.71153	9.21994	1.72152e-12	5.78976e-11	18.205		FLT4	-3.77146	4.5487	-7.38582	1.26e-09	1.28e-08	11.6732		ANXA2P2	3.38978	10.0735	7.63387	1.46088e-08	2.96322e-07	9.3344		NEFM	-6.6453	8.57737	-6.6459	2.14514e-07	2.66797e-06	6.63609
AIMP1	4.37829	6.38061	9.21604	1.7453e-12	5.86055e-11	18.1914		ACOT6	-2.98434	3.92461	-7.38544	1.26e-09	1.28e-08	11.6718		KNTC1	1.90346	4.94423	7.63351	1.46228e-08	2.96322e-07	9.33344		GRIPAP1	-1.24783	8.35055	-6.64219	2.16732e-07	2.69364e-06	6.62578
TMEM168	4.15684	5.41905	9.20693	1.80218e-12	6.03265e-11	18.1596		RP1-74M1.3	-1.69908	3.53076	-7.38405	1.27e-09	1.29e-08	11.6668		PCOLCE2	4.75688	7.66798	7.63112	1.47164e-08	2.97533e-07	9.32702		TPRN	-1.82911	6.79727	-6.63698	2.1988e-07	2.73084e-06	6.61132
CCNB1IP1	5.07457	7.05424	9.20537	1.81208e-12	6.05637e-11	18.1542		RICTOR	-1.92693	7.2047	-7.37933	1.29e-09	1.31e-08	11.6498		AEBP1	3.59662	9.80343	7.6277	1.48509e-08	2.99562e-07	9.31787		C1orf64	-1.58515	3.75665	-6.63098	2.2357e-07	2.76564e-06	6.59464
IVNS1ABP	2.91052	6.35281	9.20389	1.82155e-12	6.07853e-11	18.149		C17orf67	-3.25575	4.42322	-7.37802	1.3e-09	1.31e-08	11.645		TNFSF10	5.78063	8.50234	7.61736	1.5266e-08	3.0758e-07	9.29015		HMP19	-6.02394	7.6662	-6.63036	2.23954e-07	2.76772e-06	6.59292
EDN3	2.56786	3.9731	9.20116	1.83917e-12	6.1278e-11	18.1395		LINC00894	-1.94308	3.71173	-7.37738	1.3e-09	1.31e-08	11.6427		MAML2	2.92666	9.62042	7.61207	1.5483e-08	3.10928e-07	9.27595		TMEM130	-5.97932	6.32436	-6.62991	2.24234e-07	2.76829e-06	6.59166
NOTCH2	3.26292	6.57755	9.19558	1.87566e-12	6.23003e-11	18.12		ST3GAL3	-2.31295	4.1946	-7.37724	1.3e-09	1.31e-08	11.6422		CDH3	5.27795	9.18495	7.61201	1.54853e-08	3.10928e-07	9.27581		PHYHIP	-5.0178	7.98619	-6.62154	2.29496e-07	2.82033e-06	6.56841
QPCT	4.1786	7.06394	9.18698	1.93335e-12	6.38812e-11	18.09		C19orf80	-1.775	3.25564	-7.37705	1.3e-09	1.31e-08	11.6415		EVPL	1.92244	3.22006	7.61132	1.55139e-08	3.11059e-07	9.27395		P4HTM	-1.57997	10.5643	-6.62064	2.30074e-07	2.82544e-06	6.56589
ARL15	3.44662	6.48761	9.18672	1.93516e-12	6.38812e-11	18.0891		FNDC9	-4.24488	5.56914	-7.37661	1.3e-09	1.32e-08	11.64		AQP3	5.28604	7.37026	7.611	1.55272e-08	3.11059e-07	9.27309		ABTB1	-1.98377	6.44352	-6.61725	2.32248e-07	2.84816e-06	6.55646
CAPN2	2.85668	4.68786	9.18573	1.94186e-12	6.40039e-11	18.0856		TAPT1	-3.07748	5.4913	-7.37637	1.3e-09	1.32e-08	11.6391		NOTCH2NL	1.53483	11.2125	7.60762	1.56679e-08	3.13518e-07	9.26402		OSBPL1A	-1.56845	11.5898	-6.61046	2.36661e-07	2.89823e-06	6.53759
SNRPF	2.95586	7.93565	9.18373	1.95563e-12	6.43199e-11	18.0786		SLC28A1	-3.73114	3.9649	-7.37537	1.31e-09	1.32e-08	11.6355		BNIP2	1.59443	9.83075	7.6054	1.57607e-08	3.15016e-07	9.25808		RPRM	-4.54494	6.4203	-6.60864	2.37859e-07	2.91087e-06	6.53253
CSTA	4.00577	6.13079	9.18347	1.95745e-12	6.43199e-11	18.0777		TRDN	-3.65407	4.62518	-7.37445	1.31e-09	1.32e-08	11.6322		LXN	4.539	8.69703	7.60403	1.58186e-08	3.15576e-07	9.25439		DNAJC22	-1.29552	5.94132	-6.60623	2.39452e-07	2.92833e-06	6.52583
CHST15	1.96902	5.09492	9.18205	1.96725e-12	6.45434e-11	18.0728		IL25	-2.25115	3.22941	-7.36721	1.35e-09	1.36e-08	11.606		EXT2	1.61017	9.28049	7.60388	1.58246e-08	3.15576e-07	9.25401		LRRC4	-3.57398	6.18649	-6.60535	2.40039e-07	2.93298e-06	6.52338
CDCA4	3.53683	5.82612	9.17899	1.98859e-12	6.51437e-11	18.0621		PNPLA5	-2.3965	3.34415	-7.36669	1.35e-09	1.36e-08	11.6042		NCAPG2	1.21948	6.90659	7.60324	1.58519e-08	3.15761e-07	9.25228		KCNA1	-5.60395	5.0023	-6.59556	2.46651e-07	2.99963e-06	6.49614
KRT8	4.35214	6.13566	9.17815	1.99444e-12	6.52358e-11	18.0591		LOC101593348	-2.90741	3.75616	-7.36542	1.36e-09	1.36e-08	11.5996		ENAM	6.94267	6.0407	7.59948	1.60116e-08	3.18581e-07	9.24219		TCEAL3	-1.30924	11.5237	-6.59346	2.48093e-07	3.00678e-06	6.4903
NMU	3.56324	5.4565	9.1766	2.00541e-12	6.54947e-11	18.0537		RP11-665C16.8	-2.18244	3.3528	-7.3641	1.36e-09	1.37e-08	11.5948		CENPH	2.41278	5.58006	7.59181	1.63427e-08	3.24432e-07	9.22162		ENTPD6	-1.90072	9.38943	-6.58794	2.51921e-07	3.04315e-06	6.47495
PLS3	5.94574	9.39039	9.17529	2.01463e-12	6.56958e-11	18.0492		LOC101060019	-2.06411	3.72025	-7.3591	1.39e-09	1.39e-08	11.5768		RGS10	1.94186	9.65901	7.58821	1.65003e-08	3.26454e-07	9.21196		PSD	-2.7242	5.65535	-6.5878	2.5202e-07	3.04315e-06	6.47455
ANP32B	5.66987	8.34747	9.1732	2.02958e-12	6.60831e-11	18.0418		KLHL17	-3.35086	3.91397	-7.35628	1.4e-09	1.4e-08	11.5665		CASP1	3.03428	7.4849	7.58329	1.67187e-08	3.30402e-07	9.19874		MAGEE1	-2.07389	9.87477	-6.58763	2.52137e-07	3.04315e-06	6.47409
WWP1	4.90567	6.4958	9.17175	2.03993e-12	6.63193e-11	18.0368		GALP	-2.96002	4.24515	-7.35438	1.41e-09	1.41e-08	11.5597		FREM2	5.0126	7.42884	7.58199	1.6777e-08	3.30437e-07	9.19524		ARIH2	-1.54441	8.5364	-6.58538	2.53718e-07	3.05593e-06	6.46783
TMED9	4.94736	7.13872	9.17031	2.05037e-12	6.65578e-11	18.0317		DOCK5	-2.32188	4.77076	-7.35355	1.42e-09	1.41e-08	11.5567		SLC22A18	2.04646	6.28733	7.58055	1.68416e-08	3.31338e-07	9.19138		B3GAT1	-5.63557	7.53108	-6.57174	2.63507e-07	3.15435e-06	6.42988
DBR1	3.58672	5.73266	9.16908	2.05921e-12	6.6744e-11	18.0275		CDHR3	-3.32524	4.98092	-7.35293	1.42e-09	1.42e-08	11.5545		MCOLN2	2.81451	3.78326	7.5577	1.79014e-08	3.49835e-07	9.13002		FKBP8	-2.3601	7.03543	-6.56672	2.6721e-07	3.19215e-06	6.41589
RPS25	8.57466	9.96216	9.16749	2.07079e-12	6.70181e-11	18.0219		GDAP1	-2.32549	6.70399	-7.35206	1.42e-09	1.42e-08	11.5513		CAD	1.38401	7.79526	7.55664	1.79522e-08	3.50437e-07	9.12717		ABHD6	-1.22176	8.60406	-6.55474	2.76255e-07	3.29124e-06	6.38253
LIPA	6.77218	7.46176	9.16489	2.0899e-12	6.73471e-11	18.0128		ARG1	-2.7893	3.89794	-7.35189	1.43e-09	1.42e-08	11.5507		TMEM43	1.53061	9.39145	7.55605	1.7981e-08	3.50609e-07	9.12556		MGAT3	-2.85071	7.52441	-6.55401	2.76814e-07	3.29566e-06	6.3805
ARL5B	1.52048	5.70423	9.16482	2.09037e-12	6.73471e-11	18.0126		FLJ41170	-4.2492	4.55142	-7.34943	1.44e-09	1.43e-08	11.5418		GJB5	2.97335	3.26059	7.5541	1.80748e-08	3.51656e-07	9.12033		ANKRD34C	-4.68352	4.71883	-6.55374	2.77022e-07	3.29591e-06	6.37975
STT3B	6.72176	8.14308	9.15961	2.12911e-12	6.84015e-11	17.9944		LCNL1	-3.5577	3.52824	-7.34677	1.45e-09	1.44e-08	11.5322		SFRP2	5.16803	7.27628	7.55242	1.81562e-08	3.52849e-07	9.11581		FXYD1	-4.9071	8.33436	-6.5523	2.78132e-07	3.30687e-06	6.37574
KDM5A	2.33367	5.15845	9.15957	2.12948e-12	6.84015e-11	17.9942		NEUROD1	-3.78472	4.40178	-7.34576	1.46e-09	1.45e-08	11.5286		MARVELD1	2.87079	9.99837	7.54877	1.83343e-08	3.55523e-07	9.10599		RIPPLY2	-3.41405	4.75028	-6.55154	2.78718e-07	3.31089e-06	6.37363
COG4	3.13993	5.4856	9.15837	2.13846e-12	6.85872e-11	17.9901		KLK13	-3.84312	4.08297	-7.34531	1.46e-09	1.45e-08	11.5269		LAPTM4A	1.21519	13.3827	7.5463	1.84557e-08	3.57088e-07	9.09936		EZH1	-1.23978	9.20988	-6.54902	2.80678e-07	3.32587e-06	6.36661
YIF1A	4.27489	5.69989	9.15726	2.14689e-12	6.8755e-11	17.9861		MC2R	-2.6557	3.25221	-7.34466	1.46e-09	1.45e-08	11.5246		OAS3	2.78348	6.68861	7.54436	1.85519e-08	3.58554e-07	9.09413		EIF4G3	-1.30361	10.3735	-6.54655	2.8261e-07	3.34425e-06	6.35973
RINT1	4.06499	5.47131	9.15597	2.15665e-12	6.89647e-11	17.9817		NHSL1	-2.10648	5.50581	-7.34424	1.47e-09	1.45e-08	11.5231		SRPX2	4.46911	5.03588	7.53616	1.89632e-08	3.65698e-07	9.07208		SLC29A4	-3.32315	5.1547	-6.54534	2.83566e-07	3.3533e-06	6.35635
DBF4	2.62015	5.10656	9.15485	2.16518e-12	6.91343e-11	17.9777		MAPK8IP1	-3.77738	4.80727	-7.34363	1.47e-09	1.46e-08	11.5209		C5orf46	2.95146	3.55055	7.5297	1.92938e-08	3.70446e-07	9.0547		CPLX2	-5.20066	6.08838	-6.5419	2.86286e-07	3.37224e-06	6.34678
AATF	4.11212	5.82898	9.14629	2.23157e-12	7.09132e-11	17.9478		IMPG2	-3.73298	4.58123	-7.34172	1.48e-09	1.47e-08	11.514		SOWAHC	2.7932	9.38527	7.52028	1.97867e-08	3.78254e-07	9.02934		HID1	-3.00227	4.40002	-6.54186	2.86321e-07	3.37224e-06	6.34666
RPL11	6.93451	9.94165	9.14608	2.23319e-12	7.09132e-11	17.9471		SLC30A10	-1.91804	3.25311	-7.34138	1.48e-09	1.47e-08	11.5128		ASPN	4.24779	7.4554	7.51386	2.01295e-08	3.82704e-07	9.01207		PNMAL1	-1.90093	11.1068	-6.54097	2.87028e-07	3.3783e-06	6.34419
PHB	4.21643	6.04655	9.1417	2.26798e-12	7.17759e-11	17.9318		SV2B	-2.67572	3.75514	-7.3411	1.48e-09	1.47e-08	11.5118		C1QTNF2	3.65478	3.56135	7.51259	2.01984e-08	3.82704e-07	9.00864		LOC100288893	-2.03731	6.11591	-6.53952	2.88187e-07	3.38968e-06	6.34015
EPS8	6.00068	7.57996	9.13849	2.29377e-12	7.22724e-11	17.9206		LINC00535	-2.34109	3.50064	-7.33527	1.51e-09	1.5e-08	11.4907		METTL21B	3.61889	5.37776	7.51235	2.02112e-08	3.82704e-07	9.008		STAC2	-2.4137	3.7307	-6.53461	2.9215e-07	3.43169e-06	6.32646
POT1	3.19785	5.93431	9.13553	2.31786e-12	7.29241e-11	17.9102		AKAP6	-4.3883	4.87229	-7.33261	1.53e-09	1.51e-08	11.4811		TNFSF15	3.7692	4.25258	7.51227	2.02157e-08	3.82704e-07	9.00777		WDR7	-1.69783	10.1665	-6.53403	2.92621e-07	3.43492e-06	6.32485
BCL11A	3.57005	7.0556	9.13489	2.32309e-12	7.29818e-11	17.908		FER1L4	-3.45634	4.09276	-7.33193	1.53e-09	1.51e-08	11.4786		TET2	1.52512	9.13413	7.50193	2.07831e-08	3.91334e-07	8.97995		ZDHHC22	-3.96142	5.01232	-6.53193	2.94341e-07	3.4528e-06	6.31897
BTF3	3.21627	8.01818	9.13431	2.32791e-12	7.30262e-11	17.9059		BOD1L2	-4.78116	4.99214	-7.32906	1.55e-09	1.52e-08	11.4683		SAMD9	2.89214	6.99576	7.49676	2.10732e-08	3.9637e-07	8.96601		IGLON5	-3.63125	4.30671	-6.53161	2.94595e-07	3.45348e-06	6.31811
GPX1	5.35291	9.26351	9.13283	2.34005e-12	7.33e-11	17.9008		LOC100129112	-2.05496	3.97406	-7.32905	1.55e-09	1.52e-08	11.4682		APOBEC3C	1.87607	7.41035	7.49619	2.11054e-08	3.96552e-07	8.96447		HS6ST3	-2.7447	4.93347	-6.52704	2.98364e-07	3.49067e-06	6.30537
SLC3A2	4.44401	6.47302	9.12925	2.36983e-12	7.41245e-11	17.8882		INSL3	-3.20387	3.80319	-7.32256	1.59e-09	1.56e-08	11.4448		GMEB1	1.52331	7.78709	7.48955	2.14845e-08	4.02971e-07	8.94658		UNC5D	-4.09735	6.42315	-6.52539	2.99741e-07	3.50444e-06	6.30075
USP39	3.68063	5.68022	9.12592	2.39782e-12	7.48494e-11	17.8766		LINC00993	-2.29059	3.70357	-7.32251	1.59e-09	1.56e-08	11.4446		AMELX	6.70335	6.03726	7.4894	2.1493e-08	4.02971e-07	8.94618		FGF12	-4.22853	6.08205	-6.52439	3.00571e-07	3.5118e-06	6.29798
SNRPG	5.34992	9.14685	9.12566	2.39998e-12	7.48494e-11	17.8757		CILP	-4.56868	4.05318	-7.31873	1.61e-09	1.57e-08	11.431		IL33	3.21857	6.29513	7.48525	2.17334e-08	4.06609e-07	8.935		PINK1	-1.6472	10.6962	-6.52377	3.01091e-07	3.51553e-06	6.29625
TMX1	3.20645	7.45163	9.12501	2.40553e-12	7.49136e-11	17.8734		RP5-1184F4.5	-2.12187	3.5441	-7.31635	1.62e-09	1.58e-08	11.4224		NOTCH2	1.30253	11.2752	7.47621	2.22668e-08	4.1482e-07	8.91062		STAU2	-1.70047	8.44254	-6.52293	3.01794e-07	3.52071e-06	6.29392
MTX1	3.95608	6.05918	9.12387	2.41525e-12	7.51073e-11	17.8694		MUC19	-3.43182	3.72975	-7.31436	1.63e-09	1.59e-08	11.4152		NSMCE4A	1.62474	9.48679	7.47506	2.2336e-08	4.15667e-07	8.90751		USP27X	-1.00437	9.20686	-6.52276	3.01936e-07	3.52071e-06	6.29344
JAG2	4.23468	6.03702	9.11811	2.46482e-12	7.64272e-11	17.8493		SRRT	-1.67206	6.39945	-7.31256	1.65e-09	1.6e-08	11.4087		EIF3F	1.18156	12.6693	7.46761	2.27867e-08	4.23158e-07	8.88742		ACSS1	-2.17178	7.71596	-6.51226	3.10887e-07	3.61787e-06	6.26417
GTF2IRD1	4.7048	7.16919	9.11697	2.47479e-12	7.66255e-11	17.8453		RP11-274B18.4	-1.83342	2.8523	-7.31229	1.65e-09	1.6e-08	11.4077		EVC	3.83205	6.58117	7.46685	2.28334e-08	4.23577e-07	8.88536		CCNE1	-1.22636	4.74379	-6.51154	3.11517e-07	3.62281e-06	6.26214
PTDSS1	5.82275	7.12554	9.11626	2.48099e-12	7.66588e-11	17.8428		POLE4	-1.33639	5.87768	-7.31017	1.66e-09	1.61e-08	11.4		NUP37	2.62619	8.0482	7.46252	2.31002e-08	4.27622e-07	8.87368		PLCB4	-2.90792	8.42885	-6.50126	3.20552e-07	3.71556e-06	6.23349
NFIL3	4.81941	7.36904	9.11603	2.48301e-12	7.66588e-11	17.842		WDR59	-2.17199	4.97279	-7.30975	1.66e-09	1.61e-08	11.3986		RAP2B	1.7078	10.3156	7.45415	2.36253e-08	4.35864e-07	8.85109		TMEM63C	-2.63513	5.53329	-6.49476	3.26405e-07	3.77842e-06	6.21536
BAG3	5.10567	7.8467	9.11497	2.49232e-12	7.68357e-11	17.8383		SPATA31E1	-1.41308	3.05863	-7.30835	1.67e-09	1.62e-08	11.3935		ZNF217	3.56311	8.50696	7.45326	2.36816e-08	4.35864e-07	8.8487		STMN2	-7.30346	8.63594	-6.49193	3.28989e-07	3.80331e-06	6.20746
CTSA	4.85095	7.17772	9.11374	2.50317e-12	7.70596e-11	17.834		GYPB	-2.46572	3.33649	-7.30493	1.69e-09	1.64e-08	11.3812		SYK	2.57785	6.84538	7.45228	2.37441e-08	4.35864e-07	8.84605		TNPO2	-1.44724	10.7386	-6.49104	3.29802e-07	3.80951e-06	6.20499
PITX1	4.04226	5.00017	9.11054	2.53158e-12	7.76003e-11	17.8228		SRCIN1	-2.58136	4.32984	-7.30493	1.69e-09	1.64e-08	11.3811		KLF6	1.56362	10.9677	7.45008	2.38851e-08	4.37402e-07	8.8401		LOC100499489	-1.45973	5.15876	-6.49087	3.29959e-07	3.80951e-06	6.20451
GOLPH3	6.58505	7.75333	9.10482	2.58328e-12	7.9072e-11	17.8028		ADCK4	-2.22177	4.98943	-7.30445	1.69e-09	1.64e-08	11.3794		C5orf15	1.46249	11.2872	7.4498	2.39027e-08	4.37402e-07	8.83936		CAPS2	-2.10397	6.47749	-6.48672	3.33794e-07	3.8462e-06	6.19293
GPX3	5.71891	8.08676	9.10036	2.62422e-12	8.00331e-11	17.7872		SLC29A2	-3.20948	4.47203	-7.29754	1.74e-09	1.68e-08	11.3544		PPP1R3B	3.82366	7.63017	7.44614	2.41389e-08	4.41265e-07	8.82947		SOBP	-2.80041	10.579	-6.48435	3.36004e-07	3.85898e-06	6.18632
APOBEC3G	2.03275	4.35272	9.10035	2.6243e-12	8.00331e-11	17.7871		TRPC4	-4.46282	5.28323	-7.29629	1.75e-09	1.68e-08	11.3499		OTUD1	1.54891	10.8216	7.44566	2.41701e-08	4.41375e-07	8.82817		CAMTA2	-2.32584	7.89325	-6.47985	3.40245e-07	3.90004e-06	6.17375
CTNNA1	3.29693	6.10249	9.10018	2.62587e-12	8.00331e-11	17.7866		SLITRK1	-3.50159	4.58804	-7.29571	1.75e-09	1.68e-08	11.3478		C3orf52	3.08738	4.42509	7.44488	2.42208e-08	4.41842e-07	8.82606		GLRB	-2.7785	9.73213	-6.47939	3.4068e-07	3.90247e-06	6.17247
HSPA5	2.35704	8.93427	9.09786	2.64753e-12	8.05336e-11	17.7784		NUDT22	-1.17906	5.48015	-7.29363	1.76e-09	1.7e-08	11.3403		KIN	1.4835	8.49542	7.43837	2.46485e-08	4.47318e-07	8.80847		SCN1B	-3.23739	6.631	-6.47793	3.42068e-07	3.91582e-06	6.1684
LRRK2	2.94848	5.44543	9.09762	2.6498e-12	8.05336e-11	17.7776		DKFZP434K028	-3.20172	3.81692	-7.29185	1.77e-09	1.7e-08	11.3339		RBM12	1.46703	9.63716	7.43741	2.47116e-08	4.48001e-07	8.8059		KCNC4	-2.93126	5.7788	-6.4773	3.42672e-07	3.92018e-06	6.16663
H1F0	5.86131	6.43926	9.09586	2.66629e-12	8.09202e-11	17.7714		AIPL1	-1.97597	2.78933	-7.29123	1.78e-09	1.71e-08	11.3316		CDCP1	4.6966	6.18066	7.43505	2.48693e-08	4.4993e-07	8.7995		MFN2	-1.02719	10.0674	-6.47641	3.43523e-07	3.9248e-06	6.16415
HIF1A	6.80695	9.42218	9.09458	2.67839e-12	8.11727e-11	17.7669		ANKS1B	-2.06733	5.02733	-7.28975	1.79e-09	1.72e-08	11.3263		GLI2	2.72858	4.45182	7.4266	2.54402e-08	4.57898e-07	8.77669		PVALB	-5.99609	5.68358	-6.47601	3.43901e-07	3.92655e-06	6.16305
KCTD12	6.54321	7.96102	9.09378	2.68597e-12	8.12876e-11	17.7641		EMX2OS	-1.46107	4.0391	-7.28934	1.79e-09	1.72e-08	11.3248		MMP7	5.6307	4.67877	7.41978	2.59114e-08	4.63841e-07	8.75824		CELF3	-4.22255	6.65142	-6.46673	3.52915e-07	4.02424e-06	6.13712
LCP1	4.4369	4.89775	9.09158	2.70693e-12	8.18064e-11	17.7564		RP11-471B22.2	-3.94004	4.00827	-7.28858	1.8e-09	1.72e-08	11.3221		C15orf48	5.15878	5.44924	7.41687	2.61147e-08	4.66687e-07	8.75039		SLC25A14	-1.29234	9.13977	-6.46612	3.53508e-07	4.02577e-06	6.13544
PPP1CA	5.34893	7.48972	9.09076	2.71475e-12	8.18397e-11	17.7536		PTPRT	-3.7921	4.31895	-7.28665	1.81e-09	1.73e-08	11.3151		CREB3L4	3.32731	5.02334	7.40961	2.663e-08	4.74526e-07	8.73075		TMEM14A	-1.22953	11.5737	-6.4611	3.58489e-07	4.07985e-06	6.12142
GGH	3.2216	7.56808	9.09067	2.71566e-12	8.18397e-11	17.7532		DHRS7C	-2.67818	3.50326	-7.28399	1.83e-09	1.74e-08	11.3055		TTC28	1.46702	8.42386	7.40902	2.66722e-08	4.74526e-07	8.72916		CDYL2	-1.18674	5.79738	-6.46036	3.59232e-07	4.08565e-06	6.11935
CTR9	6.19841	7.05864	9.08568	2.76395e-12	8.31784e-11	17.7358		BC048997	-1.69434	3.05532	-7.28361	1.83e-09	1.75e-08	11.3042		RAB27A	2.72683	8.15183	7.40879	2.66885e-08	4.74526e-07	8.72854		SVOP	-4.57039	5.0045	-6.4587	3.609e-07	4.10196e-06	6.11471
CRYBG3	3.38285	5.4438	9.08526	2.76801e-12	8.31837e-11	17.7343		BC042366	-4.52112	5.27988	-7.28345	1.83e-09	1.75e-08	11.3036		MFSD1	2.09238	11.375	7.40291	2.71144e-08	4.80695e-07	8.71263		GRIN1	-1.81122	5.40285	-6.4565	3.63115e-07	4.11954e-06	6.10858
IFNAR2	1.46983	6.59969	9.07811	2.83883e-12	8.50737e-11	17.7093		KIF25	-2.66308	3.33128	-7.28339	1.83e-09	1.75e-08	11.3033		FLNA	2.83622	10.4175	7.39397	2.77742e-08	4.90325e-07	8.68847		CABLES2	-1.62573	6.66277	-6.45624	3.63385e-07	4.11954e-06	6.10783
MFSD1	5.06577	8.82235	9.07265	2.89415e-12	8.66106e-11	17.6901		CDHR5	-2.63422	3.66497	-7.28087	1.85e-09	1.76e-08	11.2942		ISM1	3.68414	5.96682	7.39362	2.78006e-08	4.90325e-07	8.68751		CNTNAP1	-3.76067	8.64352	-6.45076	3.68973e-07	4.17109e-06	6.09255
IGBP1	5.12601	6.61297	9.07079	2.91325e-12	8.70607e-11	17.6836		ZSCAN30	-1.86634	4.99493	-7.28003	1.85e-09	1.76e-08	11.2912		IQGAP1	2.61948	10.9123	7.38298	2.86087e-08	5.02053e-07	8.65871		CACNG2	-4.17951	4.2402	-6.44856	3.71247e-07	4.18703e-06	6.08639
ABHD4	2.01476	3.9103	9.06903	2.9314e-12	8.74814e-11	17.6775		RP1-149A16.17	-5.01961	5.36047	-7.27643	1.88e-09	1.78e-08	11.2782		LTB4R	2.44186	5.34735	7.37915	2.89053e-08	5.05742e-07	8.64834		GLYR1	-1.0115	10.7629	-6.4445	3.75467e-07	4.22919e-06	6.07507
GPR161	1.68345	4.7535	9.06715	2.95099e-12	8.79436e-11	17.6709		RP4-657D16.3	-3.0689	4.88243	-7.27636	1.88e-09	1.78e-08	11.2779		FAM35A	1.26004	10.4627	7.37778	2.90126e-08	5.07113e-07	8.64462		ANKRD17	-1.54003	9.88875	-6.44268	3.77378e-07	4.24526e-06	6.06999
HEG1	3.73735	7.02416	9.06449	2.97886e-12	8.86509e-11	17.6616		LOC100506142	-2.49594	3.65826	-7.27628	1.88e-09	1.78e-08	11.2777		MAF	1.99671	11.3957	7.37384	2.93221e-08	5.10997e-07	8.63396		GUK1	-1.17766	11.5274	-6.44017	3.80029e-07	4.26961e-06	6.06297
SSR1	4.05677	7.33992	9.06316	2.99288e-12	8.88781e-11	17.6569		AREL1	-1.39258	4.61716	-7.27596	1.88e-09	1.78e-08	11.2765		CD36	3.92406	5.25976	7.37219	2.94524e-08	5.12758e-07	8.6295		RIMS4	-3.03392	5.66871	-6.43751	3.8286e-07	4.29591e-06	6.05554
ZNF571	1.99951	4.04713	9.0583	3.04478e-12	9.02374e-11	17.6399		RP11-1114A5.4	-4.07412	7.15919	-7.27197	1.91e-09	1.81e-08	11.2621		NUP88	1.11005	9.38542	7.37015	2.96152e-08	5.15082e-07	8.62396		RELN	-4.04967	7.79999	-6.4317	3.89112e-07	4.36049e-06	6.03931
POLR3C	2.38455	5.45196	9.05603	3.06928e-12	9.08379e-11	17.6319		MGC2889	-1.71138	2.62521	-7.27101	1.92e-09	1.81e-08	11.2586		YAP1	2.50496	11.5701	7.36967	2.96535e-08	5.15236e-07	8.62266		SS18L1	-1.41068	10.1702	-6.43058	3.90329e-07	4.37133e-06	6.03619
THEMIS2	2.98932	4.40599	9.05176	3.11594e-12	9.20918e-11	17.617		SPTB	-3.60246	4.99159	-7.27015	1.92e-09	1.82e-08	11.2555		EFNA1	2.85894	9.11759	7.36252	3.02303e-08	5.24239e-07	8.6033		LOC100507530	-1.70629	5.09006	-6.42163	4.002e-07	4.47047e-06	6.01117
MBTPS1	2.64008	6.42132	9.04951	3.14088e-12	9.27012e-11	17.6091		CENPT	-2.33968	3.97808	-7.26855	1.93e-09	1.82e-08	11.2497		MAP3K7CL	2.99099	4.54041	7.36177	3.02911e-08	5.24239e-07	8.60128		SNCG	-3.78846	4.81953	-6.41944	4.0266e-07	4.49223e-06	6.00503
BFAR	4.65563	6.0384	9.04853	3.15175e-12	9.28944e-11	17.6056		LINC00705	-2.68475	2.43721	-7.26831	1.93e-09	1.82e-08	11.2489		AIM1	7.16361	7.79787	7.36072	3.03775e-08	5.25217e-07	8.59842		PIANP	-3.44115	5.70528	-6.41815	4.0411e-07	4.50554e-06	6.00143
LGR6	4.29334	6.27838	9.04658	3.1736e-12	9.33592e-11	17.5988		UBQLN3	-1.13601	2.11311	-7.26789	1.94e-09	1.83e-08	11.2474		POP5	1.18298	9.93767	7.34639	3.1574e-08	5.4483e-07	8.55959		COG1	-1.18175	8.91926	-6.41677	4.05661e-07	4.51424e-06	5.99759
LPCAT1	4.56174	6.23657	9.04635	3.17622e-12	9.33592e-11	17.598		ABCB5	-1.26977	2.92169	-7.26522	1.96e-09	1.84e-08	11.2377		XRCC5	1.03669	11.251	7.34162	3.19834e-08	5.51353e-07	8.54664		CAMK2A	-6.27848	5.37653	-6.41641	4.06075e-07	4.51437e-06	5.99657
C17orf62	3.72387	6.39898	9.04507	3.19053e-12	9.36516e-11	17.5935		PDE10A	-2.8115	4.48061	-7.25998	1.99e-09	1.87e-08	11.2188		TGFB1I1	3.49718	7.43	7.34012	3.21126e-08	5.52241e-07	8.54259		SPNS2	-2.49435	4.94631	-6.41631	4.06188e-07	4.51437e-06	5.99629
RP11-379H18.1	3.36584	4.74751	9.04332	3.21038e-12	9.41054e-11	17.5874		ARHGEF12	-1.48405	4.08452	-7.25997	1.99e-09	1.87e-08	11.2187		GYLTL1B	4.27065	5.84273	7.33983	3.21385e-08	5.52241e-07	8.54179		IL1RAPL1	-4.13297	4.95329	-6.41241	4.10627e-07	4.56082e-06	5.98541
IFI6	5.5858	7.38844	9.04268	3.21763e-12	9.41891e-11	17.5851		FGF12	-2.37192	4.72256	-7.25809	2.01e-09	1.88e-08	11.212		TMEM134	1.55977	8.81145	7.33158	3.28618e-08	5.63725e-07	8.51942		SIN3B	-1.75405	8.40405	-6.41128	4.11926e-07	4.57235e-06	5.98224
PDS5A	2.74083	5.42809	9.04163	3.22962e-12	9.44115e-11	17.5815		LOC100507670	-2.45211	3.0459	-7.25412	2.04e-09	1.91e-08	11.1976		ADAMDEC1	5.4386	5.33745	7.32639	3.33254e-08	5.70563e-07	8.50534		MOAP1	-1.6947	12.3186	-6.41027	4.13088e-07	4.58236e-06	5.97942
PDIA3	1.28341	7.57437	9.04093	3.2377e-12	9.45189e-11	17.579		HSD17B7P2	-3.23996	4.80794	-7.25328	2.04e-09	1.91e-08	11.1946		IGFBP5	2.32584	11.9135	7.32506	3.34448e-08	5.71797e-07	8.50175		SYT3	-3.67787	5.05343	-6.40965	4.13806e-07	4.58587e-06	5.97768
WDR83OS	5.29789	6.76275	9.03905	3.25926e-12	9.50189e-11	17.5724		RS1	-2.46019	3.84027	-7.25143	2.06e-09	1.92e-08	11.1879		KRT80	4.19323	4.56494	7.32088	3.38245e-08	5.77419e-07	8.4904		C11orf87	-4.9482	5.77077	-6.40955	4.13928e-07	4.58587e-06	5.97739
RPL32	8.59221	9.88603	9.03433	3.31419e-12	9.64892e-11	17.5558		ARHGEF10L	-2.60043	6.27737	-7.24843	2.08e-09	1.94e-08	11.1771		GAL3ST4	1.73769	8.13157	7.31842	3.40502e-08	5.80143e-07	8.48372		PWAR6	-3.23409	10.0932	-6.40702	4.16857e-07	4.6096e-06	5.97033
ZBTB25	1.85201	3.56924	9.03236	3.33737e-12	9.70324e-11	17.5489		ZSWIM1	-2.25412	5.11041	-7.24168	2.13e-09	1.98e-08	11.1527		REXO2	1.20828	11.2824	7.31709	3.41731e-08	5.81672e-07	8.4801		SLC24A4	-4.54251	5.85479	-6.4044	4.19918e-07	4.63759e-06	5.963
MFSD5	4.10708	5.45697	9.02556	3.41866e-12	9.91272e-11	17.5251		ERBB4	-1.60628	4.35216	-7.23696	2.17e-09	2.01e-08	11.1356		DPH6	1.84242	5.76328	7.3133	3.45243e-08	5.86512e-07	8.46982		KIF3A	-2.07956	10.1273	-6.40345	4.21032e-07	4.64406e-06	5.96034
ARL14EP	3.51163	6.2788	9.02	3.48659e-12	1.00961e-10	17.5056		LINC01186	-2.64981	3.28709	-7.23482	2.19e-09	2.02e-08	11.1279		LOC374443	1.99214	3.59456	7.31007	3.48268e-08	5.89938e-07	8.46106		RUNDC3A	-6.70779	7.45276	-6.39929	4.25951e-07	4.68653e-06	5.94871
NFKBIL1	1.91653	3.37615	9.01657	3.52908e-12	1.02053e-10	17.4936		CCDC13	-2.15187	3.73764	-7.23477	2.19e-09	2.02e-08	11.1277		ADAMTS17	4.25882	5.94115	7.30272	3.55251e-08	5.99562e-07	8.44111		R3HDM2	-1.10936	10.0538	-6.39819	4.27258e-07	4.69796e-06	5.94564
RPL19	8.21465	9.52361	9.01316	3.57197e-12	1.03154e-10	17.4816		ERICH1-AS1	-4.77494	4.36118	-7.23072	2.22e-09	2.05e-08	11.1131		SSR1	1.44415	12.2549	7.30266	3.55316e-08	5.99562e-07	8.44092		CLEC16A	-1.41749	6.88742	-6.39385	4.32468e-07	4.7493e-06	5.93351
SAR1A	3.73423	5.17604	9.01144	3.59381e-12	1.03646e-10	17.4756		LRTOMT	-1.91727	4.44119	-7.23045	2.22e-09	2.05e-08	11.1121		LTBP2	4.48914	7.04482	7.29933	3.58525e-08	6.03815e-07	8.43189		TUBB4A	-6.62911	6.66748	-6.39109	4.35822e-07	4.78314e-06	5.92577
IGLL3P	3.05864	5.07163	9.01106	3.59867e-12	1.03647e-10	17.4742		C20orf62	-1.94527	3.20517	-7.22962	2.23e-09	2.05e-08	11.1091		ZNF416	1.69332	6.50333	7.29824	3.59584e-08	6.04971e-07	8.42893		SLC6A8	-1.57052	10.7345	-6.38715	4.40639e-07	4.82696e-06	5.91476
ARPC2	7.26368	7.94558	9.01062	3.60427e-12	1.03669e-10	17.4727		FAM217A	-1.35552	3.08483	-7.22962	2.23e-09	2.05e-08	11.1091		MYL12A	1.84282	10.4001	7.2886	3.69075e-08	6.17858e-07	8.40275		SLC25A11	-1.43669	9.31266	-6.38672	4.41169e-07	4.82974e-06	5.91356
MPZL2	2.81591	5.10201	9.00866	3.62938e-12	1.04251e-10	17.4658		ADAM15	-4.50065	4.60218	-7.22807	2.24e-09	2.07e-08	11.1035		DENND2D	3.7848	5.33517	7.28835	3.69328e-08	6.17858e-07	8.40206		ASIC1	-2.36279	7.26378	-6.38472	4.43644e-07	4.8538e-06	5.90795
S100A16	4.82188	8.41105	9.0044	3.68455e-12	1.05553e-10	17.4508		ONECUT3	-2.50791	3.3812	-7.22392	2.27e-09	2.09e-08	11.0885		LSM5	1.34519	11.1201	7.28328	3.74423e-08	6.2519e-07	8.38829		PRSS3	-3.96341	4.41212	-6.37928	4.50435e-07	4.92157e-06	5.89274
TIPIN	3.19276	4.52246	8.99441	3.81724e-12	1.09209e-10	17.4158		RXFP1	-2.74403	3.948	-7.217	2.33e-09	2.14e-08	11.0635		IGLC1	7.04699	7.84341	7.28257	3.75144e-08	6.25799e-07	8.38636		ACAP3	-2.73108	7.44703	-6.37903	4.50745e-07	4.92157e-06	5.89205
CSDE1	5.45621	8.75448	8.99357	3.82863e-12	1.09389e-10	17.4128		RAB4B	-4.02395	4.89795	-7.21501	2.35e-09	2.15e-08	11.0564		ERBB2	2.97862	9.32492	7.27477	3.83151e-08	6.37083e-07	8.36514		FAM184A	-2.78809	7.51103	-6.37867	4.51198e-07	4.92157e-06	5.89104
LAMP2	3.80494	9.04543	8.99265	3.84106e-12	1.09452e-10	17.4096		SLC26A10	-2.84145	3.64899	-7.21419	2.36e-09	2.15e-08	11.0534		MBNL3	3.52225	7.3138	7.27456	3.83361e-08	6.37083e-07	8.36459		SLC25A5-AS1	-1.68532	5.07613	-6.37864	4.51239e-07	4.92157e-06	5.89095
RASSF9	1.88143	3.65065	8.99225	3.84651e-12	1.09462e-10	17.4082		ANKRD33B	-3.30841	4.00917	-7.21341	2.36e-09	2.16e-08	11.0506		CXCR4	3.81878	10.5184	7.26866	3.89536e-08	6.46734e-07	8.34853		MLF2	-1.06765	11.2044	-6.37762	4.52527e-07	4.93063e-06	5.8881
RPIA	2.9915	5.99816	8.99164	3.85479e-12	1.09553e-10	17.4061		DPY19L1P1	-2.49983	4.02597	-7.21248	2.37e-09	2.16e-08	11.0472		C1orf85	1.61896	8.67234	7.24337	4.17138e-08	6.84146e-07	8.27975		GPR85	-3.98436	5.80927	-6.37754	4.52632e-07	4.93063e-06	5.88787
CD63	7.36742	8.91976	8.98329	3.97051e-12	1.12543e-10	17.3768		MED12L	-4.31864	4.42413	-7.21063	2.39e-09	2.17e-08	11.0405		MYH9	2.15892	8.17522	7.24271	4.17893e-08	6.84743e-07	8.27793		PTPN5	-5.35532	4.75088	-6.37244	4.59119e-07	4.99199e-06	5.87362
TMEM138	3.73996	6.14327	8.97947	4.02467e-12	1.1384e-10	17.3633		ITPKB	-1.36466	4.62857	-7.21041	2.39e-09	2.17e-08	11.0397		KDSR	1.19147	10.7221	7.23996	4.21011e-08	6.8921e-07	8.27046		PTH1R	-1.98591	6.06947	-6.37008	4.62167e-07	5.01551e-06	5.86699
GPATCH1	3.35561	4.85077	8.97532	4.08431e-12	1.15312e-10	17.3488		CTAGE1	-4.00551	4.19594	-7.20938	2.4e-09	2.18e-08	11.036		BMP2	3.20226	7.82172	7.23945	4.21602e-08	6.89534e-07	8.26905		PLEKHB2	-1.10991	11.6044	-6.36707	4.66061e-07	5.04248e-06	5.85859
RPL36	6.69367	9.62662	8.96213	4.27982e-12	1.20199e-10	17.3024		SPOCK3	-2.87699	4.69592	-7.20341	2.45e-09	2.22e-08	11.0144		RCC2	1.8092	9.88887	7.23794	4.23323e-08	6.91704e-07	8.26496		DCTN1-AS1	-3.54123	4.67333	-6.36546	4.68173e-07	5.06221e-06	5.85406
METTL23	5.10288	7.01459	8.9601	4.3106e-12	1.20905e-10	17.2953		C19orf26	-3.10599	4.35887	-7.20283	2.46e-09	2.22e-08	11.0123		MEGF6	4.39367	4.71536	7.23749	4.23844e-08	6.9191e-07	8.26373		KCNQ2	-6.56907	6.8541	-6.36311	4.71246e-07	5.08291e-06	5.84751
CCS	2.98391	6.56576	8.95942	4.32111e-12	1.21042e-10	17.2929		DLGAP1-AS2	-2.87349	4.23446	-7.20252	2.46e-09	2.23e-08	11.0112		DCAF12	1.10279	9.81313	7.23591	4.25665e-08	6.93524e-07	8.25942		RGS7	-6.31554	6.493	-6.36288	4.71556e-07	5.08313e-06	5.84685
CCDC109B	3.78768	6.40447	8.9585	4.33524e-12	1.21279e-10	17.2897		SPAG5	-3.48254	4.81797	-7.20172	2.47e-09	2.23e-08	11.0083		SLC38A5	3.03152	5.46801	7.2356	4.26018e-08	6.93524e-07	8.25859		RGR	-3.62746	4.46064	-6.36024	4.75044e-07	5.11758e-06	5.83947
ZGPAT	3.19519	5.17559	8.95023	4.46413e-12	1.24398e-10	17.2606		A4GNT	-2.72905	3.44569	-7.20034	2.48e-09	2.24e-08	11.0034		ARPC1B	2.57136	9.48172	7.22495	4.38491e-08	7.09878e-07	8.22959		CBS	-3.4612	7.1103	-6.35749	4.78707e-07	5.15388e-06	5.83178
BCAP31	5.94632	7.6627	8.94964	4.47352e-12	1.24499e-10	17.2586		COL26A1	-2.9911	4.63235	-7.19948	2.49e-09	2.25e-08	11.0003		ERLIN1	1.37421	9.93676	7.22344	4.40298e-08	7.12146e-07	8.22546		SLCO1C1	-4.6075	7.68865	-6.35575	4.81047e-07	5.17273e-06	5.8269
POMZP3	4.06842	5.12832	8.94703	4.51521e-12	1.25496e-10	17.2494		CARD11	-2.62924	4.91575	-7.19885	2.49e-09	2.25e-08	10.998		SMARCE1	1.25796	11.5344	7.21433	4.51307e-08	7.26923e-07	8.20065		DMWD	-1.69784	5.90796	-6.35478	4.82355e-07	5.18362e-06	5.82418
TMBIM6	4.90464	8.8296	8.94177	4.60011e-12	1.27573e-10	17.2309		AL928742.12	-4.48398	4.21993	-7.19685	2.51e-09	2.26e-08	10.9907		COMMD6	1.17839	12.9379	7.21391	4.51823e-08	7.26923e-07	8.1995		SYT12	-2.49778	5.68657	-6.35375	4.8375e-07	5.19543e-06	5.82129
WDR1	3.32774	5.05904	8.94167	4.60184e-12	1.27573e-10	17.2305		TRIM78P	-2.05542	2.62852	-7.19476	2.53e-09	2.28e-08	10.9832		HEATR1	1.25255	8.74396	7.21383	4.51919e-08	7.26923e-07	8.19929		RAB33A	-4.55808	5.6646	-6.34563	4.94851e-07	5.29359e-06	5.79857
TM7SF3	3.44204	6.4836	8.94001	4.62903e-12	1.28161e-10	17.2247		GALNT18	-1.3175	5.22613	-7.19319	2.55e-09	2.29e-08	10.9775		ZNF185	4.09718	8.66638	7.2133	4.52573e-08	7.27308e-07	8.19784		HRSP12	-1.80558	10.2675	-6.3453	4.95303e-07	5.29359e-06	5.79766
IFT88	3.88493	6.40091	8.93771	4.66691e-12	1.29044e-10	17.2166		PLEKHG3	-1.64273	4.18406	-7.19161	2.56e-09	2.3e-08	10.9718		LEF1	2.55733	9.06974	7.20809	4.59015e-08	7.36312e-07	8.18364		ATXN7L3	-1.40738	9.16662	-6.34439	4.96577e-07	5.30397e-06	5.79509
COG5	1.99247	6.27468	8.93616	4.69261e-12	1.29421e-10	17.2112		LOC100506406	-2.27846	5.10155	-7.19153	2.56e-09	2.3e-08	10.9715		RFT1	1.71965	6.29818	7.20229	4.66289e-08	7.46616e-07	8.16784		SRRM4	-4.39845	5.91851	-6.3422	4.99627e-07	5.33006e-06	5.78896
PHB2	7.42096	7.74799	8.935	4.71203e-12	1.29789e-10	17.2071		GPX5	-2.21412	3.01436	-7.18924	2.58e-09	2.32e-08	10.9633		SLC16A5	2.29973	4.11373	7.20037	4.6873e-08	7.48475e-07	8.1626		L3MBTL2	-1.01093	7.78525	-6.33586	5.08567e-07	5.41556e-06	5.7712
RBM7	2.97131	6.04644	8.93415	4.72616e-12	1.30012e-10	17.2041		CEP57L1	-1.26805	3.90406	-7.18895	2.58e-09	2.32e-08	10.9622		REEP4	1.5226	7.2123	7.19607	4.74231e-08	7.5617e-07	8.15088		FSD1	-3.99424	5.08405	-6.3342	5.10926e-07	5.43738e-06	5.76657
NT5C2	5.33001	7.95774	8.93265	4.75145e-12	1.3054e-10	17.1988		SLC6A11	-2.11943	4.88538	-7.18819	2.59e-09	2.32e-08	10.9595		FBP1	4.65684	4.82103	7.19466	4.76051e-08	7.58097e-07	8.14703		CHST2	-1.64009	9.94701	-6.3314	5.14947e-07	5.47685e-06	5.75872
NACA	4.21064	9.00535	8.93094	4.78035e-12	1.31166e-10	17.1928		RP11-402D21.2	-2.09071	3.18309	-7.18771	2.6e-09	2.33e-08	10.9577		DNAJC10	1.5493	10.6658	7.19423	4.76607e-08	7.58294e-07	8.14586		PHKG2	-1.11029	6.91422	-6.32863	5.18953e-07	5.51278e-06	5.75096
MLEC	5.12555	5.89322	8.92754	4.83831e-12	1.32418e-10	17.1809		RP11-468E2.5	-1.31958	4.17146	-7.18203	2.65e-09	2.37e-08	10.9372		PDIA4	2.08621	10.0614	7.19326	4.77862e-08	7.59602e-07	8.14321		PITPNM2	-2.45903	4.68603	-6.32636	5.22264e-07	5.54459e-06	5.74459
ZNF430	3.35958	4.42352	8.92487	4.88436e-12	1.33508e-10	17.1715		CXCR5	-4.45537	4.33657	-7.18098	2.66e-09	2.38e-08	10.9334		TYW3	1.60519	7.66667	7.19181	4.79747e-08	7.61907e-07	8.13926		CORO6	-3.70036	4.89793	-6.32396	5.25774e-07	5.57511e-06	5.73789
VIM	3.06187	7.26563	8.92272	4.92177e-12	1.34251e-10	17.1639		SFTA2	-2.63411	3.92989	-7.18077	2.66e-09	2.38e-08	10.9326		YBX1	1.14294	12.7547	7.19122	4.80522e-08	7.62448e-07	8.13764		TCF25	-1.73799	10.191	-6.3176	5.35211e-07	5.66282e-06	5.72008
JRKL	2.18297	3.66171	8.92259	4.92405e-12	1.34251e-10	17.1635		KRT74	-4.81013	4.63971	-7.1801	2.67e-09	2.38e-08	10.9302		CEACAM6	3.91392	5.80034	7.18439	4.89517e-08	7.73922e-07	8.11901		SLC6A17	-3.92363	4.09166	-6.31306	5.42056e-07	5.72355e-06	5.70735
TOR1B	3.12233	6.20236	8.92155	4.94239e-12	1.3458e-10	17.1598		LY9	-2.28861	3.59592	-7.17635	2.71e-09	2.41e-08	10.9167		IL4R	2.0188	7.46656	7.17508	5.02045e-08	7.91825e-07	8.09362		CAMSAP3	-2.25351	5.01904	-6.30986	5.46942e-07	5.76474e-06	5.69837
STXBP4	1.7429	3.4786	8.91944	4.97947e-12	1.35418e-10	17.1524		ARX	-3.46698	4.33542	-7.17571	2.71e-09	2.41e-08	10.9143		RPA1	1.31941	11.075	7.17497	5.02194e-08	7.91825e-07	8.09332		TOMM40L	-1.85519	6.75347	-6.3055	5.5366e-07	5.82155e-06	5.68615
SEC13	5.68126	7.42739	8.91779	5.00872e-12	1.36041e-10	17.1466		GRIN1	-1.65336	3.2298	-7.17384	2.73e-09	2.43e-08	10.9076		TYMS	3.07166	8.19646	7.17439	5.02995e-08	7.92375e-07	8.09172		CACNA1I	-3.20521	5.47183	-6.2937	5.72255e-07	6.00269e-06	5.65308
CLIC1	4.26851	9.47908	8.91737	5.01618e-12	1.36071e-10	17.1451		C7orf71	-3.26681	4.16173	-7.17373	2.73e-09	2.43e-08	10.9072		AK2	1.84992	9.5236	7.1719	5.06408e-08	7.97036e-07	8.08493		ZGLP1	-1.11007	5.35769	-6.28564	5.85316e-07	6.11411e-06	5.63049
RPS29	4.40404	7.33964	8.91412	5.07431e-12	1.37301e-10	17.1337		ZNF556	-3.44805	5.00414	-7.16916	2.78e-09	2.47e-08	10.8907		HEXB	2.07062	11.4646	7.17011	5.08871e-08	8.00195e-07	8.08006		MAPK9	-1.07984	10.5609	-6.27624	6.00943e-07	6.26244e-06	5.60412
NIT2	3.68553	6.75734	8.90757	5.19378e-12	1.40065e-10	17.1106		AC074212.6	-1.44171	2.92986	-7.16807	2.79e-09	2.47e-08	10.8868		DLX2	5.69191	7.66285	7.16024	5.22716e-08	8.17024e-07	8.05309		RSG1	-1.22829	6.58912	-6.27423	6.04338e-07	6.28662e-06	5.59848
CPD	2.55916	4.69697	8.90744	5.19606e-12	1.40065e-10	17.1102		LOC100506379	-1.17863	2.9067	-7.16762	2.79e-09	2.47e-08	10.8851		SKP2	1.28703	9.18839	7.1575	5.26619e-08	8.2148e-07	8.04562		HHATL	-4.77268	4.72724	-6.27382	6.05029e-07	6.29008e-06	5.59734
M6PR	4.20855	5.25194	8.90421	5.25609e-12	1.41506e-10	17.0988		FREM3	-2.68479	3.86146	-7.16708	2.8e-09	2.48e-08	10.8832		MIS18BP1	2.1068	6.42774	7.1561	5.28626e-08	8.23877e-07	8.0418		RP11-263K19.4	-2.51149	5.09076	-6.2732	6.06085e-07	6.29733e-06	5.59559
BPGM	4.18608	6.02684	8.89975	5.34003e-12	1.43585e-10	17.0831		DNASE1L2	-2.89282	3.33088	-7.16113	2.86e-09	2.53e-08	10.8617		MCM5	3.15662	6.87656	7.15412	5.31475e-08	8.27583e-07	8.0364		CNTN3	-3.66338	8.57617	-6.27024	6.11126e-07	6.33845e-06	5.5873
MMADHC	7.60384	7.94846	8.89805	5.37228e-12	1.44258e-10	17.0771		FUT9	-2.31354	4.32183	-7.16107	2.86e-09	2.53e-08	10.8615		TM4SF1	2.5458	11.9281	7.14641	5.42747e-08	8.4367e-07	8.01532		SOWAHA	-5.02589	7.88274	-6.26966	6.12112e-07	6.34118e-06	5.58569
IFT20	5.5431	6.97093	8.89773	5.37848e-12	1.44258e-10	17.076		LINC00982	-1.97522	3.92367	-7.16022	2.87e-09	2.53e-08	10.8584		PLCB3	1.19133	5.64508	7.14309	5.47672e-08	8.50539e-07	8.00625		MDH1	-1.06837	13.1062	-6.26522	6.19782e-07	6.39422e-06	5.57323
RNF114	2.59474	7.17272	8.89694	5.39357e-12	1.44482e-10	17.0732		LINC01366	-3.7306	4.4959	-7.1597	2.88e-09	2.53e-08	10.8565		RNF149	1.52617	10.7824	7.13692	5.56933e-08	8.64158e-07	7.98941		MRAP2	-2.41154	8.2452	-6.26053	6.27979e-07	6.47117e-06	5.56008
MFGE8	3.71003	5.60714	8.88864	5.55487e-12	1.48432e-10	17.044		TIGD4	-2.22947	4.0967	-7.15944	2.88e-09	2.54e-08	10.8556		LYZ	5.40768	9.27056	7.12528	5.7486e-08	8.87266e-07	7.95759		RGS8	-3.66401	5.10155	-6.25582	6.36331e-07	6.54955e-06	5.54685
CLCC1	3.16285	5.45915	8.88355	5.65617e-12	1.50951e-10	17.0261		ENTHD1	-4.29868	5.31203	-7.15878	2.89e-09	2.54e-08	10.8532		PRKCH	2.43981	8.33955	7.12065	5.82152e-08	8.96157e-07	7.94493		LRRC10B	-2.14883	5.6027	-6.25319	6.41039e-07	6.59413e-06	5.53948
NEK7	6.30877	7.42613	8.88122	5.70328e-12	1.52019e-10	17.0179		AMDHD1	-2.41483	3.84003	-7.15847	2.89e-09	2.54e-08	10.8521		PRKD3	2.15987	9.12229	7.11853	5.85529e-08	9.00565e-07	7.93912		VPS53	-2.14192	7.62218	-6.25279	6.41756e-07	6.59764e-06	5.53836
SPICE1	1.52465	3.6419	8.87873	5.75386e-12	1.53177e-10	17.0091		CNTN2	-3.00201	4.11642	-7.15798	2.89e-09	2.55e-08	10.8503		PAPLN	3.26733	8.51176	7.11274	5.94826e-08	9.12464e-07	7.9233		DLG3	-2.12666	7.72758	-6.2456	6.54823e-07	6.70839e-06	5.51819
JAK2	2.28992	4.17416	8.87734	5.78235e-12	1.53745e-10	17.0042		LOC102723704	-2.88403	3.54249	-7.15696	2.91e-09	2.55e-08	10.8466		ID1	2.21289	11.0243	7.11037	5.98675e-08	9.17567e-07	7.91682		SNX25	-1.49935	9.18788	-6.24301	6.59603e-07	6.74949e-06	5.51091
C1orf131	2.45995	7.07231	8.87199	5.89338e-12	1.56503e-10	16.9854		ZFAND4	-1.6443	4.5701	-7.15486	2.93e-09	2.57e-08	10.839		ILDR1	3.33082	3.98983	7.10824	6.02157e-08	9.22099e-07	7.91099		PPP2R2C	-6.44846	7.71485	-6.23852	6.6796e-07	6.8191e-06	5.49831
ATP13A3	3.51846	5.4896	8.87003	5.93451e-12	1.574e-10	16.9785		GPR132	-4.1844	4.50973	-7.15096	2.97e-09	2.6e-08	10.8249		GTF2IRD1	2.19838	9.74867	7.10139	6.13513e-08	9.3867e-07	7.89223		ARHGAP20	-3.27788	6.8343	-6.23091	6.82378e-07	6.95819e-06	5.47694
RPS12	7.0666	11.093	8.85574	6.24371e-12	1.65384e-10	16.9282		CD8B	-2.85789	3.06936	-7.1505	2.97e-09	2.61e-08	10.8233		LRRN4CL	3.744	4.54104	7.09901	6.17506e-08	9.43134e-07	7.88572		PTPRN2	-3.23221	9.88221	-6.22888	6.86268e-07	6.98974e-06	5.47125
DHX15	5.2928	7.66897	8.85529	6.25368e-12	1.65384e-10	16.9266		FOXI1	-1.49754	2.85198	-7.15027	2.98e-09	2.61e-08	10.8224		CDK6	3.08957	9.23927	7.09834	6.18622e-08	9.44017e-07	7.8839		KHDC1	-2.19393	5.79756	-6.22699	6.89905e-07	7.01863e-06	5.46596
LIMA1	3.5373	6.09435	8.85507	6.25866e-12	1.65384e-10	16.9258		SNORD114-3	-1.65755	4.52268	-7.14794	3e-09	2.63e-08	10.814		LOC100287525	1.75683	2.93851	7.09646	6.21798e-08	9.48039e-07	7.87876		CELSR3	-3.97073	6.30101	-6.21219	7.19159e-07	7.28667e-06	5.42441
FERMT1	2.09746	4.50745	8.85452	6.27088e-12	1.65503e-10	16.9238		MYT1L	-2.27363	3.6323	-7.14584	3.03e-09	2.64e-08	10.8064		EBPL	1.85133	10.4168	7.09599	6.22605e-08	9.48445e-07	7.87746		OR2L13	-2.73409	4.74004	-6.21152	7.20515e-07	7.2962e-06	5.42253
SMARCE1	3.05259	6.68667	8.85145	6.33968e-12	1.66909e-10	16.913		HAR1A	-4.2274	4.84954	-7.14356	3.05e-09	2.67e-08	10.7982		FAM60A	5.28515	8.74781	7.09043	6.32102e-08	9.62004e-07	7.86225		PALM2	-4.13451	5.22556	-6.21026	7.23078e-07	7.31372e-06	5.41897
SND1	2.58385	7.12845	8.84996	6.3735e-12	1.67593e-10	16.9078		CCR9	-4.55984	3.77461	-7.14232	3.07e-09	2.67e-08	10.7937		FRZB	3.46756	11.2049	7.08864	6.35207e-08	9.64295e-07	7.85733		RTN3	-1.63048	12.95	-6.20862	7.26417e-07	7.33903e-06	5.41436
RAP1B	4.60574	8.96539	8.84522	6.48172e-12	1.7023e-10	16.8911		MSANTD1	-2.40264	3.7944	-7.14137	3.08e-09	2.68e-08	10.7903		RBMS1	1.91208	11.6859	7.0793	6.51575e-08	9.84883e-07	7.83178		GPR123	-3.93195	4.69387	-6.20278	7.38416e-07	7.44739e-06	5.39797
EEF1A1	5.18114	9.03406	8.84144	6.56954e-12	1.72326e-10	16.8777		PCDHB8	-2.28289	3.82703	-7.14096	3.08e-09	2.68e-08	10.7888		CBFB	1.49148	10.9492	7.07855	6.52922e-08	9.85813e-07	7.82971		PPARGC1A	-2.21592	8.05676	-6.19944	7.45373e-07	7.50893e-06	5.38859
RBBP7	5.80085	7.54986	8.83678	6.67934e-12	1.74992e-10	16.8613		LINC01134	-3.48843	4.54833	-7.13912	3.1e-09	2.7e-08	10.7822		BTG3	1.4814	11.2836	7.0616	6.8382e-08	1.0248e-06	7.78328		PTGES2	-1.49032	8.14829	-6.19663	7.5127e-07	7.55965e-06	5.38071
GNG12	3.20182	4.89777	8.83629	6.69082e-12	1.75079e-10	16.8596		TMEM190	-4.71523	4.36365	-7.13829	3.11e-09	2.71e-08	10.7792		TBC1D2	2.92353	6.71906	7.06086	6.85209e-08	1.026e-06	7.78124		TCP10L	-1.14596	3.75794	-6.19395	7.56951e-07	7.59504e-06	5.37317
MRPL18	5.02018	7.01712	8.82879	6.87187e-12	1.79161e-10	16.8332		GAS2L2	-3.71987	3.52251	-7.1359	3.14e-09	2.73e-08	10.7705		COL6A1	2.06669	11.2401	7.05533	6.95614e-08	1.03892e-06	7.76611		CABP1	-4.47402	4.87464	-6.19198	7.61156e-07	7.62852e-06	5.36763
NR3C1	3.67376	6.04208	8.82781	6.8958e-12	1.79567e-10	16.8297		RP11-95O2.1	-2.30224	3.81202	-7.13423	3.16e-09	2.74e-08	10.7645		SLC39A14	2.58118	11.6098	7.05119	7.03529e-08	1.04985e-06	7.75475		SERPINI1	-3.61473	10.993	-6.1916	7.61954e-07	7.63216e-06	5.36658
COL16A1	4.39921	5.87319	8.82676	6.92159e-12	1.8002e-10	16.826		ZNF391	-2.45367	3.46458	-7.11629	3.37e-09	2.91e-08	10.6997		OLFML3	2.89373	9.31758	7.04933	7.07109e-08	1.0543e-06	7.74965		BTRC	-1.23035	9.94403	-6.18826	7.69148e-07	7.69982e-06	5.35718
MAK16	4.54902	5.60861	8.82594	6.94183e-12	1.80328e-10	16.8231		OXCT2	-2.745	3.72829	-7.11554	3.38e-09	2.92e-08	10.697		IL10RB	2.02646	7.98956	7.0463	7.12987e-08	1.06057e-06	7.74134		CEP85	-1.28453	6.54743	-6.18426	7.77827e-07	7.77783e-06	5.34595
HNRNPL	4.23702	7.29681	8.82524	6.95913e-12	1.80559e-10	16.8206		TFR2	-1.91729	3.97935	-7.11321	3.41e-09	2.94e-08	10.6885		DOCK7	1.27947	10.1621	7.04448	7.16546e-08	1.06475e-06	7.73634		ELAVL3	-6.72364	7.31404	-6.18356	7.7937e-07	7.78438e-06	5.34397
RNF181	5.38503	7.21516	8.82294	7.01639e-12	1.81824e-10	16.8125		LOC100507560	-2.39127	3.17165	-7.11226	3.42e-09	2.94e-08	10.6851		CRLF3	1.30394	9.20288	7.03757	7.30191e-08	1.08227e-06	7.7174		HCN2	-1.92772	5.21128	-6.17673	7.94459e-07	7.91707e-06	5.32479
LRRC8D	5.49874	7.38313	8.81792	7.14264e-12	1.84573e-10	16.7949		TTLL10	-3.85033	3.71327	-7.11221	3.42e-09	2.94e-08	10.6849		IRF6	5.39286	6.60972	7.03571	7.33908e-08	1.08595e-06	7.7123		FAM69A	-2.05741	9.181	-6.17481	7.98744e-07	7.95074e-06	5.31941
KRCC1	3.26945	7.30027	8.81739	7.15632e-12	1.84573e-10	16.793		TAS2R14	-2.53823	4.66978	-7.11068	3.44e-09	2.96e-08	10.6794		NIFK	1.02878	10.3984	7.03127	7.42862e-08	1.09735e-06	7.70012		KCNN1	-3.15195	6.03683	-6.17291	8.03029e-07	7.98887e-06	5.31405
ARF4	6.34857	7.79669	8.81737	7.15685e-12	1.84573e-10	16.7929		TMEM92	-2.39704	3.11572	-7.11014	3.45e-09	2.96e-08	10.6774		ATF1	2.10391	9.74939	7.01423	7.78281e-08	1.14271e-06	7.65336		CLSTN1	-1.23238	12.6016	-6.16926	8.11301e-07	8.06201e-06	5.3038
FBXO46	3.09595	5.3586	8.81469	7.22533e-12	1.86115e-10	16.7834		FLJ11292	-3.20012	4.66953	-7.10865	3.47e-09	2.98e-08	10.6721		CYBA	3.14812	9.94105	7.00285	8.02879e-08	1.17219e-06	7.62212		HABP4	-2.04146	7.62071	-6.16432	8.22655e-07	8.1656e-06	5.2899
FZD10	4.16092	6.34642	8.81386	7.24674e-12	1.86443e-10	16.7805		PHEX-AS1	-2.64437	3.18297	-7.10587	3.5e-09	3e-08	10.662		COL5A2	3.57927	10.4743	7.00204	8.04665e-08	1.17382e-06	7.61989		MAP3K12	-1.95411	7.84601	-6.16173	8.28649e-07	8.21115e-06	5.28264
NSMCE2	2.16072	6.31224	8.8126	7.27918e-12	1.86829e-10	16.7761		CASR	-2.23754	3.66086	-7.10425	3.52e-09	3.02e-08	10.6562		MMP14	2.68747	8.6097	6.99347	8.23749e-08	1.19967e-06	7.59635		CAMKK2	-2.78703	9.99248	-6.15856	8.36068e-07	8.27533e-06	5.27373
ARPC1B	5.26408	6.94794	8.81219	7.28986e-12	1.8688e-10	16.7746		LOC101927286	-6.17461	5.23916	-7.09792	3.61e-09	3.08e-08	10.6333		FANCD2	2.432	5.11906	6.9911	8.29107e-08	1.20647e-06	7.58985		WHSC1L1	-2.66639	8.52638	-6.1561	8.41866e-07	8.31396e-06	5.26681
RPLP0	7.30898	9.67371	8.80803	7.39859e-12	1.89215e-10	16.76		LOC101928157	-1.08228	2.64277	-7.09729	3.61e-09	3.09e-08	10.631		APOBEC3B	2.70866	4.81644	6.98791	8.36372e-08	1.21502e-06	7.58109		MZT1	-1.31809	10.4947	-6.14283	8.73874e-07	8.57217e-06	5.22949
NPM1	5.74389	8.82699	8.80747	7.41352e-12	1.89371e-10	16.758		LOC100506207	-1.93226	3.02645	-7.09674	3.62e-09	3.09e-08	10.6291		RBM3	2.48204	10.0285	6.98165	8.5082e-08	1.23295e-06	7.56389		FLYWCH1	-1.21338	8.62711	-6.13527	8.92643e-07	8.73675e-06	5.20824
FTL	8.13264	9.83855	8.80634	7.4433e-12	1.89689e-10	16.754		C10orf99	-2.25208	3.39497	-7.09568	3.64e-09	3.1e-08	10.6252		FSTL1	2.22336	11.8633	6.97705	8.61623e-08	1.24726e-06	7.55123		PPFIA4	-4.97048	5.73281	-6.13415	8.95444e-07	8.75928e-06	5.2051
RRP1B	3.02404	5.13995	8.80611	7.44926e-12	1.89689e-10	16.7532		NCLN	-1.74443	4.39836	-7.09426	3.65e-09	3.11e-08	10.6201		EFEMP2	1.59793	9.8273	6.97671	8.62408e-08	1.24726e-06	7.55031		WBP2	-2.17442	9.7461	-6.13199	9.00912e-07	8.80276e-06	5.19902
TOP2B	6.05565	7.61709	8.80599	7.45249e-12	1.89689e-10	16.7528		STRIP2	-2.19657	4.71963	-7.09367	3.66e-09	3.12e-08	10.6179		KIAA0040	2.72925	7.04764	6.97486	8.66796e-08	1.25094e-06	7.54522		MYO16	-4.12281	5.76248	-6.13106	9.03269e-07	8.81617e-06	5.1964
OVOL2	1.51886	3.11042	8.80454	7.49115e-12	1.90447e-10	16.7476		MGC32805	-3.38862	4.05227	-7.09292	3.67e-09	3.12e-08	10.6152		OLFML2B	3.29626	7.67578	6.96997	8.78482e-08	1.26572e-06	7.53177		PPFIA2	-4.70121	5.69088	-6.12797	9.11155e-07	8.88325e-06	5.18771
RBM23	4.86705	6.21436	8.7948	7.75545e-12	1.96468e-10	16.7133		GADD45G	-3.78445	6.60414	-7.09094	3.7e-09	3.14e-08	10.6081		DEFB1	4.47615	5.27593	6.96925	8.80213e-08	1.26717e-06	7.5298		ARMC7	-1.03783	7.51712	-6.12303	9.23906e-07	8.98262e-06	5.17381
MEST	4.72853	7.51835	8.79226	7.826e-12	1.98022e-10	16.7043		MAP2K4	-1.53588	8.19729	-7.08999	3.71e-09	3.15e-08	10.6047		MOV10	2.51394	6.82085	6.96491	8.90742e-08	1.28023e-06	7.51786		PCYT2	-1.46522	7.38832	-6.12241	9.2552e-07	8.98835e-06	5.17207
IARS2	6.17057	7.3317	8.79172	7.84106e-12	1.98155e-10	16.7024		PRDM8	-1.09314	2.50705	-7.08864	3.73e-09	3.17e-08	10.5998		NOTUM	1.49557	4.62031	6.96386	8.93304e-08	1.28193e-06	7.51498		MGC12488	-2.27565	6.03263	-6.1191	9.34176e-07	9.06238e-06	5.16276
CEBPA	2.9583	5.67866	8.79141	7.84973e-12	1.98155e-10	16.7013		GABRA5	-2.59044	3.9322	-7.08695	3.75e-09	3.18e-08	10.5937		MAPK13	3.08676	6.40211	6.95862	9.06223e-08	1.29823e-06	7.50056		RORB	-4.27519	6.29276	-6.11589	9.42659e-07	9.12451e-06	5.15372
ZNF624	2.24068	4.02826	8.79067	7.8704e-12	1.98284e-10	16.6987		LOC283887	-4.37313	3.65411	-7.08519	3.78e-09	3.2e-08	10.5873		CCL4	4.32541	5.2568	6.95662	9.11189e-08	1.30428e-06	7.49508		ABLIM2	-3.41316	7.33471	-6.11508	9.44788e-07	9.13504e-06	5.15146
HNRNPC	2.47555	6.93609	8.79056	7.87333e-12	1.98284e-10	16.6983		LOC100130331	-2.72461	3.44769	-7.08424	3.79e-09	3.21e-08	10.5839		LCN2	4.59711	5.6117	6.95588	9.13038e-08	1.30586e-06	7.49304		UBE2O	-1.88874	7.35811	-6.107	9.66528e-07	9.31444e-06	5.12871
KIF11	2.70965	3.56086	8.78828	7.93772e-12	1.99629e-10	16.6903		LINC00460	-3.03312	3.88416	-7.08353	3.8e-09	3.22e-08	10.5813		TIMP1	3.12438	11.1559	6.95186	9.23162e-08	1.31819e-06	7.48198		WIPF2	-1.435	9.75358	-6.10205	9.80086e-07	9.42957e-06	5.11478
NTAN1	3.23431	7.29176	8.78801	7.94533e-12	1.99629e-10	16.6893		AKNAD1	-2.83814	4.20862	-7.07968	3.85e-09	3.26e-08	10.5674		SYNPO	2.49601	9.00194	6.94479	9.41235e-08	1.34181e-06	7.46251		DNM3	-5.44551	7.82229	-6.0954	9.98595e-07	9.59186e-06	5.09608
FILIP1L	2.26862	5.25375	8.78648	7.98854e-12	2.0048e-10	16.6839		KCNH7	-3.28866	3.74316	-7.0783	3.87e-09	3.27e-08	10.5624		PLEKHF2	2.34504	9.09059	6.94319	9.45361e-08	1.3466e-06	7.45812		MAPK10	-2.4931	9.1265	-6.0928	1.00592e-06	9.64634e-06	5.08877
PXDN	2.79826	6.92727	8.78306	8.08658e-12	2.02703e-10	16.6719		NPPB	-3.17482	3.74423	-7.07638	3.9e-09	3.29e-08	10.5555		C9orf3	2.55456	9.87782	6.93744	9.6039e-08	1.36469e-06	7.44229		SLC25A18	-5.5289	7.77554	-6.09261	1.00646e-06	9.64634e-06	5.08823
IP6K2	3.16696	6.78139	8.78248	8.10341e-12	2.02888e-10	16.6698		MTHFSD	-2.68979	4.58424	-7.07635	3.9e-09	3.29e-08	10.5554		HGSNAT	1.04665	10.01	6.93065	9.78447e-08	1.38922e-06	7.42359		ZNF275	-1.24007	8.64898	-6.08275	1.0348e-06	9.90711e-06	5.06047
ARSD	2.55276	4.60082	8.78052	8.16004e-12	2.0383e-10	16.6629		PCDHGC4	-2.12596	3.2279	-7.07291	3.95e-09	3.32e-08	10.543		ZNRD1	1.56318	8.66885	6.91523	1.02073e-07	1.43647e-06	7.38113		RTN2	-2.66333	8.19263	-6.07768	1.04969e-06	1.00223e-05	5.04619
ADNP	3.92349	7.52442	8.77376	8.35903e-12	2.08558e-10	16.639		WBP2NL	-4.90133	5.16264	-7.06944	4e-09	3.36e-08	10.5304		SPON1	1.93709	11.1928	6.91422	1.02354e-07	1.43812e-06	7.37837		CHD5	-4.99718	5.80307	-6.07283	1.0641e-06	1.01489e-05	5.03255
TGIF1	1.91268	4.01018	8.77076	8.44881e-12	2.10553e-10	16.6284		C10orf67	-1.24708	2.41434	-7.06861	4.01e-09	3.37e-08	10.5274		SHB	2.94111	8.81475	6.91006	1.0353e-07	1.45115e-06	7.36691		TPPP	-3.90141	10.0658	-6.07014	1.07221e-06	1.02206e-05	5.02497
COL1A1	3.565	6.04982	8.76487	8.62793e-12	2.14768e-10	16.6076		LOC654841	-2.30575	3.80246	-7.06799	4.02e-09	3.38e-08	10.5252		NXN	2.07151	11.2236	6.90736	1.04302e-07	1.45848e-06	7.35945		LOC100505797	-1.5629	5.14877	-6.06853	1.07708e-06	1.02615e-05	5.02044
RBM12	4.19442	6.11719	8.75756	8.85572e-12	2.20182e-10	16.5818		CCDC185	-3.46578	5.25646	-7.06795	4.02e-09	3.38e-08	10.525		PGLS	1.23909	10.0149	6.90133	1.0604e-07	1.4769e-06	7.34286		KCTD2	-1.53033	9.01972	-6.06422	1.09023e-06	1.03755e-05	5.0083
TRMT112	3.86975	9.25908	8.75685	8.87795e-12	2.20479e-10	16.5793		LOC102723390	-4.03812	4.83447	-7.06234	4.11e-09	3.43e-08	10.5048		POLE2	2.25186	3.6618	6.90052	1.06278e-07	1.47787e-06	7.34061		LOC157562	-2.90575	7.19016	-6.05459	1.12019e-06	1.06376e-05	4.9812
PLEKHG4	3.09768	4.59946	8.7558	8.91134e-12	2.21053e-10	16.5756		LOC100653005	-4.30203	4.05113	-7.05976	4.15e-09	3.46e-08	10.4954		SLFN11	2.60857	5.63905	6.89919	1.06665e-07	1.47974e-06	7.33697		RAB11FIP5	-1.28881	8.71432	-6.05142	1.13027e-06	1.07217e-05	4.97224
TRIM27	3.54095	5.36493	8.75481	8.94279e-12	2.21577e-10	16.5721		HCG4B	-3.33037	3.5654	-7.05877	4.16e-09	3.47e-08	10.4919		RHCG	3.84265	4.30106	6.89782	1.0707e-07	1.48418e-06	7.33316		ONECUT2	-1.41992	4.06873	-6.04982	1.13537e-06	1.07643e-05	4.96774
RPL35	6.79645	9.17345	8.7539	8.97197e-12	2.22043e-10	16.5689		RP11-953B20.1	-3.80799	3.96803	-7.05669	4.19e-09	3.49e-08	10.4843		JUP	3.01049	9.39778	6.89359	1.08321e-07	1.49915e-06	7.32151		MGAT5B	-2.06231	4.20525	-6.04295	1.15757e-06	1.09451e-05	4.94839
MAML2	2.76527	5.31765	8.75311	8.9972e-12	2.22411e-10	16.5661		C1orf94	-2.8423	4.35828	-7.05478	4.22e-09	3.51e-08	10.4775		BMF	1.81976	5.61704	6.89114	1.09052e-07	1.50771e-06	7.31475		EXOG	-1.31807	6.66848	-6.04248	1.1591e-06	1.09537e-05	4.94707
SGMS1	5.00022	6.44733	8.74521	9.254e-12	2.27576e-10	16.5382		KAZALD1	-2.62376	3.72138	-7.054	4.23e-09	3.51e-08	10.4746		TLCD2	2.39428	7.26958	6.88184	1.11873e-07	1.54466e-06	7.28912		RIMS3	-3.38632	9.72202	-6.03965	1.16838e-06	1.10348e-05	4.9391
STRN3	3.32838	5.34444	8.74506	9.25915e-12	2.27576e-10	16.5377		ADPRHL1	-3.29942	4.47482	-7.05253	4.26e-09	3.53e-08	10.4693		LPAR2	2.72377	6.37671	6.8795	1.12595e-07	1.5532e-06	7.28267		CLIP3	-3.67615	10.0994	-6.03765	1.17498e-06	1.108e-05	4.93346
OST4	6.0215	8.82769	8.74339	9.31435e-12	2.2867e-10	16.5318		CACNG4	-2.97059	4.22474	-7.05045	4.29e-09	3.55e-08	10.4618		MXRA8	2.8067	8.28661	6.87926	1.12669e-07	1.5532e-06	7.28201		EPT1	-1.58833	8.98962	-6.03671	1.17809e-06	1.11033e-05	4.93083
SOWAHC	4.03489	6.8819	8.74297	9.3285e-12	2.28756e-10	16.5303		ATP2B2	-1.97323	3.81069	-7.05039	4.29e-09	3.55e-08	10.4616		PPIC	3.1317	9.5234	6.87091	1.15286e-07	1.58306e-06	7.25897		CNNM2	-2.3334	6.1309	-6.02618	1.21358e-06	1.14072e-05	4.90116
BCL11B	3.01096	4.91785	8.74002	9.42686e-12	2.30904e-10	16.5199		LINC01243	-2.96322	3.87998	-7.04823	4.32e-09	3.58e-08	10.4538		PARP4	1.96059	8.50191	6.8681	1.16178e-07	1.59281e-06	7.25124		ADCY5	-2.85496	4.60514	-6.02423	1.22027e-06	1.14638e-05	4.89567
RPL35A	3.29771	6.35845	8.73643	9.54856e-12	2.33618e-10	16.5072		ZBTB12	-5.09099	4.73724	-7.04595	4.36e-09	3.6e-08	10.4455		S100A9	4.21357	7.93483	6.86726	1.16446e-07	1.59525e-06	7.24892		ZNF800	-1.60134	4.2541	-6.01703	1.24529e-06	1.16552e-05	4.87538
CXCL3	2.72589	3.79285	8.73594	9.56504e-12	2.33755e-10	16.5055		FHAD1	-1.42588	3.0735	-7.04499	4.38e-09	3.61e-08	10.4421		FZD6	4.99659	8.71858	6.86627	1.16765e-07	1.59713e-06	7.24617		PYGM	-4.24013	4.76706	-6.01608	1.24865e-06	1.16805e-05	4.87269
RPS16	5.52843	8.0176	8.73377	9.63953e-12	2.35308e-10	16.4978		LOC100507395	-3.6687	4.58134	-7.04498	4.38e-09	3.61e-08	10.442		G3BP1	1.05881	11.3537	6.86562	1.16972e-07	1.5987e-06	7.2444		EMC3	-1.06746	7.08552	-6.01419	1.25531e-06	1.17288e-05	4.86737
CNIH1	2.66317	8.71137	8.73164	9.71279e-12	2.36827e-10	16.4903		BC039122	-3.73465	3.37697	-7.04395	4.39e-09	3.62e-08	10.4383		LAMP1	1.23097	13.6933	6.8618	1.18209e-07	1.6131e-06	7.23384		SGSM1	-2.6661	7.2972	-6.01338	1.2582e-06	1.17288e-05	4.86508
PPIL4	4.14597	6.70827	8.72969	9.78075e-12	2.38051e-10	16.4834		MTMR7	-1.50786	3.20849	-7.04364	4.4e-09	3.63e-08	10.4372		CTTNBP2NL	1.58767	10.4136	6.8576	1.1958e-07	1.63025e-06	7.22227		ANKRD20A11P	-1.55377	6.3031	-6.01312	1.25909e-06	1.17288e-05	4.86437
DERA	5.07009	6.81654	8.72933	9.7933e-12	2.38051e-10	16.4821		KCNJ9	-2.76694	4.72434	-7.04116	4.44e-09	3.66e-08	10.4282		CRISPLD1	2.68585	9.74195	6.85739	1.19652e-07	1.63025e-06	7.22167		PTPRT	-4.4453	4.75107	-6.00918	1.27318e-06	1.18405e-05	4.85325
MYO1E	2.27316	4.60091	8.72924	9.79628e-12	2.38051e-10	16.4818		LOC401098	-1.89946	3.51413	-7.04008	4.45e-09	3.67e-08	10.4243		OST4	1.36529	12.2143	6.85545	1.2029e-07	1.63692e-06	7.21633		RALYL	-5.96087	6.81901	-6.00634	1.28342e-06	1.19168e-05	4.84524
RARS	4.98389	6.90029	8.72891	9.80804e-12	2.38067e-10	16.4806		OTP	-3.774	4.30797	-7.03997	4.46e-09	3.67e-08	10.4239		PDLIM1	4.11282	10.3488	6.85522	1.20368e-07	1.63692e-06	7.21568		FAM73B	-1.29292	7.11756	-6.00365	1.2932e-06	1.19886e-05	4.83765
RPL37	9.87669	10.6355	8.72791	9.84299e-12	2.38645e-10	16.4771		ODF3L2	-2.73575	3.0052	-7.03571	4.53e-09	3.72e-08	10.4085		MSN	1.8967	12.0719	6.85506	1.20421e-07	1.63692e-06	7.21524		PPP3CB	-1.72376	11.9881	-6.00319	1.29485e-06	1.19975e-05	4.83638
IL20RB	2.40508	3.33642	8.72579	9.91757e-12	2.40182e-10	16.4696		ZCCHC3	-2.40669	4.87453	-7.03365	4.56e-09	3.75e-08	10.4011		RNPEP	1.6397	9.41039	6.85417	1.20716e-07	1.63967e-06	7.21278		SUCLA2	-1.13871	12.0625	-6.00201	1.29918e-06	1.20261e-05	4.83304
NOP2	2.8982	4.87334	8.72491	9.94878e-12	2.40666e-10	16.4665		RNF139-AS1	-2.83984	3.4591	-7.03296	4.57e-09	3.75e-08	10.3986		ZC3HAV1	1.8639	9.99546	6.84845	1.2263e-07	1.66181e-06	7.19699		KCNF1	-3.11467	8.08491	-5.99906	1.31004e-06	1.21063e-05	4.82472
RPS7	7.50656	10.1791	8.72369	9.99239e-12	2.41449e-10	16.4621		MGC20647	-1.29347	2.94675	-7.03289	4.57e-09	3.75e-08	10.3984		LOXL2	4.25095	6.91994	6.84619	1.23395e-07	1.66831e-06	7.19076		SAMD12	-3.59735	7.72796	-5.99855	1.31192e-06	1.21173e-05	4.82329
C8orf59	3.64777	5.71406	8.72211	1.00487e-11	2.42536e-10	16.4566		XCR1	-2.14224	2.91868	-7.03188	4.59e-09	3.76e-08	10.3947		CDKN2A	3.05738	8.09847	6.84198	1.24833e-07	1.68515e-06	7.17913		BTBD2	-2.80579	8.30842	-5.99646	1.3197e-06	1.21827e-05	4.81739
SUCLG2	2.80115	7.99464	8.72118	1.00821e-11	2.43069e-10	16.4533		AC005606.14	-3.40054	3.19844	-7.03127	4.6e-09	3.77e-08	10.3925		TRIAP1	1.14142	9.82743	6.83178	1.28386e-07	1.73046e-06	7.15097		FABP6	-3.73106	4.27885	-5.99546	1.32342e-06	1.22106e-05	4.81457
IST1	1.76037	6.20755	8.71498	1.03077e-11	2.47951e-10	16.4314		FAM65A	-1.11484	5.59119	-7.0284	4.65e-09	3.8e-08	10.3821		CYP2S1	2.18272	3.13817	6.83006	1.28995e-07	1.73467e-06	7.14622		CDK20	-1.9363	6.23205	-5.99488	1.32557e-06	1.22241e-05	4.81295
HYAL2	4.389	6.65617	8.71427	1.03338e-11	2.48301e-10	16.4289		CYGB	-1.09384	3.90069	-7.02806	4.65e-09	3.81e-08	10.3809		CLDN23	3.10165	5.43293	6.81991	1.3265e-07	1.77836e-06	7.11819		PRKAR1B	-3.00069	7.21904	-5.99191	1.33672e-06	1.23065e-05	4.80458
SEC31A	4.5243	8.12456	8.71182	1.04243e-11	2.50195e-10	16.4202		KLHL41	-3.08422	4.38792	-7.02747	4.66e-09	3.81e-08	10.3788		SCIN	3.42959	6.52613	6.81416	1.34767e-07	1.80373e-06	7.1023		ANKRD52	-1.1487	7.03475	-5.99175	1.33732e-06	1.23065e-05	4.80413
SPRY2	6.12041	6.97061	8.71103	1.0454e-11	2.50627e-10	16.4174		RNF151	-1.63821	3.46566	-7.02746	4.67e-09	3.81e-08	10.3788		PXDN	3.61135	8.36327	6.81394	1.34851e-07	1.80373e-06	7.10168		EML6	-3.02842	5.89205	-5.99094	1.34039e-06	1.23219e-05	4.80184
INHBB	3.17237	4.65732	8.70709	1.06018e-11	2.53886e-10	16.4035		SERPINB12	-2.94441	3.72316	-7.0266	4.68e-09	3.82e-08	10.3756		CRTAC1	2.19051	4.62394	6.81232	1.35451e-07	1.80901e-06	7.09722		MDGA1	-2.77045	4.97313	-5.98757	1.3532e-06	1.24201e-05	4.79234
ADAM17	3.0711	5.75357	8.70611	1.06389e-11	2.54493e-10	16.4		VN1R1	-4.2752	4.85869	-7.02638	4.68e-09	3.82e-08	10.3748		WNT10A	2.83908	3.48157	6.80677	1.37538e-07	1.83159e-06	7.08188		PNMA3	-4.78729	5.38564	-5.98637	1.3578e-06	1.24558e-05	4.78895
GBP3	4.38862	7.41981	8.70539	1.06663e-11	2.54864e-10	16.3975		SMIM22	-2.29587	3.20296	-7.02614	4.69e-09	3.82e-08	10.3739		LMNB1	2.34673	7.47477	6.80615	1.37776e-07	1.83308e-06	7.08015		NGRN	-1.12289	12.8809	-5.98566	1.36051e-06	1.24742e-05	4.78695
MT1E	6.68549	7.75564	8.70429	1.07084e-11	2.55301e-10	16.3936		ZNF221	-3.03719	3.79405	-7.02277	4.75e-09	3.87e-08	10.3618		SBF2-AS1	2.15849	3.78432	6.80387	1.38642e-07	1.84321e-06	7.07386		CDADC1	-1.0658	8.65814	-5.98424	1.36596e-06	1.25176e-05	4.78296
TMEM187	2.91295	4.58147	8.69822	1.09428e-11	2.6031e-10	16.3721		TJP2	-1.33669	4.71708	-7.0217	4.76e-09	3.88e-08	10.3579		MDM2	1.15557	10.3533	6.80304	1.38961e-07	1.84466e-06	7.07155		KCTD13	-2.39723	7.37433	-5.97947	1.38448e-06	1.26741e-05	4.7695
MT1HL1	6.82973	8.09243	8.69533	1.10564e-11	2.62721e-10	16.3619		KCNJ3	-3.6958	5.0126	-7.02127	4.77e-09	3.88e-08	10.3564		VTCN1	2.61921	3.79649	6.80163	1.39501e-07	1.84902e-06	7.06766		SPATS2	-1.80331	8.11618	-5.97784	1.39086e-06	1.27259e-05	4.7649
ATF4	6.62068	7.87537	8.69347	1.11299e-11	2.64175e-10	16.3553		VPREB3	-3.49153	4.20086	-7.01926	4.81e-09	3.91e-08	10.3491		N4BP1	1.28585	9.33982	6.79716	1.41231e-07	1.86913e-06	7.0553		DZIP3	-1.70176	9.92715	-5.97739	1.39262e-06	1.27353e-05	4.76364
BRPF1	2.86992	4.98467	8.69063	1.12434e-11	2.66279e-10	16.3453		LIPC	-1.38557	2.48687	-7.01862	4.82e-09	3.92e-08	10.3468		DENND4C	1.71618	10.4512	6.79154	1.43436e-07	1.89546e-06	7.03976		TMCC2	-2.24262	7.68074	-5.97552	1.4e-06	1.27962e-05	4.75836
PMEPA1	4.03848	6.85838	8.68997	1.12701e-11	2.66618e-10	16.3429		SLC17A4	-2.61472	3.46456	-7.01742	4.84e-09	3.93e-08	10.3425		CACNA2D4	1.5894	3.51279	6.78671	1.45358e-07	1.9194e-06	7.02641		WDR47	-1.7566	11.6766	-5.9717	1.41518e-06	1.29214e-05	4.74759
PSMD5	2.18909	4.14616	8.68392	1.15161e-11	2.72138e-10	16.3215		LOC147004	-2.9321	3.10168	-7.01481	4.89e-09	3.96e-08	10.333		IKBKB	1.63544	9.47838	6.78537	1.45895e-07	1.92505e-06	7.0227		PPP1R1B	-5.24196	8.18033	-5.96588	1.43861e-06	1.31013e-05	4.73118
SET	6.70496	7.57291	8.67996	1.16802e-11	2.75711e-10	16.3075		PWAR6	-2.41194	7.60585	-7.01436	4.89e-09	3.97e-08	10.3314		HEBP2	2.07268	10.2701	6.78215	1.47198e-07	1.93787e-06	7.01378		LRTM2	-2.73832	4.43539	-5.96546	1.44031e-06	1.311e-05	4.73
EEF2	6.86184	9.57998	8.67569	1.18595e-11	2.79023e-10	16.2924		LIPE	-2.72205	4.08087	-7.01076	4.96e-09	4.01e-08	10.3184		ITGA1	2.36351	7.08679	6.78113	1.47612e-07	1.9404e-06	7.01097		STK32C	-2.73474	6.40863	-5.96347	1.44846e-06	1.31705e-05	4.72437
NUDT19	4.46894	6.52672	8.67361	1.19478e-11	2.80793e-10	16.285		LOC101927829	-3.042	4.41212	-7.00485	5.07e-09	4.08e-08	10.297		TPM2	2.24486	10.2462	6.77465	1.50273e-07	1.96802e-06	6.99305		MAGEE2	-2.38399	3.83501	-5.9628	1.4512e-06	1.31886e-05	4.72248
GORASP2	4.27648	7.0452	8.66812	1.21844e-11	2.8604e-10	16.2656		C1orf115	-2.54173	5.58241	-7.00344	5.09e-09	4.1e-08	10.292		GPC6	2.15711	8.2218	6.76699	1.53482e-07	2.00705e-06	6.97185		BCR	-1.26958	9.50263	-5.96086	1.45913e-06	1.32469e-05	4.71703
CD81	7.05252	8.72455	8.66395	1.23671e-11	2.8954e-10	16.2509		GSG1	-2.7444	3.51799	-7.00206	5.12e-09	4.12e-08	10.287		DCAF13	1.38947	9.584	6.75853	1.57107e-07	2.05292e-06	6.94843		ABI2	-1.87637	11.5745	-5.95857	1.46862e-06	1.33124e-05	4.71055
TM2D2	4.20723	7.5222	8.6638	1.2374e-11	2.8954e-10	16.2503		OPALIN	-4.16408	3.5712	-7.00153	5.13e-09	4.12e-08	10.2851		SPG11	1.03541	10.9748	6.75549	1.58433e-07	2.06871e-06	6.94		ATP8A2	-5.45747	6.66574	-5.95531	1.48221e-06	1.34148e-05	4.70136
TSPAN8	3.7232	5.931	8.65692	1.2682e-11	2.96426e-10	16.226		SLC28A3	-2.76887	4.36553	-6.997	5.21e-09	4.18e-08	10.2687		GNAI3	1.35084	11.4638	6.75222	1.5987e-07	2.08436e-06	6.93095		FA2H	-4.34086	5.82823	-5.95232	1.49477e-06	1.35025e-05	4.69292
GJA1	7.96362	10.8198	8.65324	1.28497e-11	2.99691e-10	16.2129		ZNF407	-2.58401	5.14674	-6.99696	5.22e-09	4.18e-08	10.2686		AAED1	1.79236	8.39088	6.74375	1.63652e-07	2.12893e-06	6.9075		DZIP1	-2.61824	8.56203	-5.94753	1.51512e-06	1.36423e-05	4.67942
CNN3	5.38501	8.73035	8.65167	1.29222e-11	3.00881e-10	16.2074		C1orf95	-3.62066	3.90058	-6.9923	5.31e-09	4.25e-08	10.2517		TCF12	1.33929	10.4315	6.74245	1.64239e-07	2.13499e-06	6.9039		CD99L2	-1.82472	9.3647	-5.94559	1.52344e-06	1.37033e-05	4.67395
RIOK1	3.87618	5.44636	8.65152	1.29288e-11	3.00881e-10	16.2069		C12orf79	-1.46623	2.82952	-6.99175	5.32e-09	4.25e-08	10.2497		GBP1	3.50912	9.00937	6.73908	1.65776e-07	2.15178e-06	6.89456		CALY	-5.29098	5.29821	-5.94496	1.52617e-06	1.37204e-05	4.67216
KB-431C1.4	2.34283	3.88482	8.65026	1.29871e-11	3.0191e-10	16.2024		RP11-297L17.2	-3.46789	4.05717	-6.99034	5.34e-09	4.27e-08	10.2446		SNRPD3	1.34561	11.3408	6.73256	1.68786e-07	2.1876e-06	6.87651		OIP5-AS1	-1.29832	12.7825	-5.94478	1.52692e-06	1.37204e-05	4.67166
IGFBP6	4.26276	6.55555	8.6472	1.31298e-11	3.049e-10	16.1916		DACH1	-1.83983	5.22614	-6.98766	5.4e-09	4.3e-08	10.2349		CFD	3.19439	6.88485	6.72982	1.7007e-07	2.201e-06	6.86891		TMEM151A	-4.02327	4.02469	-5.94459	1.52773e-06	1.37206e-05	4.67114
REXO4	3.10004	5.20244	8.63544	1.36938e-11	3.16782e-10	16.1499		LOC285857	-2.95934	4.29797	-6.98762	5.4e-09	4.3e-08	10.2348		ANXA3	3.5681	8.16982	6.72523	1.72241e-07	2.22418e-06	6.85619		RBM11	-2.39839	5.67286	-5.94333	1.53318e-06	1.37626e-05	4.66758
PTGFRN	3.65929	6.78105	8.6353	1.37006e-11	3.16782e-10	16.1494		TTBK1	-1.53909	3.53574	-6.98518	5.45e-09	4.34e-08	10.226		CEP152	2.12232	4.32122	6.71995	1.74773e-07	2.2486e-06	6.84155		CHCHD10	-2.01248	10.6101	-5.94241	1.53719e-06	1.37915e-05	4.66497
ANXA11	2.24708	5.92342	8.63	1.39626e-11	3.22492e-10	16.1306		TGM6	-1.39001	2.97211	-6.98477	5.45e-09	4.35e-08	10.2245		RELL1	1.46659	11.0665	6.71739	1.76015e-07	2.26292e-06	6.83445		NSFL1C	-1.02584	10.2875	-5.93965	1.54923e-06	1.38924e-05	4.65718
SFR1	1.39169	6.17262	8.62738	1.4094e-11	3.25177e-10	16.1214		VTI1A	-1.58958	4.15002	-6.98346	5.48e-09	4.36e-08	10.2198		SOSTDC1	6.38598	9.35146	6.71586	1.76756e-07	2.27005e-06	6.83023		HPCA	-4.37514	5.84518	-5.93761	1.55815e-06	1.39428e-05	4.65144
TMSB10	4.88038	11.2608	8.62067	1.4436e-11	3.31643e-10	16.0976		RP11-650K20.3	-2.60227	3.49712	-6.98341	5.48e-09	4.36e-08	10.2196		TRIM5	2.74369	7.31031	6.71572	1.76829e-07	2.27005e-06	6.82982		ZNF358	-1.07224	8.76891	-5.93746	1.55882e-06	1.39428e-05	4.65101
CNOT6	1.54648	7.44677	8.62027	1.44571e-11	3.31771e-10	16.0961		CASC2	-2.31406	3.98873	-6.98086	5.53e-09	4.4e-08	10.2104		GCNT1	2.74997	6.39418	6.71347	1.77928e-07	2.28083e-06	6.82361		RPP25	-1.60487	6.44175	-5.93235	1.58146e-06	1.41022e-05	4.63661
ADNP2	3.71764	5.66597	8.61769	1.45908e-11	3.34124e-10	16.087		LOC284561	-1.96623	3.27082	-6.9807	5.54e-09	4.4e-08	10.2098		RAB13	1.94955	12.0459	6.7022	1.83561e-07	2.33768e-06	6.79235		C8orf88	-1.73468	8.33703	-5.92961	1.59377e-06	1.41903e-05	4.62886
RAB11A	4.43714	7.59422	8.61258	1.48601e-11	3.39929e-10	16.0689		HRASLS2	-2.8732	4.18614	-6.98009	5.55e-09	4.41e-08	10.2076		LPP	1.56399	10.4002	6.70066	1.84342e-07	2.34592e-06	6.78809		LINC01234	-1.2677	3.86356	-5.92846	1.59898e-06	1.42295e-05	4.6256
CTC-444N24.11	3.85281	6.08318	8.60998	1.49987e-11	3.42734e-10	16.0597		LINC01360	-1.73228	3.66692	-6.97282	5.7e-09	4.51e-08	10.1813		FBXO4	1.32505	7.23526	6.69832	1.85542e-07	2.35776e-06	6.78159		CAMK4	-5.50404	7.3077	-5.92473	1.61589e-06	1.43581e-05	4.6151
AFAP1	2.00812	4.23974	8.60487	1.52753e-11	3.48313e-10	16.0416		MLLT4	-2.35242	4.6374	-6.97192	5.72e-09	4.53e-08	10.1781		GLA	1.87451	8.46711	6.68007	1.95149e-07	2.4709e-06	6.73096		MARK1	-1.86185	7.82424	-5.92399	1.61929e-06	1.43811e-05	4.613
TMEM133	4.13743	6.7659	8.60171	1.5449e-11	3.51889e-10	16.0304		ZNF496	-2.78934	4.6922	-6.9716	5.72e-09	4.53e-08	10.1769		GSR	1.38562	9.78861	6.67763	1.96474e-07	2.48589e-06	6.72417		KIAA0319	-3.97258	5.93519	-5.92256	1.62583e-06	1.44245e-05	4.60897
SMIM19	3.24109	8.35244	8.60087	1.54958e-11	3.51889e-10	16.0274		WWC2-AS2	-2.67453	3.37525	-6.96889	5.78e-09	4.57e-08	10.1671		UMPS	1.2476	7.70164	6.67111	2.00052e-07	2.51845e-06	6.70608		SLC4A8	-2.96129	8.19873	-5.9218	1.62935e-06	1.44422e-05	4.60681
SEMA3F	2.05266	4.34399	8.60048	1.55175e-11	3.51964e-10	16.026		ARMC12	-3.06225	3.72107	-6.96827	5.79e-09	4.58e-08	10.1649		ANXA5	1.85442	12.0704	6.66286	2.04669e-07	2.57288e-06	6.6832		FGF13	-3.55506	9.85834	-5.92177	1.62947e-06	1.44422e-05	4.60674
LRP10	1.62294	6.39637	8.59993	1.55479e-11	3.52281e-10	16.0241		PPP1R32	-2.47775	3.87245	-6.9676	5.81e-09	4.59e-08	10.1625		CDCA7	5.73644	8.26294	6.66068	2.0591e-07	2.58431e-06	6.67714		ZNF488	-4.13368	4.26024	-5.91821	1.64593e-06	1.45807e-05	4.5967
EMP1	2.5689	5.04363	8.59948	1.5573e-11	3.52478e-10	16.0225		AXDND1	-2.92751	4.16404	-6.96722	5.81e-09	4.59e-08	10.1611		OSMR	2.52565	9.45246	6.66049	2.06021e-07	2.58431e-06	6.6766		LNP1	-2.11558	7.45643	-5.91241	1.67315e-06	1.47771e-05	4.58032
RPS10	7.04768	8.34685	8.59576	1.57818e-11	3.56828e-10	16.0093		GPLD1	-1.72472	3.45234	-6.96566	5.85e-09	4.61e-08	10.1555		CENPW	3.17001	6.0329	6.6557	2.08769e-07	2.61318e-06	6.66331		SPIRE2	-1.16464	5.02302	-5.91161	1.67692e-06	1.48029e-05	4.57807
APOL1	2.79352	5.09494	8.5953	1.58077e-11	3.57037e-10	16.0077		KCNMB3	-1.9994	3.50884	-6.96547	5.85e-09	4.61e-08	10.1548		TDRD3	1.77667	8.15295	6.65256	2.10595e-07	2.63416e-06	6.65458		TERT	-1.06986	4.21002	-5.90715	1.69819e-06	1.49381e-05	4.56548
ALDH3A2	4.75277	6.18174	8.5926	1.59611e-11	3.60123e-10	15.9981		PRSS3	-2.49113	3.41041	-6.9641	5.88e-09	4.63e-08	10.1498		ZNF516	1.82892	8.16946	6.65178	2.11051e-07	2.63583e-06	6.65241		SNAP25	-6.65222	9.4247	-5.9004	1.73088e-06	1.518e-05	4.54644
POLG2	2.43987	4.29647	8.58648	1.63146e-11	3.67713e-10	15.9764		SYT6	-2.38907	3.88859	-6.9617	5.93e-09	4.67e-08	10.1411		LRIG3	4.1529	6.41306	6.65149	2.11217e-07	2.63583e-06	6.65162		TCERG1L	-3.71431	3.76305	-5.89848	1.74034e-06	1.52325e-05	4.541
GGCX	2.65046	4.90082	8.58532	1.6382e-11	3.68647e-10	15.9723		ABCC12	-4.22711	4.1049	-6.95815	6.01e-09	4.72e-08	10.1283		IGF2R	1.67409	9.67914	6.64659	2.14106e-07	2.66797e-06	6.638		GPR180	-1.90659	7.51359	-5.89625	1.75131e-06	1.53133e-05	4.53472
ACTR3	3.00632	6.95784	8.58518	1.63904e-11	3.68647e-10	15.9718		TKTL1	-4.11122	4.15211	-6.95798	6.01e-09	4.73e-08	10.1277		KCTD11	2.34499	6.41065	6.63493	2.21136e-07	2.74256e-06	6.60561		CADPS2	-2.85644	9.14782	-5.89512	1.75693e-06	1.53548e-05	4.53152
SSR2	4.64245	8.26237	8.58335	1.64981e-11	3.7068e-10	15.9653		ZNF141	-3.27856	5.19012	-6.95718	6.03e-09	4.74e-08	10.1248		IGLV1-44	4.80996	5.36629	6.63158	2.23201e-07	2.76564e-06	6.59629		C17orf51	-1.42412	6.05407	-5.89159	1.77457e-06	1.54935e-05	4.52155
LINC00626	4.40607	4.87447	8.57727	1.68611e-11	3.78046e-10	15.9437		NAT2	-3.94271	3.99317	-6.95606	6.06e-09	4.76e-08	10.1208		PRKX	3.14817	8.33512	6.63105	2.23524e-07	2.76564e-06	6.59484		SLC32A1	-4.65954	4.72289	-5.89079	1.77858e-06	1.55208e-05	4.51929
AAMP	3.92323	6.72865	8.57654	1.6905e-11	3.78598e-10	15.9412		GPR88	-4.14113	5.38087	-6.95449	6.09e-09	4.78e-08	10.1151		TPRKB	1.07125	9.72476	6.62978	2.24315e-07	2.76829e-06	6.5913		DPY19L2P2	-3.25147	8.15363	-5.89002	1.78245e-06	1.55468e-05	4.51712
MNAT1	2.9844	5.29902	8.57628	1.69211e-11	3.78598e-10	15.9402		NLRP8	-4.47777	4.62287	-6.95438	6.09e-09	4.78e-08	10.1147		COL18A1	2.63259	9.78627	6.62931	2.24609e-07	2.76996e-06	6.58999		KIF21B	-4.46135	7.0408	-5.88678	1.79885e-06	1.56743e-05	4.50798
MDK	3.52699	6.95694	8.57344	1.70937e-11	3.81665e-10	15.9302		RIPK3	-4.05976	4.54815	-6.95395	6.1e-09	4.78e-08	10.1132		APCDD1L	2.57348	5.27696	6.62812	2.25349e-07	2.77714e-06	6.58669		PITPNC1	-3.03043	9.21062	-5.88645	1.8005e-06	1.56809e-05	4.50706
TBC1D9	3.86402	6.87547	8.56838	1.74063e-11	3.88239e-10	15.9122		CCDC11	-2.56281	5.10572	-6.95361	6.11e-09	4.78e-08	10.1119		MOB1A	1.42585	10.3366	6.62609	2.26619e-07	2.78887e-06	6.58106		WASF3	-2.92633	10.0545	-5.88454	1.81029e-06	1.57505e-05	4.50165
LYSMD3	2.48633	7.6538	8.561	1.78726e-11	3.98226e-10	15.886		LOC100271832	-2.04904	3.08601	-6.95274	6.13e-09	4.8e-08	10.1088		IGF2BP2	3.59523	8.00264	6.62463	2.27543e-07	2.79829e-06	6.57698		DCDC2B	-1.12147	4.7141	-5.87797	1.84419e-06	1.60295e-05	4.48312
TMEM14C	6.48804	8.06639	8.55855	1.803e-11	4.01316e-10	15.8773		SUCLG2-AS1	-2.47348	4.29185	-6.95135	6.16e-09	4.82e-08	10.1038		ISL2	3.18324	3.88515	6.62013	2.304e-07	2.82748e-06	6.56447		PNMA1	-1.27521	12.371	-5.87546	1.85734e-06	1.61279e-05	4.47603
LSP1	2.88867	5.85582	8.55766	1.80875e-11	4.02179e-10	15.8742		HMP19	-4.19686	6.12822	-6.95023	6.19e-09	4.84e-08	10.0997		HMGB2	1.38114	11.3632	6.61261	2.35252e-07	2.88299e-06	6.54357		JHDM1D-AS1	-1.00114	6.45016	-5.87493	1.86012e-06	1.6144e-05	4.47454
BACH2	2.39832	4.74658	8.5566	1.81565e-11	4.03297e-10	15.8704		RP11-108B14.5	-4.64576	4.71687	-6.94887	6.22e-09	4.86e-08	10.0948		PBRM1	1.17172	9.25136	6.60516	2.40167e-07	2.93298e-06	6.52285		POLR2J2	-1.7396	7.25262	-5.87309	1.86985e-06	1.62205e-05	4.46932
HNRNPF	3.96398	7.00151	8.55592	1.82008e-11	4.03589e-10	15.868		ASB10	-2.74233	2.82303	-6.94707	6.26e-09	4.89e-08	10.0883		SULF1	4.46552	10.4644	6.6027	2.4181e-07	2.95076e-06	6.51601		CPLX3	-1.70968	4.22447	-5.8728	1.87137e-06	1.62256e-05	4.46851
PRDX1	7.02067	8.39715	8.55582	1.82073e-11	4.03589e-10	15.8676		GPR6	-1.14593	2.46024	-6.94097	6.4e-09	4.99e-08	10.0663		VANGL2	2.93923	7.81089	6.59754	2.45296e-07	2.98731e-06	6.50166		RELL2	-3.25757	4.56476	-5.86998	1.88637e-06	1.63395e-05	4.46054
FAU	6.96515	9.22556	8.55539	1.8235e-11	4.03786e-10	15.8661		ZNF71	-2.65024	4.4951	-6.93561	6.53e-09	5.08e-08	10.0469		ERI1	2.24591	5.60769	6.59685	2.45768e-07	2.99097e-06	6.49974		OPA1	-1.30334	10.198	-5.86835	1.89509e-06	1.6407e-05	4.45594
SNRPE	3.30209	6.09142	8.55477	1.82758e-11	4.04271e-10	15.8639		PDE1C	-3.09759	4.33919	-6.93502	6.54e-09	5.08e-08	10.0448		ABCA1	1.4295	9.45792	6.59345	2.48095e-07	3.00678e-06	6.49029		SCN2A	-6.27351	8.01515	-5.86738	1.90026e-06	1.64437e-05	4.45322
B2M	4.1399	7.79183	8.55383	1.83376e-11	4.0522e-10	15.8606		IGFN1	-2.55784	4.05221	-6.93497	6.54e-09	5.08e-08	10.0446		ARHGEF40	1.29761	9.24118	6.59285	2.48509e-07	3.00972e-06	6.48862		TERF2	-1.16342	9.54312	-5.86623	1.90648e-06	1.64812e-05	4.44995
UCHL3	1.92391	8.27033	8.55152	1.84893e-11	4.08154e-10	15.8524		EZH1	-1.36974	5.15248	-6.93495	6.54e-09	5.08e-08	10.0445		C7orf31	2.04626	5.62774	6.59161	2.49364e-07	3.01799e-06	6.48518		CACNG3	-5.32299	4.935	-5.86149	1.93221e-06	1.66954e-05	4.43657
BRD1	4.61189	6.48993	8.54875	1.8674e-11	4.11794e-10	15.8425		RLTPR	-1.09315	3.57843	-6.9348	6.55e-09	5.08e-08	10.044		AMIGO2	2.69058	9.39704	6.59057	2.50086e-07	3.02465e-06	6.48228		PPP1R9B	-2.37413	8.76397	-5.86016	1.93946e-06	1.67334e-05	4.43283
ARHGEF5	2.28388	5.09291	8.54836	1.87004e-11	4.11794e-10	15.8411		EFCC1	-3.11228	3.93653	-6.9325	6.6e-09	5.12e-08	10.0357		TMOD3	1.78409	10.2726	6.58684	2.52689e-07	3.04772e-06	6.4719		GNAQ	-1.0567	11.9375	-5.85725	1.95551e-06	1.68552e-05	4.42461
SDC4	5.39256	7.44128	8.54795	1.87279e-11	4.11794e-10	15.8397		HDGFL1	-1.97799	4.28067	-6.93233	6.61e-09	5.12e-08	10.0351		RNASEH2A	2.05718	4.79969	6.58596	2.53308e-07	3.05309e-06	6.46945		AMER3	-2.77617	3.76191	-5.85493	1.96839e-06	1.69496e-05	4.41805
PPP1R12A	4.1749	6.81825	8.5479	1.8731e-11	4.11794e-10	15.8395		ZBTB46	-1.45491	4.13363	-6.93074	6.64e-09	5.14e-08	10.0293		RRAS	1.98901	8.18863	6.58512	2.53902e-07	3.05606e-06	6.4671		LMF1	-4.13379	7.76645	-5.85389	1.9742e-06	1.69913e-05	4.41511
KLHL21	4.20283	5.76884	8.54669	1.8812e-11	4.1287e-10	15.8352		KIRREL	-3.69771	5.23987	-6.92915	6.68e-09	5.17e-08	10.0236		ARHGAP17	1.45837	8.59539	6.58363	2.54952e-07	3.06659e-06	6.46296		TTC5	-1.39274	7.5798	-5.85111	1.98975e-06	1.71084e-05	4.40727
PLD2	3.28722	5.37766	8.5461	1.88524e-11	4.13194e-10	15.8331		C21orf88	-2.18568	3.46076	-6.92823	6.71e-09	5.18e-08	10.0203		ISG20	2.20807	5.0167	6.58228	2.55913e-07	3.07604e-06	6.45919		DOK6	-4.35753	8.18243	-5.8472	2.0119e-06	1.72865e-05	4.39622
PDCD6IP	1.94623	8.0638	8.54181	1.91442e-11	4.19161e-10	15.8179		NPVF	-3.03731	3.80302	-6.92631	6.75e-09	5.21e-08	10.0133		NSRP1	1.04028	9.58828	6.58061	2.57101e-07	3.0882e-06	6.45455		CCDC163P	-1.19783	8.00132	-5.84583	2.01973e-06	1.73263e-05	4.39234
FSTL1	3.87918	6.46682	8.53983	1.928e-11	4.21703e-10	15.8109		LINC01272	-4.16788	3.85675	-6.9228	6.84e-09	5.27e-08	10.0006		SLC26A2	2.16653	9.66477	6.57477	2.61303e-07	3.13652e-06	6.4383		TAC1	-5.39145	6.2006	-5.84562	2.02094e-06	1.73263e-05	4.39175
OTUD1	1.63387	5.08985	8.53918	1.93252e-11	4.22262e-10	15.8086		NKX2-8	-4.71219	4.44189	-6.92211	6.86e-09	5.28e-08	9.99815		CCDC109B	2.48972	8.2042	6.57435	2.61607e-07	3.13803e-06	6.43713		ELK1	-1.16039	8.7167	-5.84343	2.03349e-06	1.74247e-05	4.38557
BTAF1	4.74596	6.16542	8.53719	1.94639e-11	4.2439e-10	15.8015		CDHR1	-2.69709	3.9017	-6.92195	6.86e-09	5.28e-08	9.99758		PLEKHF1	2.12253	4.9828	6.57308	2.62532e-07	3.14698e-06	6.43359		KIF3B	-1.02822	10.7145	-5.84237	2.0396e-06	1.74453e-05	4.38257
GGT5	3.27176	4.30938	8.53708	1.94712e-11	4.2439e-10	15.8011		RPS8	-1.44162	2.60484	-6.92024	6.9e-09	5.31e-08	9.9914		PROCR	3.09427	8.5355	6.56905	2.65486e-07	3.17587e-06	6.42238		BZRAP1	-2.3561	7.49515	-5.84232	2.03987e-06	1.74453e-05	4.38244
HNRNPAB	4.77992	8.53304	8.53636	1.95215e-11	4.24821e-10	15.7986		BPIFB2	-2.06323	2.55751	-6.91552	7.03e-09	5.39e-08	9.97435		PARP14	2.2231	6.18179	6.56808	2.66202e-07	3.18227e-06	6.41968		NDRG4	-4.06399	10.0146	-5.84149	2.04465e-06	1.74776e-05	4.3801
RPL7	5.10116	7.99457	8.53594	1.9551e-11	4.25031e-10	15.7971		MTUS2	-2.1231	5.39399	-6.91541	7.03e-09	5.39e-08	9.97396		ZFHX3	2.30969	9.40565	6.56531	2.68258e-07	3.20249e-06	6.41197		TSPYL4	-1.55286	11.9008	-5.84129	2.04583e-06	1.74792e-05	4.37953
TMEM200A	4.66629	6.273	8.53518	1.96044e-11	4.2576e-10	15.7944		LOC101929486	-2.37451	3.11985	-6.90816	7.22e-09	5.52e-08	9.94775		ANPEP	4.21259	5.05524	6.56341	2.69675e-07	3.21721e-06	6.40669		CKB	-1.67136	12.1987	-5.83975	2.05477e-06	1.75385e-05	4.37518
TAB2	4.39332	5.96028	8.53424	1.96705e-11	4.26765e-10	15.791		LOC102724511	-2.23513	3.5411	-6.90785	7.23e-09	5.52e-08	9.94665		ELAVL1	1.94325	10.5083	6.55784	2.73888e-07	3.26525e-06	6.39115		RASD2	-3.60818	6.13434	-5.83586	2.07751e-06	1.76983e-05	4.36419
SNF8	4.26766	6.70944	8.53283	1.97701e-11	4.28492e-10	15.786		TOP1P2	-2.53907	3.62858	-6.90757	7.23e-09	5.53e-08	9.94562		PCK2	1.72046	7.37828	6.55036	2.79633e-07	3.31797e-06	6.37035		RHOBTB2	-2.52317	6.64951	-5.83586	2.07753e-06	1.76983e-05	4.36418
METTL21B	2.73371	4.87857	8.53203	1.98267e-11	4.29285e-10	15.7832		REM2	-4.00817	4.34219	-6.90699	7.25e-09	5.54e-08	9.94353		PTK7	2.5562	8.50721	6.54765	2.8175e-07	3.33632e-06	6.36279		KIAA1468	-1.22105	8.48262	-5.83249	2.09744e-06	1.78419e-05	4.35466
ODC1	4.86088	7.51024	8.52796	2.01182e-11	4.34723e-10	15.7687		EBF2	-2.91791	4.17931	-6.90531	7.29e-09	5.56e-08	9.93746		CCL18	5.04237	5.61338	6.54357	2.84962e-07	3.36528e-06	6.35143		GRIN2C	-3.51616	4.13861	-5.82823	2.12285e-06	1.80144e-05	4.34264
AXIN1	1.80558	3.59347	8.52796	2.01184e-11	4.34723e-10	15.7687		SPTBN5	-2.62188	3.74853	-6.9049	7.3e-09	5.57e-08	9.93598		DEPDC7	2.9282	6.67242	6.54304	2.85387e-07	3.36803e-06	6.34993		HDGFRP3	-1.06846	11.4032	-5.82463	2.14458e-06	1.81813e-05	4.33247
PLXDC2	3.23584	6.50605	8.52742	2.01569e-11	4.35117e-10	15.7668		SSTR2	-1.638	3.69233	-6.90351	7.34e-09	5.59e-08	9.93097		PPP1R18	2.11913	8.65843	6.53534	2.91562e-07	3.42708e-06	6.32848		CDK5R2	-4.77442	5.79819	-5.82094	2.16715e-06	1.83539e-05	4.32203
RFC4	3.49203	5.65795	8.52394	2.04098e-11	4.40133e-10	15.7545		GLRA1	-1.13104	2.42353	-6.90273	7.36e-09	5.61e-08	9.92814		HPN	3.0468	3.53653	6.53042	2.95576e-07	3.46266e-06	6.31478		ARHGEF11	-1.2923	7.16301	-5.82071	2.16855e-06	1.83539e-05	4.32138
GSTK1	4.34028	7.07759	8.5215	2.0589e-11	4.43107e-10	15.7458		LRFN5	-3.20978	5.78493	-6.89734	7.51e-09	5.7e-08	9.90868		TP53INP1	2.94714	9.15514	6.51703	3.06796e-07	3.575e-06	6.27744		MAPKBP1	-1.50887	8.50357	-5.82061	2.16912e-06	1.83539e-05	4.32112
RGL2	3.75443	6.37019	8.52105	2.06226e-11	4.43386e-10	15.7442		MMD2	-3.39433	4.69698	-6.8955	7.56e-09	5.74e-08	9.90204		EDNRA	2.29418	8.04646	6.5151	3.08439e-07	3.59177e-06	6.27209		GRIK1	-1.93994	5.69065	-5.82034	2.1708e-06	1.83592e-05	4.32034
ZNF750	4.55241	6.70226	8.52027	2.068e-11	4.44175e-10	15.7414		SLC39A5	-1.75016	3.10665	-6.89468	7.58e-09	5.75e-08	9.89907		SPINK7	5.2227	4.5784	6.51103	3.11959e-07	3.62554e-06	6.26072		GRM3	-5.90133	7.32419	-5.81968	2.17484e-06	1.83845e-05	4.31849
MRPS28	5.82205	7.01327	8.5175	2.08863e-11	4.48158e-10	15.7316		PIH2	-2.26313	4.13139	-6.89351	7.61e-09	5.77e-08	9.89484		CCDC50	1.32091	9.27726	6.5095	3.13288e-07	3.63857e-06	6.25646		KCNQ3	-3.77153	7.94733	-5.81923	2.17761e-06	1.83991e-05	4.31722
MT2A	7.80152	9.27357	8.51576	2.10169e-11	4.5006e-10	15.7254		SLC23A3	-2.78357	3.89993	-6.89103	7.68e-09	5.81e-08	9.88588		TLR5	2.03588	5.60315	6.5068	3.15654e-07	3.66363e-06	6.24892		PPP2R4	-1.05466	9.47559	-5.8145	2.20701e-06	1.85848e-05	4.30383
HMGB1	6.43022	8.54757	8.51288	2.12355e-11	4.54287e-10	15.7152		PAX8	-2.56893	3.90179	-6.8909	7.69e-09	5.81e-08	9.88543		RAB8A	1.35413	10.1537	6.50582	3.16516e-07	3.67121e-06	6.24619		CNTN2	-5.20099	5.67902	-5.8141	2.20946e-06	1.85877e-05	4.30272
SSR3	2.00383	5.97531	8.50479	2.18605e-11	4.658e-10	15.6864		KRT71	-2.77411	2.81095	-6.8909	7.69e-09	5.81e-08	9.88542		PDPN	3.43579	9.63958	6.49671	3.24643e-07	3.7605e-06	6.22078		MAGEH1	-1.00252	10.9279	-5.8087	2.24355e-06	1.88203e-05	4.28745
ZNF136	3.04707	4.22682	8.50158	2.21136e-11	4.70426e-10	15.675		ZNF280B	-2.5041	5.32098	-6.89053	7.7e-09	5.82e-08	9.88409		DTL	2.65818	4.64423	6.49388	3.27204e-07	3.78517e-06	6.21291		NTNG2	-2.75847	5.48033	-5.8078	2.24923e-06	1.88589e-05	4.28492
MAN2B2	4.17539	6.57609	8.50148	2.21214e-11	4.70426e-10	15.6747		KLK15	-2.31268	3.68972	-6.88977	7.72e-09	5.83e-08	9.88133		NEDD1	2.50907	7.80201	6.48952	3.31202e-07	3.82135e-06	6.20074		LINC01105	-3.32985	5.38305	-5.80661	2.25685e-06	1.89138e-05	4.28155
SLC27A6	3.45054	4.61173	8.49829	2.23754e-11	4.75172e-10	15.6634		DSCR4	-3.31064	3.10614	-6.88872	7.75e-09	5.85e-08	9.87756		CCDC61	1.39606	4.32675	6.48625	3.34236e-07	3.84876e-06	6.19161		KIAA0408	-3.43936	4.89743	-5.80641	2.25811e-06	1.89153e-05	4.28099
PAM	5.0534	8.81139	8.49813	2.23889e-11	4.75172e-10	15.6628		KLHL11	-2.98574	3.90949	-6.88706	7.8e-09	5.88e-08	9.87155		SDR42E1	2.38364	3.97228	6.48597	3.34491e-07	3.84917e-06	6.19084		KIAA1324L	-2.3515	7.14585	-5.80619	2.25951e-06	1.8918e-05	4.28037
OLFM4	3.30624	4.19661	8.4978	2.24153e-11	4.75263e-10	15.6616		TRDV3	-2.50887	4.10048	-6.88415	7.88e-09	5.93e-08	9.86105		MVP	2.54829	8.71087	6.48518	3.35232e-07	3.85516e-06	6.18863		SPHK2	-1.04538	7.49437	-5.80243	2.28369e-06	1.90931e-05	4.26975
GPX7	3.14448	4.83492	8.49678	2.24973e-11	4.7653e-10	15.658		LOC101928651	-1.26416	3.17464	-6.8835	7.9e-09	5.94e-08	9.85869		MFSD11	1.87921	8.06002	6.48461	3.3576e-07	3.85872e-06	6.18705		NRG2	-2.01645	5.73733	-5.79719	2.31784e-06	1.93326e-05	4.25494
SMAD2	2.59853	5.28714	8.4952	2.26252e-11	4.78295e-10	15.6524		TUBA8	-2.73526	3.54135	-6.88276	7.92e-09	5.95e-08	9.85604		TRPM4	1.43472	4.6128	6.48111	3.39056e-07	3.89149e-06	6.17726		EPHA5	-4.46215	5.71872	-5.79626	2.324e-06	1.93747e-05	4.25229
TERF1	5.34914	6.59316	8.49432	2.26965e-11	4.79329e-10	15.6493		RP11-1008C21.2	-3.27159	3.90215	-6.88275	7.92e-09	5.95e-08	9.85599		MYOF	3.83894	9.87188	6.47674	3.43203e-07	3.9237e-06	6.16508		TPTE2P5	-1.88494	4.87545	-5.79017	2.36437e-06	1.96646e-05	4.2351
VPS54	3.2705	6.35663	8.49366	2.27507e-11	4.79637e-10	15.6469		AJAP1	-3.27698	4.38296	-6.88158	7.95e-09	5.97e-08	9.85177		FNDC1	4.55342	5.4967	6.47155	3.482e-07	3.97305e-06	6.1506		MAP3K9	-2.7266	8.30927	-5.78436	2.40365e-06	1.99441e-05	4.21866
RBM42	4.26992	5.75318	8.49359	2.27558e-11	4.79637e-10	15.6467		TRPC7	-1.58957	2.8517	-6.87562	8.13e-09	6.09e-08	9.83025		NCOA3	1.39028	8.98607	6.46625	3.53385e-07	4.02577e-06	6.13579		KIFC2	-2.32489	9.48932	-5.77848	2.44399e-06	2.02501e-05	4.20205
HEBP1	4.92001	7.44239	8.49231	2.28608e-11	4.81379e-10	15.6421		LINC01362	-1.61577	3.34664	-6.87516	8.14e-09	6.1e-08	9.82858		ZNF7	1.23325	7.83597	6.45714	3.62472e-07	4.11716e-06	6.11036		HTR6	-1.00844	5.49059	-5.77796	2.44759e-06	2.02703e-05	4.20058
HMGN3	7.24647	8.30884	8.49079	2.2986e-11	4.83539e-10	15.6367		FRMPD3	-1.44163	3.86644	-6.87478	8.15e-09	6.1e-08	9.8272		GPC3	3.38658	5.75713	6.45629	3.63333e-07	4.11954e-06	6.10798		UNC79	-3.43653	4.88473	-5.77447	2.47191e-06	2.04187e-05	4.19072
CLK1	5.49626	7.5421	8.48552	2.34245e-11	4.91506e-10	15.618		ERN2	-2.42462	5.03993	-6.87434	8.17e-09	6.11e-08	9.82563		RNASE4	3.70477	8.66087	6.45399	3.65668e-07	4.1374e-06	6.10156		TMEM136	-2.10498	7.7697	-5.77358	2.47814e-06	2.04365e-05	4.18821
CDC26	4.81386	7.07964	8.48541	2.34334e-11	4.91506e-10	15.6176		TRABD	-1.06139	4.93463	-6.87355	8.19e-09	6.13e-08	9.82277		LITAF	2.12556	10.9495	6.45047	3.6927e-07	4.17109e-06	6.09174		GCK	-1.92637	3.51809	-5.77113	2.49542e-06	2.05694e-05	4.18127
C6orf62	2.66795	6.07169	8.48377	2.35715e-11	4.9392e-10	15.6118		OPRL1	-3.27406	3.73126	-6.8727	8.22e-09	6.14e-08	9.81968		ARMCX6	1.31266	10.5333	6.45029	3.69459e-07	4.17109e-06	6.09123		ADAP1	-3.23907	8.1988	-5.76896	2.51078e-06	2.06571e-05	4.17515
CCDC47	4.16869	7.4369	8.48203	2.37199e-11	4.96544e-10	15.6056		ASB6	-2.00397	6.66094	-6.8703	8.29e-09	6.19e-08	9.81104		EML4	2.38338	8.41135	6.45016	3.69596e-07	4.17109e-06	6.09086		KIAA0513	-3.58104	9.42021	-5.76034	2.57289e-06	2.10989e-05	4.15077
PSMA4	5.59115	7.95893	8.48173	2.3745e-11	4.96585e-10	15.6045		ASB2	-3.70397	3.88995	-6.86997	8.3e-09	6.2e-08	9.80985		MITD1	1.24093	9.14089	6.44764	3.72194e-07	4.19501e-06	6.08384		DDAH1	-1.5113	12.3409	-5.75963	2.57804e-06	2.11214e-05	4.14877
ARMC10	4.28453	6.32112	8.4784	2.40302e-11	5.0206e-10	15.5927		PRORY	-1.75931	3.21775	-6.8695	8.31e-09	6.2e-08	9.80814		KDF1	2.59591	3.32785	6.44305	3.76995e-07	4.24368e-06	6.071		ULK1	-1.30143	8.22753	-5.7591	2.58191e-06	2.11432e-05	4.14728
ARL13B	4.27825	6.0062	8.47571	2.42633e-11	5.06438e-10	15.5831		ROCK2	-1.39029	6.28425	-6.86907	8.33e-09	6.21e-08	9.80657		PHF14	1.47872	10.1233	6.44229	3.77794e-07	4.24722e-06	6.06888		DZANK1	-1.22284	6.21355	-5.75344	2.62369e-06	2.14653e-05	4.13127
RP11-686D22.8	1.91378	3.85506	8.47516	2.43116e-11	5.06953e-10	15.5811		TEX11	-2.57312	3.96845	-6.86739	8.38e-09	6.23e-08	9.80051		MST4	3.84136	8.43994	6.43796	3.82377e-07	4.29324e-06	6.0568		C1orf233	-2.15119	6.10784	-5.75184	2.63559e-06	2.15426e-05	4.12675
IFT57	3.5195	4.99977	8.47456	2.43638e-11	5.07547e-10	15.579		CPT1C	-3.85578	6.37058	-6.86671	8.4e-09	6.24e-08	9.79808		ANGPT1	3.67389	6.45059	6.4233	3.98341e-07	4.45537e-06	6.01583		GABRA4	-5.33359	4.59171	-5.74503	2.68694e-06	2.18997e-05	4.1075
HDHD1	3.93221	5.33025	8.47313	2.44888e-11	5.09163e-10	15.574		UGT1A6	-5.0223	4.41992	-6.86662	8.4e-09	6.24e-08	9.79775		HSD3B7	2.55558	3.33846	6.42211	3.99668e-07	4.46738e-06	6.0125		NDUFV3	-1.35235	9.71921	-5.74333	2.6999e-06	2.1966e-05	4.1027
ALYREF	1.85185	7.51901	8.47239	2.45545e-11	5.09542e-10	15.5713		LOC285768	-3.9502	4.13384	-6.86566	8.43e-09	6.26e-08	9.79428		FAM110A	1.08323	4.06115	6.4212	4.00681e-07	4.47299e-06	6.00997		RAB11FIP4	-2.71016	7.51783	-5.74203	2.70991e-06	2.20203e-05	4.09901
ZNF32	3.64503	6.19991	8.46933	2.48255e-11	5.14108e-10	15.5604		RPS10P7	-1.74485	3.77977	-6.86531	8.44e-09	6.27e-08	9.79301		PAQR7	1.79735	6.79091	6.41787	4.04419e-07	4.50613e-06	6.00067		ELAVL2	-5.74626	7.09324	-5.74197	2.71035e-06	2.20203e-05	4.09885
UBXN2B	3.59889	5.19588	8.46909	2.48464e-11	5.14108e-10	15.5596		FLJ36840	-2.22341	3.14416	-6.86458	8.46e-09	6.28e-08	9.79037		PABPC4L	2.79548	3.94579	6.40894	4.14631e-07	4.59077e-06	5.97569		STX1A	-4.91503	5.77133	-5.7372	2.74727e-06	2.22996e-05	4.08535
MNDA	4.1509	6.01562	8.4636	2.53409e-11	5.23834e-10	15.5401		LOC286359	-4.03203	5.05387	-6.86277	8.52e-09	6.31e-08	9.78385		GLT8D1	1.02154	11.0164	6.40862	4.15e-07	4.59195e-06	5.9748		EGFL7	-2.28564	5.08751	-5.73337	2.77724e-06	2.2522e-05	4.07453
CHID1	4.06849	5.68082	8.45127	2.6488e-11	5.45625e-10	15.4962		MYL3	-3.72492	4.03968	-6.86122	8.57e-09	6.34e-08	9.77824		SOCS3	2.72583	9.35603	6.40448	4.19826e-07	4.63759e-06	5.96322		HCN3	-1.70453	4.51883	-5.73232	2.78556e-06	2.25791e-05	4.07155
PGGT1B	1.9214	5.36219	8.45117	2.64968e-11	5.45625e-10	15.4959		PGC	-3.28779	3.74151	-6.86075	8.58e-09	6.35e-08	9.77654		SFRP4	5.09078	6.79467	6.40384	4.20576e-07	4.64194e-06	5.96143		AOC4P	-1.09469	5.5132	-5.72757	2.82327e-06	2.28531e-05	4.05813
CD59	3.05756	8.4482	8.45038	2.6572e-11	5.4665e-10	15.4931		LOC100288238	-2.12996	3.6321	-6.85754	8.68e-09	6.42e-08	9.76496		BIRC5	2.25586	3.35451	6.40123	4.23654e-07	4.66711e-06	5.95413		TUSC2	-1.27572	8.98336	-5.72465	2.84677e-06	2.30221e-05	4.04986
DOCK2	1.62256	3.32763	8.44712	2.68853e-11	5.52409e-10	15.4815		LOC647323	-2.80589	3.40985	-6.85742	8.69e-09	6.42e-08	9.7645		TSPAN8	5.15221	6.24485	6.401	4.23926e-07	4.66717e-06	5.95349		TRIM36	-3.15708	7.44884	-5.72086	2.87753e-06	2.32388e-05	4.03914
GUSBP11	1.13003	3.37644	8.44596	2.69979e-11	5.53818e-10	15.4773		PLA2G4F	-3.09315	3.54089	-6.85462	8.78e-09	6.47e-08	9.7544		WASF2	1.67332	10.3063	6.39007	4.37055e-07	4.79368e-06	5.92294		NPTXR	-3.78829	7.74806	-5.71808	2.90025e-06	2.34007e-05	4.0313
CHMP1B	3.52422	6.4949	8.44452	2.71378e-11	5.55626e-10	15.4722		ADAMTS9-AS2	-2.7952	3.99221	-6.85445	8.78e-09	6.48e-08	9.75381		KIF20A	2.30581	3.83211	6.38951	4.3774e-07	4.79819e-06	5.92137		TMEM25	-1.85147	6.90189	-5.71512	2.92476e-06	2.35768e-05	4.02291
STAM	5.30895	6.52807	8.44304	2.72821e-11	5.58047e-10	15.4669		LBP	-2.86473	3.39555	-6.85396	8.8e-09	6.48e-08	9.75204		FBLN2	2.77141	5.72683	6.37928	4.50434e-07	4.92157e-06	5.89274		FAM124A	-2.56518	6.77583	-5.71215	2.94942e-06	2.37572e-05	4.01454
CPVL	3.88998	5.5683	8.44262	2.73231e-11	5.58354e-10	15.4655		FAM219A	-2.4895	7.73899	-6.8523	8.85e-09	6.52e-08	9.74602		CRABP2	3.8645	7.16842	6.37673	4.53656e-07	4.93871e-06	5.88561		CELF5	-5.4229	7.11195	-5.7121	2.94985e-06	2.37572e-05	4.01439
ASF1A	4.47206	6.24478	8.43973	2.76086e-11	5.63652e-10	15.4552		RP4-545K15.5	-1.98084	3.07909	-6.85205	8.86e-09	6.52e-08	9.74511		KLF4	2.52361	10.224	6.37003	4.62231e-07	5.01551e-06	5.86685		DEAF1	-1.69493	9.80427	-5.70936	2.97285e-06	2.39205e-05	4.00664
LIN7C	3.58189	7.60773	8.43849	2.77315e-11	5.65244e-10	15.4508		COL4A3	-3.12917	4.27597	-6.85142	8.88e-09	6.53e-08	9.74284		KRCC1	1.17669	10.6734	6.36988	4.62425e-07	5.01551e-06	5.86643		CLASP2	-1.64679	10.8148	-5.70046	3.04887e-06	2.44536e-05	3.98146
NONO	4.66215	7.74169	8.43841	2.77393e-11	5.65244e-10	15.4505		CALN1	-1.90632	4.20057	-6.8458	9.07e-09	6.66e-08	9.72255		RGS18	2.96771	4.9145	6.36927	4.63206e-07	5.02088e-06	5.86474		IGSF10	-3.16684	5.18089	-5.69763	3.07345e-06	2.46285e-05	3.97345
ZMYM4	4.52518	6.03484	8.43366	2.82168e-11	5.73884e-10	15.4336		PDE7A	-2.19811	4.83664	-6.84569	9.07e-09	6.66e-08	9.72218		SNAP23	1.63531	10.828	6.36797	4.64897e-07	5.03299e-06	5.86109		RHPN1	-1.32392	6.43141	-5.69701	3.07881e-06	2.46375e-05	3.97172
ETFA	5.28276	7.76708	8.42416	2.9196e-11	5.92676e-10	15.3998		RP11-998D10.7	-5.30258	4.5972	-6.8432	9.15e-09	6.71e-08	9.71317		UTP14A	1.02888	8.88587	6.36416	4.69876e-07	5.07749e-06	5.85043		MOBP	-4.34876	6.15999	-5.69538	3.09311e-06	2.47181e-05	3.9671
MAN1B1	3.46496	5.38944	8.42222	2.93997e-11	5.95683e-10	15.3929		CHML	-1.97703	4.60658	-6.84199	9.19e-09	6.74e-08	9.7088		TLR8	3.93157	4.50879	6.36356	4.70664e-07	5.08006e-06	5.84875		DGCR9	-3.29696	4.96507	-5.69443	3.10146e-06	2.47736e-05	3.96441
MAGED2	3.63677	6.38295	8.42111	2.95176e-11	5.97509e-10	15.3889		LOC101928535	-1.91488	3.50606	-6.84087	9.23e-09	6.76e-08	9.70478		MEOX1	2.61582	4.14881	6.36354	4.70692e-07	5.08006e-06	5.84869		NBEA	-2.62297	9.95559	-5.69349	3.10975e-06	2.48131e-05	3.96175
COG7	2.71235	4.89134	8.41602	3.00624e-11	6.07749e-10	15.3708		LOC101928476	-5.0387	4.8586	-6.83956	9.27e-09	6.79e-08	9.70004		SP100	2.72172	8.02478	6.35706	4.79282e-07	5.15691e-06	5.83058		PAIP2B	-2.60995	8.60972	-5.6902	3.13887e-06	2.49954e-05	3.95245
PSMB10	4.373	5.63142	8.41561	3.01065e-11	6.07749e-10	15.3693		CNTD1	-3.5267	3.75942	-6.83956	9.28e-09	6.79e-08	9.70003		ETHE1	1.27041	8.12202	6.35032	4.88409e-07	5.24226e-06	5.81169		KCTD21	-1.85539	7.34161	-5.69017	3.13921e-06	2.49954e-05	3.95235
CLIP4	2.8758	5.30834	8.41559	3.01085e-11	6.07749e-10	15.3693		ZNF641	-2.19658	5.08596	-6.8393	9.28e-09	6.79e-08	9.69908		UFD1L	1.14369	10.9396	6.34915	4.90005e-07	5.25617e-06	5.80843		LRRC16B	-1.55503	7.04124	-5.6882	3.15674e-06	2.51141e-05	3.94679
C9orf64	4.65522	6.06102	8.41292	3.03989e-11	6.12717e-10	15.3598		PDE2A	-4.30183	5.17472	-6.83917	9.29e-09	6.79e-08	9.69862		PINLYP	2.28982	6.79376	6.34676	4.93293e-07	5.28246e-06	5.80173		KCNIP4	-4.27982	8.05876	-5.68818	3.15697e-06	2.51141e-05	3.94672
ZNF16	1.96787	4.82175	8.40992	3.07279e-11	6.18508e-10	15.3491		RSPH9	-3.99505	5.83147	-6.83865	9.31e-09	6.8e-08	9.69673		MAFB	2.1483	11.2501	6.34671	4.93359e-07	5.28246e-06	5.8016		GLUD2	-1.53173	8.56757	-5.68801	3.15847e-06	2.51146e-05	3.94624
GNB2	5.71474	7.46778	8.40647	3.11119e-11	6.2565e-10	15.3368		WT1	-3.12335	4.04104	-6.8366	9.38e-09	6.85e-08	9.68934		TCEA3	3.80371	7.60714	6.3455	4.95035e-07	5.29359e-06	5.7982		LOC100379224	-1.16445	5.52156	-5.68533	3.18256e-06	2.52713e-05	3.93867
ASB13	3.77462	6.12495	8.40584	3.11817e-11	6.26466e-10	15.3346		ITGA11	-2.06784	3.95965	-6.8352	9.42e-09	6.88e-08	9.68429		AMOTL1	1.34534	10.2089	6.34273	4.98886e-07	5.32539e-06	5.79044		TRMU	-1.04763	7.15571	-5.68532	3.18265e-06	2.52713e-05	3.93864
IGFBP2	3.82015	9.28656	8.40414	3.13731e-11	6.29134e-10	15.3285		BTN1A1	-4.45808	3.78993	-6.83334	9.49e-09	6.92e-08	9.67757		WFDC2	3.42768	5.49593	6.34114	5.01104e-07	5.34258e-06	5.786		DCX	-4.00349	5.0013	-5.68405	3.19417e-06	2.53182e-05	3.93504
PLCD1	3.99057	5.87949	8.39814	3.20568e-11	6.41047e-10	15.3072		RP1-202O8.3	-3.05127	3.76537	-6.8307	9.58e-09	6.97e-08	9.66805		KDELC2	2.16368	8.19235	6.33714	5.06747e-07	5.39945e-06	5.77479		LOC100505915	-2.12999	5.10922	-5.68263	3.20704e-06	2.54088e-05	3.93103
THOC2	2.70723	6.4513	8.39786	3.2089e-11	6.41092e-10	15.3062		ATP1A1-AS1	-2.55095	4.41128	-6.8296	9.62e-09	7e-08	9.66407		SENP1	1.51639	5.44177	6.33041	5.16374e-07	5.4887e-06	5.75595		CAMKMT	-1.23385	7.15942	-5.67512	3.27609e-06	2.58741e-05	3.90979
KIAA0355	3.8113	5.11416	8.39735	3.21488e-11	6.4169e-10	15.3043		PCSK6	-2.13701	3.12	-6.82855	9.66e-09	7.02e-08	9.66027		PLEKHG1	2.65977	7.24444	6.32075	5.30516e-07	5.622e-06	5.7289		TMEM151B	-5.36219	6.59905	-5.65676	3.45129e-06	2.71234e-05	3.85785
ANXA7	5.10426	8.04224	8.39477	3.24479e-11	6.47059e-10	15.2951		B3GNT7	-1.96654	4.9124	-6.82817	9.67e-09	7.03e-08	9.65889		TCIRG1	3.65709	6.4753	6.31778	5.3495e-07	5.66282e-06	5.72057		PRKCI	-1.86397	9.20278	-5.65331	3.48525e-06	2.73486e-05	3.84809
PLTP	5.44778	6.98493	8.39425	3.25088e-11	6.47671e-10	15.2933		MIR17HG	-3.89319	4.92515	-6.82673	9.72e-09	7.06e-08	9.6537		CENPF	2.88897	4.38502	6.31106	5.45105e-07	5.75228e-06	5.70174		VWA5B2	-1.99287	3.46253	-5.6502	3.5161e-06	2.75587e-05	3.8393
TAGLN2	3.76574	8.23573	8.39364	3.25793e-11	6.48473e-10	15.2911		MCHR2	-2.43693	3.38312	-6.82614	9.74e-09	7.07e-08	9.65157		ABHD15	1.61765	5.02788	6.3099	5.46883e-07	5.76474e-06	5.69848		PMM1	-1.20631	8.48456	-5.65005	3.51768e-06	2.75588e-05	3.83886
CAPNS1	5.64259	8.38627	8.39183	3.2792e-11	6.52102e-10	15.2847		RP1-187B23.1	-2.20341	3.02883	-6.82604	9.75e-09	7.07e-08	9.65121		TRAM1	1.58225	11.9921	6.30723	5.5098e-07	5.80381e-06	5.69101		VAMP1	-2.89018	8.59434	-5.64731	3.54514e-06	2.77616e-05	3.8311
ATP1A1	5.87761	8.76969	8.38822	3.32203e-11	6.60008e-10	15.2718		PATE1	-2.27064	3.98147	-6.82516	9.78e-09	7.08e-08	9.64803		SLC40A1	2.32969	11.0648	6.30649	5.52127e-07	5.8124e-06	5.68893		NDEL1	-1.02082	10.7002	-5.64557	3.5627e-06	2.78742e-05	3.82618
NAF1	3.51902	6.33431	8.38645	3.34326e-11	6.63612e-10	15.2655		CPNE7	-1.46966	3.36414	-6.82357	9.83e-09	7.11e-08	9.64231		FAM114A1	3.38839	8.91165	6.30603	5.52832e-07	5.81633e-06	5.68765		C11orf49	-1.10201	10.4977	-5.64463	3.57213e-06	2.79231e-05	3.82354
CNOT11	3.90444	5.59676	8.38444	3.36753e-11	6.67194e-10	15.2584		TACR1	-3.56644	4.14961	-6.82235	9.88e-09	7.13e-08	9.63791		SLAMF8	4.65493	6.03249	6.29964	5.62821e-07	5.91434e-06	5.66972		PRCD	-2.79997	4.4379	-5.6408	3.61121e-06	2.82035e-05	3.8127
NACAP1	6.13256	8.14596	8.38416	3.37089e-11	6.67244e-10	15.2574		TRHDE-AS1	-2.83028	4.26571	-6.82222	9.88e-09	7.13e-08	9.63744		ETV3	1.53466	10.5052	6.29934	5.63294e-07	5.91577e-06	5.66888		VGF	-2.24595	6.1064	-5.64009	3.61852e-06	2.82037e-05	3.81068
PSAP	5.67294	9.47126	8.38359	3.37782e-11	6.67999e-10	15.2553		KEL	-3.01101	3.63052	-6.82094	9.93e-09	7.16e-08	9.63279		MAP3K6	1.98319	5.89173	6.29866	5.64358e-07	5.9234e-06	5.66699		NPTX1	-4.89187	6.91856	-5.63994	3.62004e-06	2.82037e-05	3.81026
TXNDC9	3.66487	5.19896	8.38091	3.4105e-11	6.73841e-10	15.2458		PARP11	-2.01008	5.14038	-6.81526	1.01e-08	7.29e-08	9.61229		CCNB2	2.55478	4.53266	6.2934	5.72731e-07	6.00328e-06	5.65225		SCN8A	-4.08592	6.64516	-5.63778	3.64225e-06	2.83575e-05	3.80417
PSMC4	4.13661	6.92254	8.37896	3.43457e-11	6.77973e-10	15.2388		ELANE	-2.59708	3.26439	-6.81116	1.03e-08	7.38e-08	9.59751		VWDE	4.05824	5.04285	6.29324	5.72995e-07	6.00328e-06	5.65179		PCNXL2	-1.89075	8.2989	-5.63574	3.66343e-06	2.84845e-05	3.79839
TOR3A	2.90256	4.96192	8.37376	3.49941e-11	6.8887e-10	15.2203		SLC25A37	-1.22735	4.86962	-6.81109	1.03e-08	7.38e-08	9.59725		IRAK4	1.50336	6.60128	6.29184	5.75249e-07	6.01971e-06	5.64786		LOC727820	-1.58216	6.63443	-5.63256	3.69671e-06	2.86973e-05	3.78938
ZSCAN26	3.24935	4.88975	8.36846	3.56673e-11	7.01479e-10	15.2014		LOC100133461	-1.40779	2.48535	-6.8104	1.03e-08	7.4e-08	9.59476		HS3ST3B1	2.90766	8.46068	6.28966	5.78769e-07	6.05293e-06	5.64175		CCSER2	-1.10739	10.2835	-5.63158	3.70701e-06	2.87343e-05	3.7866
MANBAL	5.32127	6.35311	8.36719	3.58303e-11	7.03395e-10	15.1969		LOC101927839	-3.531	3.92392	-6.81005	1.03e-08	7.41e-08	9.59348		CCDC102A	1.38157	4.01135	6.28911	5.79655e-07	6.05859e-06	5.64022		ST8SIA5	-2.73852	4.06322	-5.63088	3.7143e-06	2.87781e-05	3.78464
GTF3C5	3.0329	4.70725	8.36684	3.58756e-11	7.03641e-10	15.1957		LINC00877	-2.84619	3.6579	-6.80886	1.04e-08	7.44e-08	9.5892		SIX4	2.42729	7.73534	6.2792	5.95969e-07	6.22169e-06	5.61244		KALRN	-2.07969	7.47843	-5.62862	3.7383e-06	2.89256e-05	3.77822
MRPL32	4.71919	7.77082	8.36211	3.64904e-11	7.15045e-10	15.1788		DLGAP2-AS1	-2.90348	3.52716	-6.8073	1.04e-08	7.47e-08	9.58355		ZBTB42	2.96189	4.30696	6.27729	5.99179e-07	6.24983e-06	5.60706		ANKRD13B	-2.10428	6.88014	-5.62838	3.74078e-06	2.89321e-05	3.77756
NAE1	6.40475	7.15877	8.35927	3.68649e-11	7.21067e-10	15.1687		SGK2	-1.67118	3.64832	-6.80586	1.05e-08	7.51e-08	9.57835		CRNDE	5.46287	9.40816	6.27447	6.03917e-07	6.28662e-06	5.59918		LINC00202-1	-1.23236	3.47906	-5.62317	3.79657e-06	2.92975e-05	3.76281
GMCL1	3.38194	5.99156	8.35648	3.72368e-11	7.27677e-10	15.1588		LOC101929269	-2.09603	2.95161	-6.8045	1.05e-08	7.54e-08	9.57347		TMEM133	2.53802	8.64387	6.27442	6.04004e-07	6.28662e-06	5.59904		GRIN2D	-2.65843	4.34128	-5.62288	3.79971e-06	2.92975e-05	3.76198
TPST2	3.72055	6.48014	8.3559	3.73149e-11	7.2854e-10	15.1567		CDKL5	-2.76857	3.33325	-6.80334	1.06e-08	7.57e-08	9.56928		ZNF703	1.52382	8.49347	6.27104	6.0975e-07	6.32791e-06	5.58956		FBXO16	-2.20763	4.70881	-5.62217	3.80733e-06	2.93305e-05	3.75999
OCEL1	2.02796	3.87582	8.3544	3.75172e-11	7.31825e-10	15.1513		TMEM62	-3.14499	5.248	-6.80181	1.06e-08	7.6e-08	9.56374		STAG1	1.26352	9.68241	6.26918	6.12943e-07	6.34604e-06	5.58433		SHISA4	-2.26729	8.151	-5.62139	3.81574e-06	2.93695e-05	3.75779
AGA	3.40723	5.27334	8.35402	3.75677e-11	7.32143e-10	15.15		OR10A4	-5.67674	4.54483	-6.80133	1.07e-08	7.61e-08	9.56202		BCDIN3D	2.19194	5.17348	6.26848	6.14146e-07	6.35402e-06	5.58237		GABRD	-5.17503	4.7258	-5.61846	3.84767e-06	2.95893e-05	3.74948
HNRNPU	3.07796	5.71876	8.35256	3.77657e-11	7.35334e-10	15.1448		PARP15	-2.04041	3.2849	-6.80108	1.07e-08	7.61e-08	9.56111		INHBA	4.3223	8.71041	6.26831	6.14438e-07	6.35402e-06	5.58189		GPM6A	-5.33962	11.9301	-5.61678	3.86602e-06	2.97173e-05	3.74474
ARRDC4	4.92791	7.21294	8.3488	3.82801e-11	7.44675e-10	15.1314		CDON	-2.16653	4.48553	-6.7994	1.07e-08	7.65e-08	9.55504		C1R	3.10568	9.32785	6.26692	6.1684e-07	6.3751e-06	5.57799		SH3GLB2	-2.76236	7.86874	-5.61637	3.87058e-06	2.97394e-05	3.74357
MYL6	5.1745	7.07161	8.3459	3.86815e-11	7.51801e-10	15.1211		LOC101927479	-2.502	3.19717	-6.79882	1.08e-08	7.66e-08	9.55294		VAV3	2.47204	9.10417	6.26659	6.174e-07	6.37713e-06	5.57708		BCAR1	-1.23845	6.55352	-5.61277	3.91036e-06	3.00187e-05	3.73338
SLU7	4.13427	7.52641	8.34265	3.91371e-11	7.59282e-10	15.1095		ITIH4	-1.83443	3.06708	-6.79593	1.09e-08	7.73e-08	9.5425		TMED3	1.4532	10.2881	6.26161	6.26084e-07	6.45544e-06	5.5631		SHISA7	-2.81736	4.45968	-5.60921	3.95002e-06	3.02835e-05	3.72332
RPL7L1	6.25978	8.17032	8.34205	3.9222e-11	7.60241e-10	15.1073		LOC101926913	-2.51452	3.66578	-6.79467	1.09e-08	7.75e-08	9.53797		F2RL1	5.18941	7.51526	6.25769	6.33007e-07	6.51915e-06	5.5521		ARF3	-1.12167	11.7496	-5.60744	3.96995e-06	3.03964e-05	3.71831
NAT10	3.9782	5.06313	8.33649	4.00144e-11	7.74767e-10	15.0875		CDH19	-3.09505	4.64795	-6.79403	1.1e-08	7.77e-08	9.53564		CTSH	2.26475	10.903	6.25015	6.46518e-07	6.64271e-06	5.53096		CDS1	-1.97837	9.26383	-5.60657	3.9798e-06	3.04586e-05	3.71584
LIPT1	3.44819	5.49568	8.33628	4.00437e-11	7.74767e-10	15.0868		MKNK1-AS1	-1.81486	2.56503	-6.79245	1.1e-08	7.81e-08	9.52995		TGFB2	2.01854	10.3291	6.24907	6.48489e-07	6.65906e-06	5.52792		EMX2OS	-3.49072	6.15842	-5.60485	3.99923e-06	3.05806e-05	3.71098
TRIP10	2.43377	4.74387	8.33095	4.08195e-11	7.87647e-10	15.0678		EPS8L3	-5.91828	4.94855	-6.7894	1.11e-08	7.88e-08	9.51893		TNC	4.18795	9.3585	6.24861	6.49327e-07	6.66377e-06	5.52662		FAM188A	-1.25074	9.22952	-5.60327	4.01723e-06	3.06981e-05	3.70651
LEPROTL1	3.97476	6.31772	8.32562	4.1611e-11	8.01479e-10	15.0487		LINC01104	-4.10213	4.55302	-6.78671	1.13e-08	7.95e-08	9.50923		PRPF40A	1.14029	11.1159	6.2472	6.51897e-07	6.68624e-06	5.52267		MTURN	-2.44353	11.5275	-5.60316	4.01843e-06	3.06981e-05	3.70621
KARS	5.31835	8.24616	8.32158	4.22206e-11	8.11966e-10	15.0343		TPRN	-1.73177	6.18179	-6.78563	1.13e-08	7.97e-08	9.50533		PAK2	1.042	10.9413	6.2462	6.53722e-07	6.70103e-06	5.51987		LHPP	-2.65406	6.63596	-5.60187	4.03321e-06	3.07734e-05	3.70255
SLC19A2	3.2277	7.07313	8.31563	4.31338e-11	8.27851e-10	15.0131		ERG	-2.30046	4.65224	-6.78166	1.15e-08	8.08e-08	9.49102		SLC27A3	2.3859	6.92777	6.2438	6.58132e-07	6.73837e-06	5.51314		HMGCLL1	-3.2789	5.95976	-5.60029	4.0514e-06	3.08719e-05	3.69807
ATF1	3.34633	6.13465	8.31563	4.31345e-11	8.27851e-10	15.0131		SSX3	-2.46787	3.36122	-6.78142	1.15e-08	8.08e-08	9.49015		CD69	3.96224	4.85402	6.24174	6.61957e-07	6.76963e-06	5.50734		VPS13A	-1.58571	7.94017	-5.59886	4.06781e-06	3.09835e-05	3.69404
TMEM69	2.71289	7.4446	8.3137	4.34351e-11	8.32876e-10	15.0062		GABRG2	-3.63905	4.42547	-6.78085	1.15e-08	8.1e-08	9.48807		TMEM87A	1.1814	10.8546	6.23985	6.65478e-07	6.80167e-06	5.50204		CCDC136	-4.11443	7.69566	-5.59261	4.14073e-06	3.14706e-05	3.67634
BTBD7	1.72453	4.45289	8.31257	4.36128e-11	8.35535e-10	15.0022		AKNA	-2.41093	5.08874	-6.77886	1.16e-08	8.15e-08	9.48089		TMPRSS4	2.15711	3.40212	6.23881	6.67406e-07	6.81741e-06	5.49914		SPOCK1	-2.01828	11.2814	-5.58953	4.17713e-06	3.16787e-05	3.66762
COL5A2	5.87722	7.11577	8.31172	4.37458e-11	8.37336e-10	14.9992		PTH2R	-4.84506	4.52465	-6.77785	1.16e-08	8.17e-08	9.47725		FOXN1	3.29351	3.57965	6.23217	6.79959e-07	6.93756e-06	5.48049		BACE1	-1.4389	10.1158	-5.58756	4.20052e-06	3.18423e-05	3.66205
FAM208A	2.36055	4.92449	8.30963	4.40756e-11	8.42897e-10	14.9917		LOC541472	-2.98913	3.56981	-6.77722	1.17e-08	8.19e-08	9.47497		SEC11A	1.20582	11.9295	6.22993	6.84239e-07	6.97312e-06	5.47422		SNX32	-3.37589	3.61967	-5.58505	4.23059e-06	3.20287e-05	3.65495
RPL30	7.36603	10.3268	8.3048	4.485e-11	8.56181e-10	14.9745		PRLR	-2.84662	4.25064	-6.77673	1.17e-08	8.2e-08	9.4732		PABPC1	1.0194	13.3622	6.22834	6.87309e-07	6.99628e-06	5.46974		PGBD5	-2.19496	8.81352	-5.58426	4.24009e-06	3.20869e-05	3.65271
ZWINT	3.13118	5.54427	8.30417	4.49511e-11	8.57347e-10	14.9723		LINC00703	-2.62332	3.08058	-6.77582	1.17e-08	8.23e-08	9.46992		IL18R1	1.70647	3.41998	6.22565	6.92504e-07	7.04099e-06	5.4622		MRPS25	-1.10552	8.49345	-5.58028	4.28829e-06	3.23261e-05	3.64145
TMSB4X	9.17743	10.7787	8.30298	4.51451e-11	8.60284e-10	14.968		LINC00326	-1.30985	3.37115	-6.77547	1.17e-08	8.24e-08	9.46865		IFI44	3.10888	6.45139	6.22004	7.03494e-07	7.14859e-06	5.44645		NIPAL3	-1.44743	10.7545	-5.57729	4.32483e-06	3.25458e-05	3.633
CBX1	5.64945	8.18285	8.30134	4.54125e-11	8.64611e-10	14.9621		CEP89	-2.13233	4.44069	-6.77528	1.17e-08	8.24e-08	9.46798		TMEM123	1.9825	11.3692	6.21904	7.05473e-07	7.16455e-06	5.44364		PRR12	-1.36215	7.71255	-5.57729	4.32485e-06	3.25458e-05	3.63299
ANKRA2	4.89316	6.65292	8.30007	4.56204e-11	8.67029e-10	14.9576		FRMPD4	-3.47457	5.54731	-6.77363	1.18e-08	8.28e-08	9.46203		ITGA3	2.04903	7.19895	6.21815	7.07249e-07	7.17844e-06	5.44112		ZNF585A	-1.31444	7.83714	-5.57459	4.35811e-06	3.2754e-05	3.62536
LANCL3	2.76282	4.06847	8.2959	4.6311e-11	8.79377e-10	14.9427		MAGEA8	-3.54843	4.0913	-6.7698	1.2e-08	8.38e-08	9.44818		CYFIP1	1.01583	11.5009	6.21679	7.09953e-07	7.20172e-06	5.4373		SYNE1	-2.62221	9.57602	-5.57374	4.3687e-06	3.28055e-05	3.62294
SMAD1	3.23939	8.36995	8.29546	4.63841e-11	8.79413e-10	14.9412		LINC00202-2	-2.76147	3.87005	-6.76765	1.21e-08	8.44e-08	9.44046		LINC00662	1.9944	4.03405	6.2109	7.21768e-07	7.30467e-06	5.42079		LOC286437	-1.1254	7.03187	-5.5729	4.37917e-06	3.287e-05	3.62056
PPP1CC	5.92952	8.38571	8.29539	4.63949e-11	8.79413e-10	14.9409		KCNA2	-2.84516	4.71202	-6.76161	1.23e-08	8.62e-08	9.41863		TCF19	1.57291	2.65357	6.20941	7.24807e-07	7.32698e-06	5.41658		BAIAP2	-2.32653	9.00979	-5.56885	4.42976e-06	3.32071e-05	3.60911
CXorf38	2.7652	5.51738	8.29487	4.64817e-11	8.80281e-10	14.9391		RP11-17A4.3	-2.96093	3.3585	-6.76024	1.24e-08	8.66e-08	9.4137		TMEM54	2.31642	6.57392	6.20595	7.31882e-07	7.38574e-06	5.40686		PPP1R3E	-1.61928	7.43856	-5.56844	4.435e-06	3.32322e-05	3.60794
ARMCX2	4.05709	7.75183	8.28991	4.73206e-11	8.95318e-10	14.9214		GALNT9	-3.33548	3.7886	-6.75933	1.24e-08	8.68e-08	9.41042		TMEM218	1.5888	7.31857	6.20019	7.43797e-07	7.49736e-06	5.39071		ZNF233	-1.05259	5.37298	-5.56682	4.45538e-06	3.33564e-05	3.60337
WDSUB1	4.02194	5.96973	8.28962	4.737e-11	8.95318e-10	14.9203		UPK3A	-4.98503	4.70918	-6.7558	1.26e-08	8.78e-08	9.39768		TMEM194A	1.28167	8.13932	6.19819	7.47999e-07	7.53106e-06	5.38507		LINC01089	-1.50106	6.00143	-5.56583	4.46795e-06	3.34362e-05	3.60056
IRF2BPL	4.78988	9.38291	8.28944	4.74009e-11	8.95318e-10	14.9197		LOC339298	-1.17544	2.54062	-6.75331	1.27e-08	8.84e-08	9.38868		IER2	1.75098	11.4029	6.1956	7.53442e-07	7.57047e-06	5.37782		RAB26	-3.4267	4.94673	-5.56492	4.4795e-06	3.35085e-05	3.59799
SRP19	5.04635	6.95695	8.28681	4.7852e-11	9.00804e-10	14.9103		ZSCAN20	-3.83012	3.88803	-6.7525	1.28e-08	8.86e-08	9.38578		SGK1	2.14571	12.6906	6.19551	7.53639e-07	7.57047e-06	5.37756		DNAJC5	-1.16511	10.6833	-5.55619	4.59208e-06	3.4263e-05	3.57327
FAM129B	2.83694	5.7123	8.28664	4.78803e-11	9.00804e-10	14.9097		CNNM2	-2.13858	4.23832	-6.75249	1.28e-08	8.86e-08	9.38573		THADA	1.46096	8.69397	6.19523	7.54237e-07	7.57214e-06	5.37676		FAM71A	-1.14771	6.39547	-5.55244	4.64127e-06	3.45565e-05	3.56265
EFTUD1	2.94757	5.74796	8.28632	4.79363e-11	9.00804e-10	14.9086		SYT13	-2.4143	5.13148	-6.75189	1.28e-08	8.87e-08	9.38355		PRR5L	2.58057	5.4865	6.18369	7.79067e-07	7.78438e-06	5.34436		C14orf37	-1.49458	5.61111	-5.54773	4.70374e-06	3.49475e-05	3.54934
RPL3	6.70228	9.47526	8.28628	4.79432e-11	9.00804e-10	14.9084		AK9	-2.26714	4.74893	-6.7504	1.29e-08	8.91e-08	9.37818		COL6A2	4.78552	8.18027	6.18193	7.82948e-07	7.81568e-06	5.33939		RMDN3	-1.0508	9.67095	-5.547	4.71353e-06	3.50054e-05	3.54727
HPS5	3.90663	6.13199	8.28349	4.84277e-11	9.0911e-10	14.8985		POU6F2	-3.28199	4.49484	-6.74848	1.29e-08	8.97e-08	9.37125		KIAA1217	2.79834	10.1221	6.17498	7.98372e-07	7.95074e-06	5.31987		AKAP10	-1.19562	7.71908	-5.54303	4.76697e-06	3.53527e-05	3.53604
OS9	4.40091	7.09111	8.27276	5.03371e-11	9.40839e-10	14.8602		HIC1	-2.53079	3.78193	-6.74671	1.3e-08	9.02e-08	9.36489		PRDM2	1.82597	9.41683	6.17159	8.06005e-07	8.01393e-06	5.31036		PMS2L2	-1.06654	5.41338	-5.54293	4.76836e-06	3.53527e-05	3.53575
ELMO3	2.25245	3.73024	8.27213	5.04502e-11	9.42132e-10	14.8579		C9orf135-AS1	-2.77144	3.61767	-6.74413	1.31e-08	9.1e-08	9.35556		MANBA	1.07699	8.38924	6.16858	8.12855e-07	8.07289e-06	5.30189		RAB11FIP3	-1.43822	8.68228	-5.53779	4.83846e-06	3.5827e-05	3.52121
HNRNPK	7.34688	8.80905	8.26842	5.1129e-11	9.53978e-10	14.8447		NME9	-4.21091	3.76252	-6.73918	1.34e-08	9.25e-08	9.33771		KRTAP11-1	5.24916	4.20931	6.1627	8.26406e-07	8.19819e-06	5.28535		LOC646762	-1.96656	8.39961	-5.53688	4.85103e-06	3.5905e-05	3.51863
ASNSD1	5.29484	6.90081	8.26389	5.19714e-11	9.67173e-10	14.8285		ZNF669	-3.15798	5.86244	-6.73815	1.34e-08	9.28e-08	9.33399		TSPAN14	1.41064	9.57117	6.16238	8.27153e-07	8.20096e-06	5.28445		CDH4	-2.94761	4.52268	-5.53636	4.85826e-06	3.59433e-05	3.51714
TGFB1I1	3.40407	6.22164	8.26305	5.21297e-11	9.68557e-10	14.8255		RBM12B-AS1	-4.15917	4.08541	-6.73779	1.35e-08	9.29e-08	9.33269		TRIM21	1.64818	5.03386	6.16073	8.30983e-07	8.22964e-06	5.27983		ZNF335	-1.16889	6.38933	-5.535	4.87699e-06	3.60667e-05	3.51331
CXCR4	4.60897	7.0532	8.26286	5.21648e-11	9.68557e-10	14.8248		DLEU2	-1.39527	4.4172	-6.73732	1.35e-08	9.3e-08	9.331		PSMB8	2.94789	7.05799	6.15698	8.39789e-07	8.30748e-06	5.26928		ACTR3B	-2.41118	8.24155	-5.53164	4.9239e-06	3.63371e-05	3.50378
EXTL2	4.06089	6.15981	8.26277	5.21812e-11	9.68557e-10	14.8245		WIBG	-1.59768	5.39703	-6.73624	1.35e-08	9.34e-08	9.32711		AAMDC	1.73861	8.80538	6.15666	8.40541e-07	8.31023e-06	5.26839		L2HGDH	-1.03346	6.47483	-5.53067	4.93741e-06	3.64062e-05	3.50105
LOC100129406	1.29958	3.18566	8.2622	5.22889e-11	9.69718e-10	14.8225		LOC148696	-4.09956	3.66162	-6.7341	1.36e-08	9.4e-08	9.31937		BORA	1.43959	4.08075	6.1564	8.41166e-07	8.31172e-06	5.26764		RMND5A	-1.32534	10.6118	-5.52598	5.00371e-06	3.68331e-05	3.48777
MT1X	6.4487	9.26149	8.26118	5.24805e-11	9.72394e-10	14.8188		FAM71C	-1.8554	2.9134	-6.7339	1.36e-08	9.41e-08	9.31865		ANTXR1	1.8599	11.7943	6.15397	8.46936e-07	8.35463e-06	5.26081		ABCG4	-2.66511	3.4761	-5.52548	5.01077e-06	3.68542e-05	3.48636
ADAR	6.13319	7.45328	8.26096	5.25239e-11	9.72394e-10	14.818		WDR72	-2.05998	3.57006	-6.73376	1.37e-08	9.41e-08	9.31815		PIGC	1.03148	8.98205	6.15317	8.48831e-07	8.36862e-06	5.25857		LIPE	-1.76909	4.6804	-5.52439	5.02636e-06	3.69487e-05	3.48327
TMEM99	3.32981	5.23632	8.25703	5.32719e-11	9.85393e-10	14.804		C22orf34	-4.67148	5.39147	-6.73194	1.37e-08	9.46e-08	9.31156		HMMR	2.63855	4.25024	6.15238	8.50709e-07	8.38242e-06	5.25636		CPEB1	-3.27008	7.57035	-5.52429	5.02783e-06	3.69487e-05	3.48298
AKAP8	2.22672	5.58974	8.25654	5.33657e-11	9.85901e-10	14.8023		ZDHHC19	-1.7221	3.06297	-6.73158	1.38e-08	9.47e-08	9.31027		SAMD5	3.17982	7.88467	6.15155	8.52708e-07	8.39388e-06	5.25401		SECISBP2	-1.70822	8.19521	-5.52394	5.03276e-06	3.69694e-05	3.482
ANXA1	4.28112	7.76141	8.25641	5.33913e-11	9.85901e-10	14.8018		PROSER3	-1.68611	4.22387	-6.73013	1.38e-08	9.52e-08	9.30503		LEPREL4	1.51568	7.53756	6.1515	8.52828e-07	8.39388e-06	5.25387		BEGAIN	-2.35186	7.84206	-5.51788	5.12021e-06	3.75646e-05	3.46485
SLC25A43	3.1804	5.91168	8.25551	5.35653e-11	9.88265e-10	14.7986		GS1-304P7.2	-2.7837	3.7122	-6.72938	1.39e-08	9.54e-08	9.30233		TGFBR2	2.46861	10.1789	6.14977	8.56993e-07	8.43014e-06	5.249		PRMT8	-4.04712	4.29656	-5.51749	5.12591e-06	3.75907e-05	3.46374
LEMD3	4.62906	7.42051	8.25388	5.38814e-11	9.93241e-10	14.7928		PRR5	-2.37485	5.34638	-6.72871	1.39e-08	9.55e-08	9.29994		NOD1	1.53591	4.94235	6.14817	8.6084e-07	8.46324e-06	5.24452		LOC340085	-1.09526	5.74985	-5.51574	5.15143e-06	3.77463e-05	3.45879
SEPHS1	3.13859	6.14151	8.25264	5.41226e-11	9.96832e-10	14.7883		CASC22	-2.30285	4.34486	-6.72839	1.39e-08	9.56e-08	9.29876		SORD	1.52132	9.2591	6.14689	8.63938e-07	8.48763e-06	5.24093		PRKCQ	-3.24223	5.28291	-5.51439	5.17123e-06	3.78742e-05	3.45497
ARHGEF18	4.17124	6.63919	8.25125	5.43941e-11	1.00097e-09	14.7834		LOC100996542	-2.27372	2.92222	-6.72802	1.39e-08	9.57e-08	9.29742		GPX8	3.85516	7.1751	6.14675	8.64289e-07	8.48763e-06	5.24052		FADS3	-1.44809	9.08514	-5.51206	5.20566e-06	3.80484e-05	3.44837
MEPCE	3.84833	6.34901	8.25055	5.45307e-11	1.00226e-09	14.7809		LINC00113	-4.24023	4.2217	-6.72671	1.4e-08	9.61e-08	9.29271		IL17RD	2.46276	10.4993	6.14402	8.70957e-07	8.54834e-06	5.23283		SPTB	-3.25172	6.01711	-5.50924	5.24757e-06	3.83068e-05	3.44038
UBA2	2.47446	6.19449	8.25042	5.45576e-11	1.00226e-09	14.7804		VWA5B1	-2.93601	3.65071	-6.72537	1.41e-08	9.65e-08	9.28786		FN1	2.28676	12.5097	6.14208	8.75721e-07	8.58549e-06	5.22738		TAF3	-1.54161	7.45219	-5.50637	5.29054e-06	3.85884e-05	3.43226
ALG8	3.86507	5.80084	8.24795	5.50439e-11	1.0086e-09	14.7716		BET1L	-2.10802	5.60973	-6.72484	1.41e-08	9.67e-08	9.28597		BIRC3	2.14005	4.87446	6.14051	8.79578e-07	8.61849e-06	5.22298		FRMPD3	-2.40314	4.58516	-5.50556	5.30272e-06	3.86291e-05	3.42997
PPT1	4.25876	9.39268	8.24695	5.52445e-11	1.01142e-09	14.768		ALPPL2	-4.47509	4.7061	-6.72381	1.42e-08	9.7e-08	9.28225		DYNLT1	1.63602	11.9784	6.1335	8.97085e-07	8.77045e-06	5.20327		NCALD	-3.49417	8.2382	-5.5047	5.31564e-06	3.87071e-05	3.42755
MPST	2.58419	7.02642	8.24284	5.60678e-11	1.02562e-09	14.7534		HS1BP3	-1.44597	4.15351	-6.72253	1.42e-08	9.73e-08	9.27763		SERINC5	1.37358	11.6229	6.1318	9.01394e-07	8.80276e-06	5.19848		ZNF653	-1.0801	5.42364	-5.50026	5.38323e-06	3.91831e-05	3.41497
RPS15A	2.64792	6.13709	8.24001	5.66437e-11	1.03439e-09	14.7432		LOC100507431	-2.48774	5.31942	-6.72225	1.42e-08	9.74e-08	9.27661		RDH10	3.04517	9.78349	6.12604	9.16118e-07	8.92652e-06	5.18228		SPEF1	-2.80578	6.07283	-5.4951	5.4628e-06	3.96799e-05	3.40036
ETFB	4.65696	6.32973	8.23832	5.69886e-11	1.0398e-09	14.7372		HIF3A	-1.93981	3.73682	-6.71953	1.44e-08	9.82e-08	9.26681		MYCN	3.13672	8.2327	6.12585	9.1661e-07	8.92652e-06	5.18174		DTX3	-1.06654	10.163	-5.49283	5.49815e-06	3.98872e-05	3.39394
DUSP11	3.77869	6.18209	8.2375	5.71589e-11	1.04202e-09	14.7343		KIR2DL4	-1.43808	2.36497	-6.71934	1.44e-08	9.83e-08	9.26613		MCM2	3.05324	6.09223	6.12466	9.1967e-07	8.94639e-06	5.17841		KIF2A	-1.2486	9.38919	-5.49233	5.50596e-06	3.99273e-05	3.39253
TGFBR3	3.786	6.52426	8.23585	5.74989e-11	1.04733e-09	14.7284		SOCS4	-1.06664	5.7313	-6.71906	1.44e-08	9.83e-08	9.26509		MRE11A	1.84854	6.99086	6.12243	9.25456e-07	8.98835e-06	5.17213		ZNF565	-1.18536	6.96116	-5.48945	5.55124e-06	4.02058e-05	3.38437
LOC102724017	2.65394	4.5135	8.23151	5.84058e-11	1.06295e-09	14.7129		SLC45A3	-2.30358	3.93122	-6.71656	1.45e-08	9.91e-08	9.25609		TBC1D4	1.54422	9.86271	6.11993	9.32006e-07	9.04633e-06	5.16508		LANCL2	-1.82016	8.99625	-5.48924	5.55451e-06	4.02129e-05	3.38379
HLA-A	6.36226	9.1551	8.22861	5.90215e-11	1.07324e-09	14.7025		LINC00644	-1.90438	3.8374	-6.71634	1.46e-08	9.91e-08	9.2553		SPRR3	4.56614	4.26441	6.11861	9.35455e-07	9.06977e-06	5.16139		ITPK1	-1.59401	10.6418	-5.48523	5.61825e-06	4.05906e-05	3.37243
EPSTI1	1.94279	4.86176	8.22816	5.91153e-11	1.07359e-09	14.7009		GLYAT	-3.22853	3.697	-6.71526	1.46e-08	9.95e-08	9.25139		ACVR1	1.93772	10.3017	6.11803	9.36987e-07	9.07962e-06	5.15975		GOLGA7B	-2.71347	6.59322	-5.48498	5.62215e-06	4.06021e-05	3.37174
HSPA2	6.90556	7.82849	8.228	5.91499e-11	1.07359e-09	14.7003		CR2	-3.00503	3.96456	-6.71253	1.48e-08	1e-07	9.24155		NXT2	1.48074	9.17602	6.11602	9.42296e-07	9.12451e-06	5.1541		STX17	-1.8549	7.83823	-5.47387	5.80269e-06	4.17342e-05	3.34027
RLF	2.76486	6.04604	8.22781	5.9191e-11	1.07359e-09	14.6997		LAMA1	-3.32557	4.13542	-6.71116	1.48e-08	1.01e-07	9.2366		KIAA1033	1.04831	10.6308	6.11512	9.44695e-07	9.13504e-06	5.15156		ANKRD36	-1.19536	5.65325	-5.47267	5.82248e-06	4.18594e-05	3.33688
PAF1	3.79205	5.65406	8.22595	5.95892e-11	1.07979e-09	14.693		LOC101060091	-2.17206	4.36593	-6.71073	1.49e-08	1.01e-07	9.23506		LCK	2.5031	3.55591	6.11425	9.47006e-07	9.15143e-06	5.14912		SSX2IP	-2.66591	8.9959	-5.47168	5.83896e-06	4.19408e-05	3.33407
MORC3	2.39767	7.42591	8.22452	5.98968e-11	1.08365e-09	14.6879		IFNA10	-2.80513	3.45947	-6.70547	1.51e-08	1.03e-07	9.21609		KIF16B	1.22899	8.60563	6.11243	9.51858e-07	9.18885e-06	5.144		SPDYE2	-1.94152	4.72252	-5.47136	5.84422e-06	4.19408e-05	3.33317
SPINK6	4.04767	4.86259	8.22274	6.02837e-11	1.08973e-09	14.6815		SVOPL	-1.77255	2.86146	-6.70345	1.53e-08	1.03e-07	9.20881		TP53RK	1.87492	7.38588	6.11241	9.51925e-07	9.18885e-06	5.14393		VSTM2A	-5.74617	5.49757	-5.46815	5.8978e-06	4.22969e-05	3.32409
PDGFRB	3.3922	5.20732	8.22215	6.04119e-11	1.09113e-09	14.6794		DNM2	-2.32663	4.68661	-6.70134	1.54e-08	1.04e-07	9.20119		ATRAID	1.53799	11.3473	6.11143	9.54554e-07	9.20916e-06	5.14118		PGM2L1	-2.70319	10.3433	-5.46578	5.93769e-06	4.25308e-05	3.31738
PIGW	3.21242	5.54764	8.22119	6.06219e-11	1.09383e-09	14.676		LOC100506235	-1.692	3.01645	-6.70031	1.54e-08	1.04e-07	9.19747		HSD17B2	3.41873	3.42008	6.1039	9.75004e-07	9.38582e-06	5.11998		TCAP	-1.91995	4.43295	-5.46349	5.97645e-06	4.27735e-05	3.31091
MRPS35	3.75374	6.77391	8.221	6.06634e-11	1.09383e-09	14.6753		TUB	-1.22343	4.78636	-6.69917	1.55e-08	1.05e-07	9.19336		SUMF2	1.58418	10.3302	6.09866	9.89488e-07	9.51481e-06	5.10524		B4GALNT1	-3.02567	4.03774	-5.46184	6.00463e-06	4.29577e-05	3.30622
RPL10A	7.19538	10.3978	8.21782	6.13631e-11	1.10552e-09	14.664		COLGALT2	-2.36952	5.08284	-6.6988	1.55e-08	1.05e-07	9.19203		ZBTB1	1.35818	9.71091	6.09575	9.97618e-07	9.58774e-06	5.09705		PNMAL2	-4.0255	6.10867	-5.45855	6.06106e-06	4.33261e-05	3.29691
ZNF280C	1.31297	3.42012	8.21756	6.14207e-11	1.10562e-09	14.663		LOC101927018	-1.44609	3.73549	-6.69749	1.56e-08	1.05e-07	9.1873		MORC4	3.44056	7.56313	6.09353	1.00387e-06	9.63196e-06	5.09081		CCDC71	-1.21402	5.30357	-5.45749	6.07934e-06	4.34076e-05	3.29392
MAX	2.68141	4.97561	8.21688	6.15711e-11	1.10647e-09	14.6606		LOC401312	-3.48201	3.61253	-6.69357	1.58e-08	1.07e-07	9.17317		BICD2	1.13368	11.2647	6.08797	1.01972e-06	9.768e-06	5.07515		HTR2C	-5.46345	5.48733	-5.45283	6.16039e-06	4.38799e-05	3.28074
SRFBP1	2.32831	4.06757	8.21541	6.18976e-11	1.11049e-09	14.6554		LOC284950	-3.78166	4.73473	-6.69241	1.59e-08	1.07e-07	9.16898		RPS3	1.01359	13.7365	6.08169	1.0379e-06	9.9314e-06	5.05747		SLC7A14	-4.49979	6.74712	-5.45279	6.16104e-06	4.38799e-05	3.28063
C1QTNF9B-AS1	3.60089	4.40249	8.21536	6.19096e-11	1.11049e-09	14.6552		KCP	-2.32042	3.22376	-6.69214	1.59e-08	1.07e-07	9.16799		IVL	4.03238	4.21447	6.08133	1.03894e-06	9.93587e-06	5.05648		CALM1	-3.10937	7.39514	-5.45007	6.20895e-06	4.41559e-05	3.27292
MSRB1	3.6879	6.04476	8.21515	6.19569e-11	1.11049e-09	14.6544		IDI2-AS1	-2.18131	3.23732	-6.69179	1.59e-08	1.07e-07	9.16674		VWCE	2.00783	4.61138	6.07941	1.04457e-06	9.98432e-06	5.05107		ZIC2	-5.22015	7.71095	-5.44957	6.21779e-06	4.41944e-05	3.27151
PRDX4	5.46932	8.09369	8.21112	6.28647e-11	1.12407e-09	14.64		MROH2B	-1.26785	2.62696	-6.69082	1.6e-08	1.08e-07	9.16323		HMHA1	3.07431	5.1086	6.07871	1.04663e-06	9.99857e-06	5.0491		SLC17A7	-5.4108	5.80709	-5.4485	6.23679e-06	4.43115e-05	3.26847
RAB22A	3.62763	6.35277	8.20793	6.35925e-11	1.13614e-09	14.6286		CXXC1P1	-2.17007	2.83594	-6.68959	1.6e-08	1.08e-07	9.15879		GCC1	1.10993	8.10005	6.07559	1.05587e-06	1.00758e-05	5.04032		CAND2	-1.50206	8.44214	-5.44777	6.24975e-06	4.43856e-05	3.2664
HS2ST1	3.04442	5.96097	8.20678	6.38561e-11	1.1396e-09	14.6245		IGSF11-AS1	-3.5651	4.50653	-6.68915	1.61e-08	1.08e-07	9.15722		SERTAD4-AS1	1.68434	7.78224	6.06824	1.07794e-06	1.02642e-05	5.01963		RASGRF2	-3.94442	7.99708	-5.44714	6.26091e-06	4.44469e-05	3.26463
SETD1B	5.14587	6.59653	8.20608	6.4018e-11	1.14089e-09	14.622		C3orf36	-1.91117	3.77446	-6.68755	1.62e-08	1.09e-07	9.15143		DENND6A	1.35771	10.6455	6.05943	1.10504e-06	1.05108e-05	4.99481		SSBP3-AS1	-1.55677	5.29314	-5.44599	6.28143e-06	4.45745e-05	3.26137
MXRA7	2.7677	6.21217	8.20534	6.41881e-11	1.14297e-09	14.6194		NEURL3	-1.51081	3.61169	-6.68571	1.63e-08	1.09e-07	9.1448		VAMP8	3.52802	9.85148	6.05914	1.10593e-06	1.05135e-05	4.99401		JAKMIP1	-4.00077	6.77963	-5.44364	6.32354e-06	4.48009e-05	3.25472
TCFL5	3.30508	5.6344	8.20443	6.44005e-11	1.14569e-09	14.6161		OR4D1	-4.20442	4.62678	-6.68345	1.64e-08	1.1e-07	9.13666		SQRDL	2.64814	8.53311	6.05194	1.12861e-06	1.07117e-05	4.97372		LOC100131043	-1.12896	4.85365	-5.44093	6.37246e-06	4.50928e-05	3.24705
RBM4	1.70142	6.62128	8.20423	6.44472e-11	1.14569e-09	14.6154		C3orf27	-2.09303	3.12837	-6.68059	1.66e-08	1.11e-07	9.12633		CYR61	2.72681	11.7647	6.04849	1.13962e-06	1.07929e-05	4.96401		CBLN4	-3.99062	4.80255	-5.4395	6.39849e-06	4.52588e-05	3.243
PSMA2	4.98259	7.18231	8.19915	6.56393e-11	1.16495e-09	14.5972		MS4A1	-2.01388	3.24895	-6.6796	1.66e-08	1.12e-07	9.12278		APCDD1L-AS1	3.17696	4.50064	6.04595	1.14781e-06	1.08646e-05	4.95685		EXTL3	-1.22322	5.37751	-5.43753	6.43444e-06	4.54947e-05	3.23742
KIAA1522	3.88799	5.73481	8.19881	6.57193e-11	1.1654e-09	14.596		ATXN7L2	-2.95507	3.56547	-6.67917	1.67e-08	1.12e-07	9.12121		KCNE1	5.14117	5.78077	6.04359	1.15548e-06	1.09313e-05	4.9502		CA1	-1.8947	4.13	-5.4371	6.4422e-06	4.55313e-05	3.23622
C3orf38	2.00299	5.68951	8.19766	6.59921e-11	1.16928e-09	14.5919		TNRC18	-1.23483	3.93718	-6.67893	1.67e-08	1.12e-07	9.12035		SRPX	3.47122	10.6069	6.03948	1.16894e-06	1.10348e-05	4.93862		RNF187	-1.03894	10.5556	-5.43561	6.46963e-06	4.567e-05	3.232
BET1	3.58773	5.96157	8.1958	6.64377e-11	1.1762e-09	14.5853		PPHLN1	-1.89659	5.45248	-6.67765	1.68e-08	1.12e-07	9.11573		CSTB	1.4892	12.806	6.03852	1.1721e-06	1.10587e-05	4.93592		PLEKHM2	-1.27822	8.70303	-5.43538	6.47393e-06	4.56819e-05	3.23133
FNBP1L	5.40704	7.67777	8.19171	6.7424e-11	1.19071e-09	14.5707		NTSR1	-3.84004	3.88687	-6.67744	1.68e-08	1.12e-07	9.115		VDR	3.42397	6.3855	6.03075	1.19806e-06	1.12722e-05	4.91402		TUBA4A	-1.29117	10.5284	-5.42975	6.57847e-06	4.63438e-05	3.2154
LOC284023	3.41202	5.60136	8.18925	6.80264e-11	1.20036e-09	14.5619		SUSD3	-2.4375	3.29298	-6.67649	1.68e-08	1.13e-07	9.11157		DSE	2.5696	9.50035	6.03059	1.19858e-06	1.12722e-05	4.91359		RAB39B	-3.25001	7.75332	-5.42634	6.64242e-06	4.67393e-05	3.20577
SMAGP	2.32188	4.87257	8.18801	6.83324e-11	1.2025e-09	14.5574		RAB6B	-1.62809	5.65384	-6.67367	1.7e-08	1.14e-07	9.10137		HEG1	1.60714	11.1036	6.02286	1.22501e-06	1.15023e-05	4.89179		GPRIN1	-3.31846	3.64946	-5.4259	6.65075e-06	4.67792e-05	3.20452
NFU1	5.75874	6.79289	8.18789	6.83619e-11	1.2025e-09	14.557		CKM	-5.89047	5.21544	-6.67187	1.71e-08	1.14e-07	9.0949		TCF7L1	3.03396	6.79156	6.0187	1.23946e-06	1.16193e-05	4.88007		DIRAS2	-5.43149	8.82084	-5.42156	6.73354e-06	4.72857e-05	3.19221
TXNDC15	3.21676	7.74957	8.18785	6.83718e-11	1.2025e-09	14.5568		CEACAM8	-2.38083	3.6396	-6.67125	1.72e-08	1.15e-07	9.09265		KIF18B	1.78666	5.12823	6.01795	1.24206e-06	1.16312e-05	4.87798		ZNF804A	-3.59692	5.73158	-5.42047	6.75445e-06	4.74135e-05	3.18913
MGC24103	3.71711	4.802	8.18688	6.86113e-11	1.20299e-09	14.5534		TMEM38B	-1.68789	6.80832	-6.67051	1.72e-08	1.15e-07	9.09		KCNK6	1.89363	4.48664	6.01582	1.24955e-06	1.16827e-05	4.87197		PRR7	-1.76869	5.39347	-5.41719	6.81776e-06	4.77815e-05	3.17985
C14orf166	4.64164	9.4403	8.18683	6.86236e-11	1.20299e-09	14.5532		RNF130	-2.11356	5.42757	-6.67049	1.72e-08	1.15e-07	9.08993		WDR43	1.45304	8.94975	6.01384	1.25655e-06	1.17288e-05	4.86639		PPP4R4	-4.26246	6.02911	-5.41317	6.89618e-06	4.8254e-05	3.16847
ELMOD2	1.61841	4.30252	8.18595	6.88402e-11	1.2058e-09	14.5501		ATP8B3	-2.38077	3.69673	-6.6703	1.72e-08	1.15e-07	9.08921		PARP12	2.90972	7.35423	6.01355	1.25759e-06	1.17288e-05	4.86556		TMEM192	-1.81993	7.71229	-5.4107	6.94476e-06	4.85687e-05	3.16149
ZNF766	3.48872	6.5	8.17944	7.04787e-11	1.23048e-09	14.5268		TREML1	-5.79293	4.92687	-6.67023	1.72e-08	1.15e-07	9.08898		MCM9	1.54998	6.93291	6.0131	1.25916e-06	1.17288e-05	4.86431		ZNF582-AS1	-2.34864	6.32868	-5.4106	6.94669e-06	4.85687e-05	3.16121
DAZAP1	3.36452	7.18956	8.17885	7.06289e-11	1.2321e-09	14.5247		LINC01149	-2.18329	3.32235	-6.66926	1.73e-08	1.15e-07	9.08548		ITGBL1	3.40932	6.39208	6.01277	1.26034e-06	1.17336e-05	4.86337		CAMKV	-4.92848	5.16922	-5.40915	6.97535e-06	4.87497e-05	3.15711
TM9SF4	3.63808	4.97093	8.1765	7.12297e-11	1.24157e-09	14.5163		SLC6A17	-2.01081	3.19887	-6.66641	1.75e-08	1.16e-07	9.07521		TNFAIP8	4.41289	8.49689	6.01199	1.26313e-06	1.17533e-05	4.86117		PALM	-1.70395	9.17513	-5.40411	7.07621e-06	4.93759e-05	3.14283
ZNF542P	3.80266	4.97144	8.17589	7.13862e-11	1.24329e-09	14.5141		PGS1	-2.07978	5.68926	-6.66613	1.75e-08	1.16e-07	9.07421		ALOX15B	2.66732	3.38904	6.00859	1.2753e-06	1.18539e-05	4.85158		LINC00672	-4.02902	5.00889	-5.40315	7.09547e-06	4.9471e-05	3.14013
OSTF1	3.68161	5.96543	8.17462	7.17143e-11	1.24775e-09	14.5096		DAPP1	-2.5405	4.6393	-6.66591	1.75e-08	1.16e-07	9.07341		PPL	3.60997	9.00764	6.00452	1.29002e-06	1.19718e-05	4.84011		PIP4K2B	-1.66177	10.3228	-5.40154	7.12812e-06	4.96665e-05	3.13556
TMED10	2.7763	6.81014	8.17355	7.1993e-11	1.25081e-09	14.5057		ADM5	-2.25124	4.27634	-6.66536	1.75e-08	1.17e-07	9.07141		DOCK11	2.05159	8.10775	6.00403	1.29179e-06	1.19818e-05	4.83875		TMEM121	-1.44506	5.31939	-5.39678	7.22517e-06	5.02754e-05	3.12211
AIDA	4.85104	8.11204	8.17031	7.28401e-11	1.26451e-09	14.4941		NIPSNAP3B	-3.60101	5.60193	-6.66332	1.77e-08	1.17e-07	9.06408		IKZF1	3.35996	4.63418	6.00121	1.30211e-06	1.20458e-05	4.83079		KIT	-1.94938	9.33915	-5.396	7.24133e-06	5.03479e-05	3.11989
WDR89	1.73897	4.19015	8.1696	7.30269e-11	1.26672e-09	14.4916		SPATA6L	-1.1406	3.46761	-6.66249	1.77e-08	1.18e-07	9.06108		LINC01137	1.49005	3.67963	6.00045	1.3049e-06	1.20651e-05	4.82866		PDE10A	-2.85946	6.46895	-5.39327	7.29779e-06	5.06802e-05	3.11216
NAP1L1	3.64461	9.60536	8.16862	7.32871e-11	1.27021e-09	14.4881		LOC728073	-3.26008	4.2941	-6.66004	1.79e-08	1.19e-07	9.05224		SRC	1.1939	8.41755	5.99416	1.32826e-06	1.22425e-05	4.81092		SIPA1L1	-2.12513	9.65422	-5.3929	7.30548e-06	5.06935e-05	3.11111
ABI1	2.85721	5.86759	8.16495	7.42648e-11	1.28405e-09	14.475		ARSG	-2.94064	4.56317	-6.65978	1.79e-08	1.19e-07	9.05131		PCOLCE	4.15811	7.99205	5.99335	1.3313e-06	1.2264e-05	4.80864		GPLD1	-2.4945	4.67106	-5.39237	7.31657e-06	5.07504e-05	3.1096
ZNF211	3.25151	4.50041	8.16327	7.47162e-11	1.28977e-09	14.469		ITPK1-AS1	-2.75764	3.80323	-6.65978	1.79e-08	1.19e-07	9.05129		BNC1	2.91689	4.52197	5.9913	1.33903e-06	1.23158e-05	4.80286		ATP6V0D1	-1.11144	11.4091	-5.38907	7.38543e-06	5.11876e-05	3.10029
MRPL57	3.9812	6.40568	8.16182	7.51067e-11	1.29339e-09	14.4638		KISS1R	-3.27156	3.98432	-6.65843	1.8e-08	1.19e-07	9.04642		ATF6B	1.7809	5.85665	5.99039	1.34248e-06	1.23347e-05	4.80028		RCAN2	-3.11939	10.1569	-5.38776	7.41317e-06	5.13393e-05	3.09656
THBS2	4.17009	7.00701	8.16095	7.53436e-11	1.29538e-09	14.4607		LOC101929002	-2.50926	3.35117	-6.65775	1.8e-08	1.19e-07	9.04399		NOL8	1.05422	9.63771	5.98908	1.34745e-06	1.23739e-05	4.79659		CDK10	-1.04997	7.96752	-5.38547	7.46148e-06	5.15924e-05	3.0901
CEBPG	1.86502	6.61213	8.16073	7.54033e-11	1.29538e-09	14.4599		KIAA1324	-2.91364	4.60213	-6.65775	1.8e-08	1.19e-07	9.04397		CMAHP	2.48758	5.36109	5.9819	1.37504e-06	1.25942e-05	4.77634		ABAT	-2.30785	12.655	-5.38277	7.51902e-06	5.19493e-05	3.08246
POLR2G	4.44847	8.19949	8.15726	7.63534e-11	1.30751e-09	14.4475		SERPINC1	-1.8711	3.06351	-6.65688	1.81e-08	1.2e-07	9.04085		FAM83D	3.14311	5.49972	5.96813	1.42951e-06	1.30428e-05	4.73752		REEP1	-2.36981	10.4902	-5.3803	7.57207e-06	5.22747e-05	3.07546
E4F1	2.91217	4.63371	8.15632	7.66147e-11	1.31094e-09	14.4441		FBXO40	-1.63434	3.50477	-6.65578	1.82e-08	1.2e-07	9.03686		EMP2	2.68876	9.04104	5.96676	1.43505e-06	1.30824e-05	4.73366		CDH24	-1.35546	4.87425	-5.37891	7.60214e-06	5.24616e-05	3.07152
PLBD1	4.35961	6.17917	8.15588	7.67353e-11	1.31196e-09	14.4425		HIST1H2BL	-3.01591	3.25542	-6.6554	1.82e-08	1.2e-07	9.03549		THBS1	3.00877	10.1349	5.96611	1.43768e-06	1.30996e-05	4.73183		BTBD3	-1.68249	11.2845	-5.3776	7.63056e-06	5.26164e-05	3.06781
SHC1	3.16888	5.54307	8.15529	7.68995e-11	1.3134e-09	14.4404		GLIPR1L1	-1.70134	3.06878	-6.65477	1.82e-08	1.2e-07	9.03322		NUPR1	3.22457	9.43067	5.96361	1.44788e-06	1.31705e-05	4.72477		LOC284578	-2.63932	3.82148	-5.37629	7.65911e-06	5.27925e-05	3.0641
ATF6	3.04888	5.96444	8.15514	7.69419e-11	1.3134e-09	14.4399		LOC101928851	-4.24889	3.99187	-6.65405	1.83e-08	1.21e-07	9.03063		LAYN	3.37483	8.37693	5.96101	1.45854e-06	1.32469e-05	4.71744		MAP6	-3.38305	8.29585	-5.37349	7.72033e-06	5.31518e-05	3.05618
S100A8	3.34787	6.17018	8.15304	7.75264e-11	1.32232e-09	14.4324		TTLL7-IT1	-2.51599	3.54182	-6.65316	1.83e-08	1.21e-07	9.02744		LTBP3	1.54562	10.583	5.95934	1.46544e-06	1.32905e-05	4.71272		KCND3	-3.08556	8.22201	-5.37088	7.77776e-06	5.34633e-05	3.04881
SDC1	4.8685	7.66503	8.15207	7.77988e-11	1.3257e-09	14.4289		SMIM21	-1.11287	3.11532	-6.65151	1.84e-08	1.21e-07	9.02147		TFDP2	1.20138	9.55648	5.95748	1.47314e-06	1.33396e-05	4.70749		CMTM4	-1.28595	10.676	-5.36852	7.8302e-06	5.37396e-05	3.04213
CHTF8	3.86313	6.72906	8.15163	7.79243e-11	1.32595e-09	14.4273		ELL	-2.0151	4.34275	-6.65051	1.85e-08	1.22e-07	9.01785		BLNK	4.14302	7.51018	5.95326	1.49081e-06	1.34857e-05	4.69557		NLK	-1.86298	10.266	-5.36659	7.87347e-06	5.39943e-05	3.03665
CD52	4.07481	5.27921	8.15061	7.82118e-11	1.32979e-09	14.4237		SH2D2A	-2.91452	3.16166	-6.65041	1.85e-08	1.22e-07	9.01749		ST5	1.7124	9.94153	5.9529	1.49233e-06	1.34924e-05	4.69456		C9orf24	-4.14091	5.65153	-5.36584	7.89027e-06	5.40673e-05	3.03453
TMEM186	3.2859	5.1684	8.14849	7.88124e-11	1.33788e-09	14.4161		ADAD1	-3.85573	4.22142	-6.64997	1.86e-08	1.22e-07	9.01592		DLX6-AS1	4.9349	7.09143	5.95103	1.50022e-06	1.35429e-05	4.68929		EPHX4	-3.57386	5.28451	-5.36372	7.93793e-06	5.43302e-05	3.02854
TMEM87B	3.30738	5.22112	8.14823	7.88863e-11	1.33807e-09	14.4152		LOC101927503	-2.60008	3.49832	-6.64769	1.87e-08	1.23e-07	9.00772		ABT1	1.26278	7.56419	5.95011	1.50413e-06	1.35712e-05	4.68669		SST	-6.44106	6.15201	-5.35648	8.10317e-06	5.53102e-05	3.00805
EIF2B2	4.2803	5.71631	8.14701	7.92352e-11	1.34187e-09	14.4108		AF067845.1	-4.18004	4.3509	-6.64465	1.89e-08	1.24e-07	8.99675		POLI	1.26927	8.53869	5.94757	1.51496e-06	1.36423e-05	4.67952		FOXP2	-3.99382	5.20629	-5.35402	8.16e-06	5.56116e-05	3.0011
MAP4K5	3.52712	5.6384	8.14509	7.97863e-11	1.34801e-09	14.4039		C12orf50	-2.54267	3.06567	-6.64463	1.89e-08	1.24e-07	8.99666		FAM210B	1.29649	11.3902	5.93915	1.55141e-06	1.39048e-05	4.65577		BEX5	-3.46025	10.0638	-5.35385	8.164e-06	5.56173e-05	3.00061
ESF1	3.66136	6.36246	8.14297	8.03996e-11	1.35517e-09	14.3963		CRISP1	-2.33943	3.63995	-6.64346	1.9e-08	1.25e-07	8.99245		PRRC1	1.51156	10.3571	5.93893	1.55235e-06	1.39062e-05	4.65517		PPP2R1A	-1.14672	10.4288	-5.3516	8.21659e-06	5.59321e-05	2.99423
CASP7	2.64062	6.13962	8.14254	8.05229e-11	1.35619e-09	14.3948		BTBD9	-1.49391	3.99994	-6.64267	1.91e-08	1.25e-07	8.98961		TNFRSF12A	2.97116	8.15327	5.93635	1.56372e-06	1.39795e-05	4.64788		EFR3A	-1.41532	11.4472	-5.35089	8.23319e-06	5.60234e-05	2.99222
ZNF354A	2.92003	5.00081	8.1397	8.1354e-11	1.36804e-09	14.3847		OR8D1	-6.03328	4.74951	-6.64104	1.92e-08	1.25e-07	8.98373		CD44	3.20345	11.283	5.9357	1.56661e-06	1.3993e-05	4.64603		PCBP4	-1.73417	8.91072	-5.35041	8.24431e-06	5.60773e-05	2.99088
GCN1L1	3.09611	6.07465	8.13664	8.22577e-11	1.37999e-09	14.3737		PRR22	-3.81877	3.79826	-6.64065	1.92e-08	1.26e-07	8.98233		PGGT1B	1.46589	9.11114	5.93508	1.56934e-06	1.40083e-05	4.6443		QDPR	-1.66708	11.0024	-5.34941	8.26783e-06	5.62155e-05	2.98805
HPS4	2.81051	5.18924	8.13511	8.27156e-11	1.3856e-09	14.3682		ARHGAP28	-2.73383	4.33587	-6.64025	1.92e-08	1.26e-07	8.98087		CHST12	1.35957	8.72026	5.933	1.57857e-06	1.40836e-05	4.63844		MTA3	-2.16548	7.37493	-5.34856	8.28794e-06	5.63304e-05	2.98563
TMEM68	2.94044	5.23642	8.13454	8.28866e-11	1.38609e-09	14.3662		OR7E156P	-1.73748	5.6235	-6.63927	1.93e-08	1.26e-07	8.97736		GAA	1.93396	8.31985	5.93197	1.58318e-06	1.41047e-05	4.63552		WNT10B	-2.36743	6.79213	-5.34817	8.29713e-06	5.63688e-05	2.98453
HNRNPLL	2.61943	4.89779	8.13453	8.28878e-11	1.38609e-09	14.3662		RAP1GAP	-3.08161	5.00988	-6.63898	1.93e-08	1.26e-07	8.97631		APOBEC3F	1.44709	3.94959	5.93193	1.58336e-06	1.41047e-05	4.63541		REEP6	-1.1558	4.25599	-5.34805	8.30002e-06	5.63688e-05	2.98419
TREM2	4.22708	4.91569	8.13434	8.29445e-11	1.38609e-09	14.3655		LMNTD1	-3.4509	3.26574	-6.63873	1.93e-08	1.26e-07	8.9754		ZSCAN2	1.86845	6.81113	5.92578	1.61111e-06	1.43301e-05	4.61805		GABARAPL1	-1.88073	10.1416	-5.34172	8.45088e-06	5.73047e-05	2.96628
EBPL	3.48522	8.44848	8.12961	8.43752e-11	1.40671e-09	14.3485		GRIN3B	-3.88963	4.09113	-6.63842	1.94e-08	1.26e-07	8.97427		FOXM1	1.27089	2.49882	5.9256	1.61193e-06	1.43301e-05	4.61755		MAP1A	-3.27616	10.8731	-5.33761	8.55031e-06	5.78671e-05	2.95465
ARL8B	5.52251	7.47891	8.12898	8.45682e-11	1.40774e-09	14.3463		LOC100128922	-3.868	4.4749	-6.63761	1.94e-08	1.27e-07	8.97137		LGR6	3.38806	7.15437	5.91455	1.66305e-06	1.47095e-05	4.58637		PCYT1B	-3.35835	5.4681	-5.33603	8.5887e-06	5.81045e-05	2.95019
KIAA0101	1.8891	4.34331	8.12546	8.56509e-11	1.4236e-09	14.3337		PCBP1-AS1	-1.60172	4.18365	-6.63742	1.94e-08	1.27e-07	8.97068		LTB	2.10127	4.31244	5.91439	1.66381e-06	1.47095e-05	4.58591		ARHGEF17	-1.17371	8.77644	-5.3325	8.67548e-06	5.85787e-05	2.9402
GTF2B	3.60584	6.44966	8.12545	8.56538e-11	1.4236e-09	14.3336		SMYD1	-2.60698	3.73207	-6.63715	1.94e-08	1.27e-07	8.96971		IKBIP	3.05629	7.23702	5.91323	1.66928e-06	1.47504e-05	4.58263		GPD1L	-1.2634	10.4144	-5.32779	8.79246e-06	5.92546e-05	2.92688
FANK1	2.86146	3.89912	8.12473	8.58755e-11	1.42555e-09	14.3311		NPC1L1	-2.38021	3.29954	-6.63601	1.95e-08	1.27e-07	8.96558		EDEM1	1.13637	8.22675	5.91018	1.6837e-06	1.48479e-05	4.57404		GNB5	-1.62861	9.86741	-5.32492	8.86467e-06	5.96761e-05	2.91875
NPHP3	1.67766	4.74949	8.12464	8.59039e-11	1.42555e-09	14.3308		LOC100507053	-1.96396	3.33832	-6.63445	1.96e-08	1.28e-07	8.95996		PCDHB16	3.30734	6.32365	5.90836	1.69238e-06	1.49019e-05	4.56891		EPHA10	-2.18131	3.5759	-5.3249	8.8652e-06	5.96761e-05	2.91869
FAM53C	4.62516	6.96782	8.12322	8.6347e-11	1.4312e-09	14.3257		LOC101929897	-4.17774	4.23976	-6.63214	1.98e-08	1.29e-07	8.95164		HEY2	2.81462	8.00873	5.90716	1.69813e-06	1.49381e-05	4.56552		KRTAP5-AS1	-2.29887	3.50782	-5.32455	8.87413e-06	5.97132e-05	2.91769
AOC3	2.44355	3.61572	8.12312	8.63777e-11	1.4312e-09	14.3253		NCAPG	-3.62791	6.7028	-6.63182	1.98e-08	1.29e-07	8.9505		CEP57	1.33986	9.67173	5.9039	1.71384e-06	1.50607e-05	4.55632		CSMD3	-3.18323	5.83367	-5.32307	8.91137e-06	5.99408e-05	2.91353
RBL2	3.6259	5.22012	8.12276	8.64903e-11	1.43196e-09	14.324		LOC102723927	-1.62086	2.76199	-6.63121	1.99e-08	1.29e-07	8.9483		HAT1	1.22648	10.9881	5.90135	1.72627e-06	1.51547e-05	4.5491		CCZ1B	-1.19729	5.91139	-5.32185	8.9424e-06	6.01265e-05	2.91008
AAED1	3.55667	6.0256	8.1214	8.69163e-11	1.43791e-09	14.3192		C10orf90	-3.662	4.9073	-6.63095	1.99e-08	1.29e-07	8.94735		LOC100507642	1.63702	3.19335	5.90064	1.72971e-06	1.51773e-05	4.54712		SEMA7A	-2.23069	6.68502	-5.31961	8.99957e-06	6.04646e-05	2.90374
ZNHIT1	4.3131	6.56616	8.11754	8.81356e-11	1.45583e-09	14.3054		LOC102723692	-2.76783	3.04687	-6.62907	2e-08	1.3e-07	8.94058		ZKSCAN1	1.14513	11.3447	5.90012	1.73225e-06	1.51821e-05	4.54565		SRRM3	-2.03534	6.43824	-5.31884	9.01929e-06	6.05739e-05	2.90157
SMURF2	2.85041	6.25473	8.11622	8.85573e-11	1.45943e-09	14.3006		TRPA1	-4.13981	4.28771	-6.62906	2e-08	1.3e-07	8.94054		RHBDF1	1.93941	6.77706	5.9	1.73285e-06	1.51821e-05	4.54531		CDH10	-4.50576	7.46231	-5.31835	9.03202e-06	6.06361e-05	2.90016
ZDHHC15	2.37051	3.81789	8.11622	8.85574e-11	1.45943e-09	14.3006		CTB-174D11.1	-1.57233	2.44893	-6.6286	2.01e-08	1.3e-07	8.9389		PLEKHG6	1.65766	2.96267	5.89957	1.73498e-06	1.51932e-05	4.54408		TEX2	-1.19591	9.12058	-5.31667	9.07527e-06	6.08799e-05	2.89541
EIF3E	2.61806	6.81529	8.11564	8.87454e-11	1.4614e-09	14.2985		TTTY11	-3.41778	3.93716	-6.62857	2.01e-08	1.3e-07	8.93876		OFD1	1.36322	9.43987	5.89685	1.74837e-06	1.52952e-05	4.5364		CDH8	-2.94314	4.78352	-5.31614	9.08893e-06	6.09017e-05	2.89392
MEF2A	3.27618	5.3828	8.1153	8.8852e-11	1.46204e-09	14.2973		SCGB1D2	-3.78204	4.93597	-6.62447	2.04e-08	1.32e-07	8.92401		TNFRSF1A	2.16604	9.74616	5.89458	1.75962e-06	1.53706e-05	4.52999		PPME1	-1.04405	9.87644	-5.31587	9.09604e-06	6.09195e-05	2.89314
PPFIBP2	3.51941	6.71393	8.11331	8.94955e-11	1.4715e-09	14.2902		PIDD1	-2.98115	5.221	-6.62403	2.04e-08	1.32e-07	8.92241		OAS1	2.56205	4.99463	5.88831	1.79109e-06	1.56144e-05	4.5123		TSPYL2	-1.98576	9.13141	-5.31462	9.12827e-06	6.10581e-05	2.88963
RER1	3.85944	6.06904	8.11047	9.04179e-11	1.48212e-09	14.28		WIPF3	-2.51903	5.16023	-6.62343	2.04e-08	1.32e-07	8.92023		AXL	1.21835	10.1237	5.8855	1.80536e-06	1.57154e-05	4.50437		HECW1	-2.63801	3.6188	-5.3136	9.15488e-06	6.12034e-05	2.88673
SLK	3.43524	7.41046	8.10962	9.06979e-11	1.48514e-09	14.277		ASMTL-AS1	-2.31704	3.67027	-6.62295	2.05e-08	1.32e-07	8.9185		RPS27L	1.3813	12.907	5.88227	1.82193e-06	1.5844e-05	4.49524		BAI2	-3.18551	8.70546	-5.31306	9.1689e-06	6.12738e-05	2.88521
ITPA	3.8247	5.81915	8.10788	9.12699e-11	1.49267e-09	14.2708		KCNQ1DN	-3.58229	4.1622	-6.62246	2.05e-08	1.33e-07	8.91673		GNL2	1.12683	9.09289	5.8758	1.85557e-06	1.61205e-05	4.47698		HSF4	-1.52109	5.24544	-5.31262	9.18051e-06	6.13281e-05	2.88395
NDUFB11	5.80303	7.56585	8.1049	9.22579e-11	1.50767e-09	14.2601		MIR194-2	-2.46116	3.29431	-6.62171	2.06e-08	1.33e-07	8.91404		ESYT1	1.61951	9.72983	5.87247	1.87315e-06	1.6233e-05	4.46757		PLA2G5	-3.10534	5.55594	-5.31163	9.2064e-06	6.14647e-05	2.88116
PRKAG1	3.72079	5.69	8.10311	9.28561e-11	1.51514e-09	14.2537		LOC101929757	-2.03063	3.03943	-6.62048	2.07e-08	1.33e-07	8.90962		HSD17B8	2.11601	8.30416	5.86703	1.90215e-06	1.64519e-05	4.45222		LRRTM1	-3.81123	4.91916	-5.31157	9.20798e-06	6.14647e-05	2.88099
RPL22	5.84152	9.62185	8.10238	9.31027e-11	1.51801e-09	14.2511		PRDM13	-3.34432	4.17357	-6.61988	2.07e-08	1.34e-07	8.90745		NECAP2	2.2693	7.93041	5.86053	1.93746e-06	1.67325e-05	4.43386		DNAJC11	-1.00797	8.21917	-5.31098	9.22342e-06	6.1521e-05	2.87932
INTS9	1.24641	3.79197	8.1021	9.31952e-11	1.51837e-09	14.2501		MS4A3	-1.57184	3.09959	-6.61981	2.07e-08	1.34e-07	8.90719		POLA1	2.02805	6.74989	5.86016	1.93947e-06	1.67334e-05	4.43282		DEF8	-1.01316	10.0271	-5.30757	9.31336e-06	6.20502e-05	2.86968
NSA2	6.19799	8.67379	8.10049	9.37416e-11	1.52611e-09	14.2443		RASAL2	-1.93152	5.38573	-6.61972	2.07e-08	1.34e-07	8.90688		CTSZ	3.88275	9.9108	5.85741	1.95464e-06	1.68552e-05	4.42505		STX1B	-4.13021	4.07585	-5.30663	9.33838e-06	6.21933e-05	2.86701
KDM5B	2.26605	4.49108	8.0928	9.63832e-11	1.56376e-09	14.2168		GLDN	-1.80139	4.85079	-6.61784	2.09e-08	1.34e-07	8.9001		WNT5B	2.3968	5.37725	5.8557	1.96412e-06	1.69211e-05	4.42022		IDS	-1.58013	12.9544	-5.30591	9.35752e-06	6.22498e-05	2.86497
RBM10	3.60406	6.07554	8.0927	9.64188e-11	1.56376e-09	14.2164		CD300LG	-2.75164	3.82487	-6.61773	2.09e-08	1.34e-07	8.8997		ASPM	2.76488	3.82889	5.85159	1.98705e-06	1.70935e-05	4.40863		SLC1A6	-4.18199	4.46797	-5.30545	9.36968e-06	6.23072e-05	2.86368
CDK2AP1	6.98518	8.8978	8.09231	9.65521e-11	1.56474e-09	14.215		MAPT	-2.4408	5.54226	-6.61736	2.09e-08	1.34e-07	8.89838		PIAS3	2.00102	8.17171	5.84698	2.01316e-06	1.72865e-05	4.3956		DMPK	-1.77461	6.06183	-5.3048	9.38724e-06	6.24002e-05	2.86182
ZNF623	3.28471	5.29749	8.09206	9.66409e-11	1.565e-09	14.2141		PDP2	-1.56426	5.75002	-6.6172	2.09e-08	1.34e-07	8.89781		NCF2	4.02257	5.08121	5.8456	2.02102e-06	1.73263e-05	4.39171		NRG1	-1.26398	6.85116	-5.30417	9.40405e-06	6.24647e-05	2.86004
IPO5	3.75453	5.18998	8.08907	9.76909e-11	1.57962e-09	14.2034		HCN4	-2.58545	3.41916	-6.614	2.12e-08	1.36e-07	8.88627		PGAP2	1.43404	8.58073	5.84268	2.03782e-06	1.74453e-05	4.38344		KLHL1	-3.0662	4.24337	-5.30318	9.43063e-06	6.26175e-05	2.85724
DPYSL3	1.94008	5.60103	8.08847	9.79037e-11	1.58187e-09	14.2013		MIR622	-1.96474	3.58144	-6.61331	2.12e-08	1.36e-07	8.88379		GSN	2.23491	12.0079	5.84094	2.04789e-06	1.74882e-05	4.37853		TECPR1	-1.62653	9.42143	-5.30255	9.44751e-06	6.27059e-05	2.85546
SF3B3	3.88335	4.9657	8.08747	9.82593e-11	1.58557e-09	14.1977		LOC101928388	-2.47618	4.388	-6.61113	2.14e-08	1.37e-07	8.87591		APAF1	1.16311	8.88637	5.83817	2.06399e-06	1.76081e-05	4.37071		SNAI3-AS1	-1.24355	3.23442	-5.30132	9.48068e-06	6.28817e-05	2.85198
TMEM33	1.41149	6.5708	8.0868	9.84959e-11	1.58785e-09	14.1953		MRAP	-3.01984	3.75774	-6.61033	2.14e-08	1.37e-07	8.87303		CXCL2	3.13522	6.74699	5.83253	2.09716e-06	1.78419e-05	4.35479		SLC25A44	-1.20822	9.5929	-5.30077	9.49554e-06	6.29532e-05	2.85042
ZNF57	2.99997	4.81256	8.08577	9.88661e-11	1.59262e-09	14.1916		LOC653160	-3.98164	3.0141	-6.60965	2.15e-08	1.38e-07	8.87058		NUP205	1.02767	8.71193	5.83188	2.10107e-06	1.78642e-05	4.35293		L1CAM	-4.6129	8.34869	-5.30002	9.51562e-06	6.30626e-05	2.84832
SRSF6	3.42499	6.07738	8.0817	1.00332e-10	1.61139e-09	14.177		LOC101929628	-2.56084	3.22101	-6.609	2.15e-08	1.38e-07	8.86823		PQLC3	2.6197	9.53172	5.8298	2.11347e-06	1.79522e-05	4.34706		ZNF667-AS1	-1.3701	10.4484	-5.29935	9.53394e-06	6.31601e-05	2.84641
HOOK2	2.68964	6.27697	8.07718	1.01984e-10	1.63453e-09	14.1608		LOC101927820	-4.33967	4.59579	-6.6076	2.17e-08	1.38e-07	8.86321		NGFR	2.50199	4.95421	5.82665	2.13238e-06	1.80866e-05	4.33817		MPHOSPH8	-1.39809	10.0665	-5.29867	9.5524e-06	6.32166e-05	2.84449
COX6B1	5.60016	8.47493	8.07713	1.02001e-10	1.63453e-09	14.1607		ALDH1L1	-1.5738	5.1359	-6.60758	2.17e-08	1.38e-07	8.86314		ARHGEF5	3.24682	5.93959	5.82398	2.14855e-06	1.82062e-05	4.33063		FAM131A	-1.78229	10.2487	-5.29864	9.55327e-06	6.32166e-05	2.8444
ZNF84	3.82584	6.29038	8.07385	1.0322e-10	1.65282e-09	14.1489		UGT2B4	-2.73957	3.93412	-6.60565	2.18e-08	1.39e-07	8.85617		RARRES1	5.02995	5.80557	5.8174	2.18895e-06	1.84709e-05	4.31203		SNTG1	-3.45262	5.03853	-5.29624	9.61878e-06	6.35782e-05	2.83761
DNAJC17	1.931	5.21	8.07241	1.0376e-10	1.65899e-09	14.1437		TNK1	-1.26351	4.33214	-6.60505	2.19e-08	1.4e-07	8.85402		SH2D4A	1.54031	4.33272	5.81735	2.18927e-06	1.84709e-05	4.31189		PPAT	-1.58748	7.69931	-5.29533	9.64363e-06	6.36944e-05	2.83504
ZRSR2	3.3478	4.81136	8.06958	1.04826e-10	1.67479e-09	14.1336		APOL5	-3.82353	3.88075	-6.60317	2.2e-08	1.4e-07	8.84723		SLC35G1	2.72184	7.89454	5.8143	2.20826e-06	1.85865e-05	4.30327		HPR	-2.21456	4.38425	-5.29305	9.7063e-06	6.40601e-05	2.82861
PSMC3IP	1.95457	4.57937	8.06718	1.05739e-10	1.68688e-09	14.125		NKAPP1	-1.80818	2.93887	-6.59995	2.23e-08	1.42e-07	8.83563		CHEK2	1.40095	3.224	5.81337	2.21403e-06	1.86172e-05	4.30066		TOB1-AS1	-1.0796	4.89409	-5.28759	9.85839e-06	6.49662e-05	2.81316
NSMCE1	4.57933	7.36941	8.06618	1.06122e-10	1.69173e-09	14.1214		ZNF880	-2.17277	6.3675	-6.59885	2.24e-08	1.42e-07	8.83167		ANKRD13A	1.25616	9.88885	5.81227	2.22099e-06	1.86668e-05	4.29753		INSM2	-2.38798	3.58113	-5.28569	9.91191e-06	6.52943e-05	2.80778
PTRHD1	4.03668	7.82408	8.064	1.06965e-10	1.70327e-09	14.1136		PARK2	-2.9932	3.83173	-6.59784	2.24e-08	1.43e-07	8.82802		BST1	1.90005	3.19568	5.81099	2.22904e-06	1.87254e-05	4.29392		YJEFN3	-3.54288	4.94506	-5.28511	9.92815e-06	6.53277e-05	2.80615
GOLGA5	3.92712	6.82637	8.06389	1.07005e-10	1.70327e-09	14.1132		YPEL4	-2.05267	5.46326	-6.59762	2.25e-08	1.43e-07	8.82724		TIMP2	1.10011	12.8047	5.81015	2.23434e-06	1.8752e-05	4.29155		CPNE6	-4.54275	5.22839	-5.28399	9.96004e-06	6.54394e-05	2.80296
IFNGR1	3.99273	5.97022	8.06191	1.07774e-10	1.71424e-09	14.1061		GJA10	-4.22125	4.14035	-6.59721	2.25e-08	1.43e-07	8.82575		SH3PXD2B	1.49749	9.37687	5.8028	2.28135e-06	1.90917e-05	4.27077		ULK3	-1.33073	7.32857	-5.27942	1.00905e-05	6.61481e-05	2.79003
PYGL	4.17947	7.31114	8.05978	1.08609e-10	1.72455e-09	14.0985		NYX	-3.54979	3.94158	-6.59632	2.26e-08	1.43e-07	8.82256		TFPI	3.01686	7.64149	5.80247	2.28348e-06	1.90931e-05	4.26984		LINC00937	-1.04307	3.76043	-5.27708	1.0158e-05	6.65405e-05	2.78341
KCTD3	5.73204	6.74738	8.05964	1.08664e-10	1.72455e-09	14.098		PRR19	-3.47903	5.13604	-6.59536	2.26e-08	1.44e-07	8.81907		IER3	4.39996	9.6861	5.80045	2.29657e-06	1.91825e-05	4.26413		PLIN5	-2.37133	4.85618	-5.27674	1.01677e-05	6.65548e-05	2.78246
MTG1	2.22156	4.32788	8.05914	1.0886e-10	1.72596e-09	14.0962		PYDC1	-4.47517	4.63603	-6.59535	2.26e-08	1.44e-07	8.81904		CDC42SE1	1.64711	9.79663	5.80006	2.29907e-06	1.91943e-05	4.26305		ZNF404	-1.64706	6.74729	-5.27356	1.02601e-05	6.71096e-05	2.77347
RPAP3	3.36147	5.39518	8.05892	1.0895e-10	1.72596e-09	14.0954		LOC101927228	-2.08187	2.79435	-6.5943	2.27e-08	1.44e-07	8.81528		IFT57	1.63131	10.8969	5.79846	2.30952e-06	1.92723e-05	4.25852		CCNA1	-3.14261	5.08949	-5.27258	1.02888e-05	6.72717e-05	2.7707
EIF3A	4.04356	7.31121	8.0588	1.08993e-10	1.72596e-09	14.095		LOC101928554	-2.0579	2.85018	-6.59305	2.28e-08	1.45e-07	8.81077		VGLL4	1.40064	11.1337	5.79364	2.34129e-06	1.95096e-05	4.24489		ME3	-2.48828	7.73258	-5.2712	1.03294e-05	6.74618e-05	2.76679
SLC25A20	3.07898	5.11751	8.0538	1.10983e-10	1.75488e-09	14.0771		AMER3	-2.65175	3.54063	-6.59216	2.29e-08	1.45e-07	8.80754		ISLR	3.36345	5.12852	5.79341	2.34279e-06	1.95129e-05	4.24425		RNF115	-1.30548	8.29046	-5.27043	1.03519e-05	6.75466e-05	2.76462
DVL2	2.74719	4.79993	8.05307	1.1128e-10	1.75698e-09	14.0744		NSUN4	-1.20934	5.44631	-6.59088	2.3e-08	1.46e-07	8.80293		ZNF587B	2.17139	7.16323	5.79115	2.35781e-06	1.96286e-05	4.23787		NDUFS1	-1.12881	10.5194	-5.27036	1.03539e-05	6.75466e-05	2.76443
TUBB	5.34143	8.94954	8.04658	1.13923e-10	1.79367e-09	14.0512		PLA2G5	-2.09997	4.61149	-6.59087	2.3e-08	1.46e-07	8.80289		CCDC97	1.25248	7.83593	5.79078	2.36032e-06	1.96402e-05	4.23681		AMN1	-2.29253	8.85706	-5.2697	1.03735e-05	6.76011e-05	2.76255
BZW2	5.22798	7.04068	8.04654	1.13938e-10	1.79367e-09	14.0511		LOC101927330	-1.71466	4.03653	-6.59051	2.31e-08	1.46e-07	8.8016		GSAP	2.26526	8.2421	5.78926	2.37046e-06	1.97059e-05	4.23253		CA11	-2.34493	10.4812	-5.26908	1.03918e-05	6.76931e-05	2.7608
CHMP2B	4.83734	6.62069	8.04523	1.14482e-10	1.79912e-09	14.0463		PRDM7	-3.17843	3.87868	-6.59006	2.31e-08	1.46e-07	8.79999		SETMAR	1.01615	7.96438	5.78833	2.37673e-06	1.97487e-05	4.2299		SLC25A27	-2.86936	7.95184	-5.26618	1.0478e-05	6.81534e-05	2.75259
ATAD3A	2.77321	4.58831	8.0449	1.1462e-10	1.79912e-09	14.0452		LOC102725408	-4.10935	4.16101	-6.58907	2.32e-08	1.46e-07	8.79642		ARHGAP25	2.41282	4.06162	5.78485	2.4003e-06	1.99257e-05	4.22005		WHAMMP2	-2.13702	5.28755	-5.26467	1.05232e-05	6.84222e-05	2.74832
CPNE1	3.10457	6.36889	8.04437	1.14837e-10	1.7999e-09	14.0433		ASB14	-1.44103	3.12684	-6.58535	2.35e-08	1.48e-07	8.783		REST	2.76826	8.21655	5.77981	2.43483e-06	2.01932e-05	4.2058		PTPRN	-3.56598	5.26249	-5.26285	1.05778e-05	6.86499e-05	2.74318
LPL	4.72747	6.19134	8.04254	1.15602e-10	1.80792e-09	14.0367		MS4A5	-3.53303	3.5619	-6.58242	2.37e-08	1.49e-07	8.77246		LOC101929177	1.48143	7.99261	5.77961	2.43615e-06	2.01946e-05	4.20526		TESK1	-1.0298	8.02674	-5.2622	1.05973e-05	6.87511e-05	2.74135
MEA1	5.60958	6.94017	8.03919	1.1701e-10	1.8286e-09	14.0247		LINC00948	-3.85608	4.62239	-6.58144	2.38e-08	1.5e-07	8.76893		ACTN1	1.45355	12.0146	5.77725	2.4525e-06	2.03014e-05	4.19858		RND1	-3.29015	6.19258	-5.25786	1.07291e-05	6.94522e-05	2.72907
STX18	3.46037	5.08921	8.03892	1.17125e-10	1.82908e-09	14.0237		IL12RB1	-2.52041	4.10386	-6.58013	2.39e-08	1.51e-07	8.76419		WDR36	1.02981	8.56193	5.77706	2.45387e-06	2.03031e-05	4.19803		CLDN5	-2.0849	9.93931	-5.25697	1.07563e-05	6.95772e-05	2.72655
AP4M1	2.62222	5.03288	8.03862	1.17254e-10	1.82975e-09	14.0227		LOC100652911	-1.27644	3.03598	-6.57899	2.4e-08	1.51e-07	8.76008		PCMTD1	1.20989	11.0396	5.77444	2.47214e-06	2.04187e-05	4.19062		ADRA2C	-1.29427	5.84144	-5.25456	1.08302e-05	6.99521e-05	2.71975
HSPB11	3.00261	5.77101	8.03749	1.17732e-10	1.83556e-09	14.0186		SH3PXD2A-AS1	-2.3764	3.56404	-6.57795	2.41e-08	1.51e-07	8.75635		MYH3	4.13368	4.84468	5.77439	2.47249e-06	2.04187e-05	4.19048		DAB2IP	-1.40576	8.97294	-5.25344	1.0865e-05	7.0099e-05	2.71657
SLC35A1	5.20714	6.6088	8.03568	1.18506e-10	1.84528e-09	14.0121		ULBP3	-2.50123	3.58283	-6.576	2.43e-08	1.52e-07	8.74933		PSMB9	3.33801	5.88805	5.77379	2.4767e-06	2.04365e-05	4.18878		MPC1	-1.02296	10.5636	-5.24789	1.1038e-05	7.10847e-05	2.70087
ARL6IP5	4.6236	9.13748	8.03548	1.18593e-10	1.84528e-09	14.0114		LINC01007	-1.87632	3.0939	-6.57207	2.47e-08	1.55e-07	8.73519		TEPP	2.67444	3.21497	5.77368	2.47743e-06	2.04365e-05	4.18849		GNG7	-1.99663	10.2427	-5.24579	1.1104e-05	7.14835e-05	2.69495
SERP1	4.12025	8.02221	8.03462	1.18961e-10	1.84967e-09	14.0083		D2HGDH	-2.66399	5.95879	-6.56995	2.49e-08	1.56e-07	8.72754		IRX2	4.77741	7.19966	5.7706	2.49916e-06	2.05843e-05	4.17978		POU6F1	-2.11245	6.92359	-5.24387	1.1165e-05	7.17447e-05	2.68951
PCYOX1	4.29912	6.91555	8.02914	1.21346e-10	1.88403e-09	13.9887		ERVH-6	-3.3757	5.00655	-6.56551	2.53e-08	1.58e-07	8.71153		SPINK6	5.1002	5.21396	5.77054	2.49958e-06	2.05843e-05	4.17961		CASC14	-1.24634	5.19408	-5.24005	1.1287e-05	7.24939e-05	2.67871
HN1L	2.06178	5.54822	8.02833	1.21702e-10	1.88819e-09	13.9858		PGAM5	-2.29807	3.46642	-6.56301	2.55e-08	1.59e-07	8.70252		TLDC1	1.46331	6.32251	5.76948	2.5071e-06	2.06365e-05	4.17662		KPTN	-1.00555	7.166	-5.23981	1.12947e-05	7.24985e-05	2.67803
CALR	3.71643	5.82286	8.0277	1.2198e-10	1.89114e-09	13.9835		C12orf56	-2.43263	3.37169	-6.56248	2.55e-08	1.59e-07	8.70063		LAMP2	1.54735	11.922	5.76764	2.52022e-06	2.07251e-05	4.17141		RHO	-1.30967	5.26117	-5.23647	1.14026e-05	7.31374e-05	2.66859
ID1	4.50915	9.08439	8.02715	1.22221e-10	1.89351e-09	13.9816		LOC100506125	-5.20088	4.99142	-6.55869	2.59e-08	1.61e-07	8.68697		CD48	3.53708	4.62626	5.76412	2.54545e-06	2.09228e-05	4.16147		RHBDD2	-1.44213	11.1079	-5.23464	1.14623e-05	7.34933e-05	2.66341
WDR82	5.60944	8.4244	8.02198	1.24532e-10	1.92513e-09	13.963		HOXD13	-3.50105	4.22065	-6.55635	2.61e-08	1.63e-07	8.67853		DDX60	2.34623	8.18662	5.76388	2.5472e-06	2.09273e-05	4.16078		HS6ST1	-1.00787	10.2704	-5.23284	1.15212e-05	7.37902e-05	2.65832
CANX	2.84866	6.40402	8.0207	1.25109e-10	1.93127e-09	13.9584		LOC101927723	-4.88163	4.75404	-6.55593	2.62e-08	1.63e-07	8.67704		LY96	3.12149	7.68074	5.76359	2.54932e-06	2.0935e-05	4.15995		PTCHD2	-1.23645	4.29576	-5.23198	1.15492e-05	7.39065e-05	2.6559
LNX2	4.84347	7.32048	8.01933	1.25734e-10	1.93812e-09	13.9535		KIF17	-3.1435	3.38614	-6.55589	2.62e-08	1.63e-07	8.67688		ZNF256	1.65941	4.44618	5.76149	2.56451e-06	2.104e-05	4.15402		ATP1B2	-4.04929	9.72211	-5.23009	1.16117e-05	7.42072e-05	2.65055
PEF1	5.09718	6.56433	8.01781	1.26425e-10	1.94738e-09	13.9481		TPPP	-1.43188	5.16051	-6.55366	2.64e-08	1.64e-07	8.66886		AOX1	3.64316	6.45384	5.75347	2.62349e-06	2.14653e-05	4.13134		P2RX5	-3.00746	3.72758	-5.2283	1.16711e-05	7.45401e-05	2.64548
STAU1	4.61404	8.28082	8.01684	1.2687e-10	1.95284e-09	13.9446		LYPD4	-2.90235	3.74287	-6.55322	2.64e-08	1.64e-07	8.66728		NTN4	2.49818	9.08364	5.74696	2.67232e-06	2.18124e-05	4.11294		GPHN	-1.8125	8.86189	-5.22596	1.17491e-05	7.49491e-05	2.63886
FBXO28	2.84557	4.81516	8.01287	1.28707e-10	1.97685e-09	13.9304		CCDC124	-1.37005	4.94753	-6.55275	2.65e-08	1.64e-07	8.66558		PAWR	2.38865	9.06389	5.74622	2.67795e-06	2.18481e-05	4.11084		SYT1	-5.87062	9.5069	-5.22464	1.17931e-05	7.52022e-05	2.63515
HCFC2	2.68393	5.80558	8.0114	1.29395e-10	1.98601e-09	13.9251		RP11-214N1.1	-2.0938	2.90601	-6.55248	2.65e-08	1.65e-07	8.66461		TRAF3IP2	1.92263	8.39051	5.74489	2.68801e-06	2.18997e-05	4.1071		CCDC177	-3.38532	3.35243	-5.22366	1.18261e-05	7.5331e-05	2.63237
TMEM258	5.98115	8.66631	8.01092	1.29621e-10	1.98804e-09	13.9234		KIAA1614	-3.66958	3.32535	-6.55129	2.66e-08	1.65e-07	8.66033		CLCA4	3.80109	5.33098	5.74373	2.69691e-06	2.19536e-05	4.10381		AK5	-5.59092	7.05763	-5.22169	1.18925e-05	7.56991e-05	2.62681
TMEM147	5.11764	6.93147	8.00923	1.30415e-10	1.9977e-09	13.9173		LOC100130548	-3.39494	4.09668	-6.54939	2.68e-08	1.66e-07	8.65348		FLNB	2.72689	9.41579	5.7437	2.69713e-06	2.19536e-05	4.10372		BEX4	-1.03118	12.138	-5.21986	1.19548e-05	7.60125e-05	2.62163
UBE2Q2	5.10565	7.60863	8.0088	1.30621e-10	1.9991e-09	13.9157		TBC1D10A	-3.34903	6.57865	-6.54639	2.71e-08	1.68e-07	8.64266		STAP2	2.40606	3.87345	5.74306	2.70198e-06	2.19727e-05	4.10193		PRADC1	-1.84811	7.38395	-5.21574	1.20958e-05	7.67148e-05	2.60998
FAM122B	2.67993	5.91923	8.00781	1.31089e-10	2.00482e-09	13.9122		RTDR1	-2.1764	4.12191	-6.54558	2.72e-08	1.68e-07	8.63978		LRP10	1.89351	11.0432	5.73762	2.74402e-06	2.22836e-05	4.08653		DPP6	-4.6483	9.86011	-5.21289	1.21943e-05	7.72836e-05	2.60193
GLTP	3.36167	7.40304	8.00292	1.33428e-10	2.03611e-09	13.8947		RP11-4M23.7	-2.13583	3.96404	-6.54501	2.72e-08	1.69e-07	8.63769		CD47	1.11528	11.9555	5.73558	2.75991e-06	2.23919e-05	4.08077		RIMKLA	-1.24908	4.06475	-5.20992	1.2298e-05	7.77823e-05	2.59352
LAMTOR5	5.62409	7.74934	8.00189	1.33929e-10	2.03955e-09	13.891		CYP2A6	-3.14944	3.75272	-6.5428	2.74e-08	1.7e-07	8.62974		MAN2A1	1.60132	10.1926	5.73093	2.79654e-06	2.26577e-05	4.06762		EPB41L1	-2.20878	7.62231	-5.2099	1.22986e-05	7.77823e-05	2.59348
LLPH	2.60548	4.56533	7.9994	1.35142e-10	2.0551e-09	13.8821		LOC441025	-3.25031	3.93393	-6.54253	2.75e-08	1.7e-07	8.62876		TGFBI	3.96885	10.8721	5.72773	2.82198e-06	2.28531e-05	4.05859		LARP6	-1.40546	9.72013	-5.2099	1.22986e-05	7.77823e-05	2.59347
LSM6	4.54179	6.3971	7.99739	1.36129e-10	2.06718e-09	13.8749		PROK1	-2.3596	3.32159	-6.5411	2.76e-08	1.71e-07	8.62364		FTSJ3	1.51151	8.39245	5.72723	2.82599e-06	2.28646e-05	4.05717		CHN1	-3.18403	11.6248	-5.20247	1.25615e-05	7.92387e-05	2.57247
ZSCAN16	1.97603	3.56697	7.99192	1.38855e-10	2.10559e-09	13.8552		ATP11A-AS1	-3.16249	3.62967	-6.54066	2.77e-08	1.71e-07	8.62206		EPS8L2	3.39208	6.36472	5.72337	2.85708e-06	2.30949e-05	4.04626		WDR17	-2.4756	7.79164	-5.19934	1.2674e-05	7.98813e-05	2.56362
C9orf78	4.40152	5.84804	7.99024	1.397e-10	2.11392e-09	13.8492		FLT3	-2.17425	3.30029	-6.54032	2.77e-08	1.71e-07	8.62082		TMCO4	3.22643	5.04641	5.7194	2.88946e-06	2.33244e-05	4.03502		U2AF1L4	-1.42595	6.1662	-5.19647	1.2778e-05	8.04812e-05	2.55551
RP4-581F12.1	2.11452	4.50066	7.98897	1.40346e-10	2.1222e-09	13.8446		AP1AR	-1.71608	5.17023	-6.53863	2.79e-08	1.72e-07	8.61472		GNG5	1.28009	11.5503	5.7155	2.92161e-06	2.35622e-05	4.02398		NRIP3	-4.54166	6.8781	-5.19637	1.27814e-05	8.04812e-05	2.55524
HMGCL	2.89736	6.70229	7.98712	1.41291e-10	2.13349e-09	13.838		LRRC2-AS1	-2.44205	3.06822	-6.53836	2.79e-08	1.72e-07	8.61376		HLA-B	1.40944	13.0557	5.71015	2.96626e-06	2.38784e-05	4.00885		GSK3A	-1.10909	8.89132	-5.19595	1.27968e-05	8.052e-05	2.55405
LGALS3	2.36186	5.56102	7.98688	1.41409e-10	2.13377e-09	13.8372		OLIG3	-1.67992	3.41201	-6.53836	2.79e-08	1.72e-07	8.61374		LOC100131262	1.44362	4.88126	5.70905	2.97547e-06	2.39306e-05	4.00576		HIF3A	-2.47677	5.46501	-5.19547	1.28145e-05	8.05554e-05	2.55268
SMIM15	5.96485	7.91007	7.98663	1.41537e-10	2.1342e-09	13.8363		LOC101928779	-4.12291	4.32527	-6.53828	2.79e-08	1.72e-07	8.61347		CTSB	1.1449	12.9941	5.70806	2.98385e-06	2.3987e-05	4.00296		RFPL2	-2.27117	3.22038	-5.19542	1.28162e-05	8.05554e-05	2.55255
RPL24	5.9277	10.926	7.98635	1.41684e-10	2.13492e-09	13.8352		PRPH2	-1.77228	2.60929	-6.5369	2.8e-08	1.73e-07	8.60849		ABCC3	2.83887	4.34153	5.70786	2.98554e-06	2.39896e-05	4.00239		RAPGEF4	-3.29006	8.92614	-5.19231	1.293e-05	8.11468e-05	2.54376
USP8	3.93107	5.72146	7.98565	1.42043e-10	2.13881e-09	13.8327		BHMT2	-3.06537	5.57647	-6.53654	2.81e-08	1.73e-07	8.60721		IFNGR1	1.03252	11.7927	5.70737	2.9897e-06	2.4012e-05	4.00101		EMC9	-1.26912	7.67264	-5.19095	1.29802e-05	8.14115e-05	2.53992
TJP1	4.08553	6.16563	7.98373	1.43036e-10	2.14916e-09	13.8258		SLC22A11	-4.43605	4.07794	-6.53612	2.81e-08	1.73e-07	8.6057		IGFBP3	1.72308	10.7656	5.70109	3.04344e-06	2.44213e-05	3.98324		SLITRK3	-3.84926	4.92048	-5.19029	1.30047e-05	8.1536e-05	2.53805
PRDX6	5.44233	8.57899	7.98353	1.43136e-10	2.14916e-09	13.8252		KANK2	-2.5136	5.30779	-6.5337	2.84e-08	1.75e-07	8.59696		RBBP8	2.85049	9.91396	5.69706	3.07837e-06	2.46375e-05	3.97186		AQP11	-1.90138	4.3782	-5.18945	1.3036e-05	8.1644e-05	2.53566
DIMT1	2.2403	5.37621	7.98275	1.43545e-10	2.15237e-09	13.8223		C18orf61	-3.99933	4.35666	-6.53276	2.85e-08	1.75e-07	8.59359		LSR	3.01718	8.56816	5.69339	3.11065e-06	2.48131e-05	3.96146		VAT1L	-2.7979	8.60658	-5.18668	1.31391e-05	8.22025e-05	2.52784
C7orf73	1.99282	5.67712	7.97934	1.4533e-10	2.17458e-09	13.8101		CARD14	-2.43689	3.67606	-6.52932	2.88e-08	1.77e-07	8.58122		CD99P1	1.4022	3.59051	5.69304	3.11372e-06	2.48263e-05	3.96047		RPS6KA4	-1.39471	5.22145	-5.18361	1.32542e-05	8.28101e-05	2.51918
DKK4	4.57037	7.00192	7.97828	1.45887e-10	2.17987e-09	13.8063		LINC00857	-2.18233	3.19453	-6.52479	2.93e-08	1.8e-07	8.5649		STYX	1.38136	8.95633	5.69197	3.12319e-06	2.48905e-05	3.95744		BAI1	-1.45319	3.90697	-5.18359	1.32551e-05	8.28101e-05	2.51912
NOC4L	1.8617	4.807	7.9774	1.46351e-10	2.183e-09	13.8032		TMEM72-AS1	-2.09987	3.08417	-6.52446	2.93e-08	1.8e-07	8.5637		DKK1	4.11544	5.47971	5.68722	3.16552e-06	2.51593e-05	3.94402		SLC41A3	-1.19535	9.04852	-5.18076	1.33625e-05	8.34516e-05	2.5111
TRMT2A	2.04506	3.81415	7.97731	1.46402e-10	2.183e-09	13.8028		LHX4	-4.14134	4.17883	-6.52273	2.95e-08	1.81e-07	8.55749		CPA3	4.00945	3.60789	5.68518	3.18393e-06	2.52713e-05	3.93824		INPP5A	-1.2514	10.4723	-5.17649	1.3526e-05	8.43521e-05	2.49904
TSTD1	5.83048	7.38449	7.97532	1.4746e-10	2.19469e-09	13.7957		LOC101929512	-1.41219	3.06008	-6.52136	2.97e-08	1.82e-07	8.55256		ZNF140	1.24091	9.22895	5.68468	3.18841e-06	2.52954e-05	3.93684		ACRC	-2.0233	5.35471	-5.16817	1.38501e-05	8.61899e-05	2.47553
SLC25A5	6.28274	8.0111	7.97526	1.47492e-10	2.19469e-09	13.7955		MRPL45P2	-3.64612	4.8614	-6.52042	2.98e-08	1.82e-07	8.54917		IFNGR2	1.00546	10.761	5.68447	3.19034e-06	2.52993e-05	3.93623		SUV420H2	-1.14635	6.20967	-5.16744	1.38789e-05	8.63383e-05	2.47347
AFAP1L2	2.43342	6.23097	7.97459	1.47851e-10	2.1985e-09	13.7931		FAM83E	-5.41242	4.86483	-6.51862	3e-08	1.83e-07	8.54268		FAM46B	2.86258	3.73895	5.68215	3.21144e-06	2.54321e-05	3.92966		CBX5	-1.97739	10.2769	-5.16065	1.41497e-05	8.78676e-05	2.45429
CTC-428G20.3	2.97118	4.89487	7.9736	1.48381e-10	2.20486e-09	13.7895		REG1A	-4.00536	4.5173	-6.51838	3e-08	1.83e-07	8.5418		CD58	2.33462	9.44145	5.68076	3.22413e-06	2.55096e-05	3.92573		TMEM59L	-3.64927	6.47363	-5.16023	1.41667e-05	8.79292e-05	2.4531
DPH2	3.33481	4.90644	7.97129	1.49631e-10	2.22189e-09	13.7812		GBX1	-1.36559	2.50266	-6.51711	3.01e-08	1.84e-07	8.53724		EOGT	2.77052	8.91489	5.68019	3.22932e-06	2.55392e-05	3.92412		SYNGR3	-4.9402	8.49729	-5.15612	1.43333e-05	8.88502e-05	2.4415
SRP9	7.35007	8.75572	7.96293	1.54233e-10	2.28233e-09	13.7512		CXorf65	-2.88739	4.1794	-6.51664	3.02e-08	1.84e-07	8.53557		LSM2	1.30819	9.03115	5.67823	3.24732e-06	2.56699e-05	3.91858		CTXN3	-3.74801	4.95943	-5.1549	1.43831e-05	8.90332e-05	2.43806
G6PD	2.76617	4.56191	7.96127	1.5516e-10	2.29288e-09	13.7453		LOC101927417	-4.00441	4.38224	-6.51659	3.02e-08	1.84e-07	8.53537		MCL1	1.03289	12.4016	5.67628	3.26531e-06	2.58005e-05	3.91307		PCSK1N	-2.27009	10.7827	-5.15377	1.44296e-05	8.91738e-05	2.43485
GLO1	5.90332	7.97003	7.96021	1.55758e-10	2.29909e-09	13.7415		SLC45A2	-1.83051	2.71249	-6.51231	3.07e-08	1.87e-07	8.51996		GIMAP2	2.74071	6.98508	5.67466	3.28033e-06	2.58959e-05	3.9085		C6orf89	-1.48904	9.63784	-5.15373	1.44312e-05	8.91738e-05	2.43474
RPL14	2.85426	7.81907	7.96	1.55875e-10	2.29909e-09	13.7407		OR10C1	-3.55382	3.61493	-6.5115	3.08e-08	1.87e-07	8.51706		ANG	2.6155	4.452	5.67337	3.29241e-06	2.59796e-05	3.90483		LOC283484	-2.67879	4.59508	-5.15147	1.45242e-05	8.96539e-05	2.42837
PHF19	1.64543	4.7581	7.95996	1.55901e-10	2.29909e-09	13.7406		LOC101926975	-4.73326	4.29847	-6.50805	3.12e-08	1.89e-07	8.50464		TTC27	1.34097	7.67577	5.67308	3.29513e-06	2.59893e-05	3.90401		SLCO4A1	-3.15641	5.85537	-5.15096	1.45456e-05	8.9754e-05	2.42691
SHC2	3.544	5.39578	7.95914	1.56363e-10	2.30431e-09	13.7376		ITLN1	-2.66333	3.57105	-6.50611	3.14e-08	1.91e-07	8.49766		SYNCRIP	1.1824	10.4473	5.67215	3.30378e-06	2.60458e-05	3.9014		ARHGAP23	-1.7389	8.80667	-5.15003	1.45839e-05	8.99187e-05	2.4243
TDP2	6.14192	7.32898	7.95881	1.56548e-10	2.30451e-09	13.7365		PCDHGA3	-2.193	3.1045	-6.5061	3.14e-08	1.91e-07	8.49761		KRT18	5.33885	7.74134	5.67009	3.32318e-06	2.6187e-05	3.89556		THRA	-1.83355	9.29879	-5.1468	1.47188e-05	9.06319e-05	2.41516
FDPS	5.13483	6.99371	7.95874	1.56591e-10	2.30451e-09	13.7362		MRGPRX3	-2.67641	3.14121	-6.50566	3.14e-08	1.91e-07	8.49602		SLC38A2	1.31412	13.0189	5.66506	3.37095e-06	2.65515e-05	3.88133		SOX9-AS1	-2.48168	5.29366	-5.14547	1.47748e-05	9.09126e-05	2.4114
STAT6	2.77341	5.07181	7.95552	1.58427e-10	2.32994e-09	13.7247		HIST1H4G	-1.88581	3.19584	-6.50388	3.16e-08	1.92e-07	8.48961		C1S	2.79719	10.0402	5.66338	3.3871e-06	2.66668e-05	3.87657		PEG10	-3.23422	10.233	-5.14256	1.48975e-05	9.16035e-05	2.40319
PVRL4	3.30265	4.46927	7.95531	1.58549e-10	2.33013e-09	13.7239		IL9	-2.63786	3.22271	-6.4998	3.21e-08	1.94e-07	8.47495		CNGA1	1.71543	3.20362	5.66053	3.41456e-06	2.68589e-05	3.86852		KLC4	-1.01478	7.6814	-5.14175	1.49321e-05	9.17517e-05	2.40089
HYOU1	5.07719	6.60712	7.9506	1.61281e-10	2.36703e-09	13.707		TCP11L2	-2.0697	3.51803	-6.49933	3.22e-08	1.95e-07	8.47323		IGFL2	4.84282	4.48599	5.65983	3.42135e-06	2.69002e-05	3.86654		SH2B2	-1.84695	6.23979	-5.13874	1.50602e-05	9.24417e-05	2.39241
FLII	3.71103	5.99429	7.95025	1.61483e-10	2.36838e-09	13.7057		IQCF3	-3.2406	3.93393	-6.49721	3.24e-08	1.96e-07	8.46562		UXT	1.27157	10.8738	5.65417	3.47672e-06	2.73111e-05	3.85053		MAZ	-1.20896	9.80144	-5.13849	1.50711e-05	9.24763e-05	2.3917
SCAP	4.44809	6.3356	7.94931	1.62038e-10	2.37328e-09	13.7023		CNGA4	-3.77231	4.27675	-6.49592	3.26e-08	1.97e-07	8.46099		NAB1	1.11183	10.759	5.65322	3.48618e-06	2.73486e-05	3.84782		PTPN4	-1.7655	7.84843	-5.13835	1.5077e-05	9.24806e-05	2.3913
C14orf119	4.03496	7.06376	7.94865	1.62424e-10	2.3773e-09	13.7		ADAMTS7	-2.99194	3.68336	-6.49578	3.26e-08	1.97e-07	8.46047		TMEM19	1.00282	10.6084	5.65117	3.5065e-06	2.74958e-05	3.84203		CFL2	-1.4567	10.8446	-5.13684	1.51418e-05	9.28132e-05	2.38705
CHTOP	1.47697	6.80082	7.94677	1.63536e-10	2.39177e-09	13.6932		LINC00208	-3.05013	3.33977	-6.49527	3.26e-08	1.97e-07	8.45864		ZNF45	1.37957	8.6396	5.64665	3.55177e-06	2.78011e-05	3.82924		PDE2A	-3.46767	5.0732	-5.13446	1.5245e-05	9.33479e-05	2.38031
VAMP8	4.59559	8.31733	7.9466	1.63635e-10	2.39177e-09	13.6926		RP13-638C3.2	-2.22173	3.4125	-6.49526	3.26e-08	1.97e-07	8.45861		FCER1A	2.9214	4.50299	5.64446	3.57385e-06	2.79241e-05	3.82306		LOC285812	-2.56697	9.11756	-5.13385	1.52714e-05	9.34766e-05	2.3786
TMEM255A	3.75573	7.32308	7.9454	1.64348e-10	2.40055e-09	13.6883		LOC101928551	-3.6216	4.44421	-6.4935	3.29e-08	1.98e-07	8.45228		IRF1	2.3868	6.64156	5.6403	3.61636e-06	2.82037e-05	3.81128		MICU3	-2.40254	9.77807	-5.13209	1.53481e-05	9.38806e-05	2.37363
TSPYL5	4.97083	7.2987	7.94433	1.64985e-10	2.40659e-09	13.6845		FGF18	-1.18554	2.74907	-6.49332	3.29e-08	1.98e-07	8.45162		EIF2D	1.80442	8.79922	5.64015	3.61785e-06	2.82037e-05	3.81087		SLC25A48	-1.77409	4.03708	-5.13156	1.53714e-05	9.39682e-05	2.37212
NAT1	2.02225	4.43821	7.94322	1.65652e-10	2.41467e-09	13.6805		LOC101927914	-3.97808	3.99743	-6.49292	3.29e-08	1.99e-07	8.45018		FZD7	2.96004	10.8392	5.63986	3.62088e-06	2.82037e-05	3.81003		ZBTB16	-3.423	8.67935	-5.13152	1.53731e-05	9.39682e-05	2.37201
PSMG2	5.06164	8.27578	7.94294	1.65821e-10	2.41549e-09	13.6795		LINC00608	-1.44301	3.51531	-6.4922	3.3e-08	1.99e-07	8.44757		RCN1	1.3051	10.8725	5.63659	3.65467e-06	2.8429e-05	3.80077		LINC00889	-4.18663	4.71993	-5.13097	1.53973e-05	9.40508e-05	2.37045
SAC3D1	3.41124	6.19893	7.94211	1.66318e-10	2.41785e-09	13.6765		IGHMBP2	-3.51863	4.45332	-6.49196	3.3e-08	1.99e-07	8.44671		EGFR	1.91532	9.28928	5.63497	3.67147e-06	2.85344e-05	3.7962		DFNB31	-1.65923	6.86929	-5.12941	1.54656e-05	9.43693e-05	2.36606
TFIP11	2.02125	4.18111	7.94182	1.66495e-10	2.41874e-09	13.6755		C16orf3	-2.58445	3.33945	-6.49193	3.3e-08	1.99e-07	8.44662		CCDC59	1.00121	9.45897	5.63357	3.68608e-06	2.86352e-05	3.79225		ZNF571-AS1	-1.7208	4.13192	-5.1277	1.55413e-05	9.47979e-05	2.36122
ANKMY2	4.80613	7.38671	7.93836	1.68596e-10	2.44242e-09	13.6631		LOC101928813	-3.02908	3.11075	-6.49126	3.31e-08	1.99e-07	8.44421		GRN	2.10252	10.0324	5.6325	3.69733e-06	2.86973e-05	3.78921		RHOF	-2.02059	5.77316	-5.1197	1.58994e-05	9.66464e-05	2.33862
RNF19B	2.36785	6.00817	7.93824	1.68672e-10	2.44242e-09	13.6626		RP4-730D4.1	-4.19885	4.31016	-6.49122	3.31e-08	1.99e-07	8.44405		CDC26	1.06646	10.409	5.63232	3.69915e-06	2.86987e-05	3.78872		KCNIP3	-1.80899	4.53333	-5.1131	1.62007e-05	9.8274e-05	2.31999
EML3	1.02882	3.79104	7.9382	1.68694e-10	2.44242e-09	13.6625		SPECC1	-1.49583	5.22199	-6.49115	3.31e-08	1.99e-07	8.44379		NRM	1.66555	7.18372	5.63173	3.70544e-06	2.87343e-05	3.78702		SIRT3	-1.39597	8.00181	-5.11152	1.62738e-05	9.86149e-05	2.31553
CNKSR1	2.3959	3.71102	7.93749	1.69127e-10	2.44539e-09	13.6599		RP11-402G3.5	-1.53822	2.75536	-6.4885	3.35e-08	2.01e-07	8.43426		DSC1	3.30403	3.97081	5.62904	3.73382e-06	2.89038e-05	3.77942		PLCH2	-2.32651	4.24178	-5.10914	1.63842e-05	9.92498e-05	2.30882
PHIP	2.24477	4.29246	7.93494	1.70699e-10	2.46479e-09	13.6508		TRIM51	-2.61156	4.22929	-6.48797	3.35e-08	2.01e-07	8.43235		COL11A1	3.25569	8.04915	5.6278	3.74697e-06	2.89672e-05	3.77591		KIAA2022	-3.21937	8.62465	-5.10787	1.64437e-05	9.95759e-05	2.30522
MYL12B	5.02605	9.95263	7.93439	1.71039e-10	2.4671e-09	13.6488		TSSK3	-4.86926	4.28005	-6.48769	3.36e-08	2.02e-07	8.43137		XPR1	1.70825	9.61528	5.62642	3.76169e-06	2.906e-05	3.77201		CCDC184	-3.94723	5.227	-5.10767	1.64531e-05	9.95981e-05	2.30466
GJB6	6.52557	8.02648	7.93393	1.71327e-10	2.46888e-09	13.6471		FTCDNL1	-2.46074	4.58502	-6.48692	3.37e-08	2.02e-07	8.42858		GZMA	3.28472	4.00694	5.62448	3.78242e-06	2.92026e-05	3.76653		STPG1	-1.70335	6.38365	-5.10425	1.66138e-05	0.000100502	2.29502
PLOD3	3.63635	6.25702	7.93173	1.72697e-10	2.4851e-09	13.6393		UBE3B	-1.39973	4.3123	-6.48682	3.37e-08	2.02e-07	8.42823		DDX19B	1.70414	5.1773	5.623	3.79837e-06	2.92975e-05	3.76234		DBF4B	-1.21424	5.37697	-5.10036	1.67991e-05	0.000101518	2.28402
CREM	2.09875	4.68353	7.93157	1.728e-10	2.4851e-09	13.6387		GRIN2D	-2.38386	3.78727	-6.48623	3.37e-08	2.02e-07	8.42609		IGSF3	1.90715	9.11426	5.62257	3.80304e-06	2.93103e-05	3.76111		ELFN2	-4.72983	5.69089	-5.09979	1.68262e-05	0.000101647	2.28242
GOLGA8N	5.41897	7.65477	7.92738	1.75447e-10	2.51978e-09	13.6236		LOC101927502	-4.03789	4.04686	-6.48597	3.38e-08	2.03e-07	8.42517		SUCO	1.33462	10.8517	5.62154	3.81418e-06	2.93695e-05	3.7582		KCNJ9	-5.11509	6.18305	-5.09911	1.68587e-05	0.000101807	2.28051
TBCA	4.79587	9.77778	7.92188	1.78979e-10	2.56537e-09	13.6039		LOC400794	-2.45625	3.6448	-6.48562	3.38e-08	2.03e-07	8.42392		BCAM	2.50826	6.60128	5.61399	3.89677e-06	2.99276e-05	3.73685		CADM2	-4.32902	8.01632	-5.09611	1.70036e-05	0.000102471	2.27202
CDC37	3.77232	6.26289	7.92017	1.80092e-10	2.57788e-09	13.5977		MICALCL	-1.81274	3.16846	-6.48544	3.38e-08	2.03e-07	8.42325		RUNX3	2.91943	4.8872	5.61144	3.9251e-06	3.01188e-05	3.72963		ART3	-3.1823	5.08714	-5.09469	1.70724e-05	0.000102815	2.26802
ELTD1	3.28696	6.05686	7.91639	1.82579e-10	2.61174e-09	13.5842		LOC101928162	-6.05096	4.90694	-6.4841	3.4e-08	2.04e-07	8.41845		KCNN4	2.71348	4.251	5.6082	3.96139e-06	3.03492e-05	3.72046		ATAT1	-2.59362	7.5903	-5.08809	1.73959e-05	0.00010462	2.2494
PRMT3	3.08101	5.79932	7.91597	1.82859e-10	2.61399e-09	13.5827		RP11-663N22.1	-3.49375	5.01473	-6.48285	3.42e-08	2.04e-07	8.41395		GPRC5A	4.25101	4.83815	5.60814	3.96205e-06	3.03492e-05	3.72029		S100A1	-3.20617	8.05272	-5.08653	1.74734e-05	0.00010505	2.24499
MKNK2	4.96566	6.69191	7.91535	1.83265e-10	2.61806e-09	13.5805		EPHA1	-2.89689	4.10285	-6.48233	3.42e-08	2.05e-07	8.41207		EEF1D	1.02113	13.3779	5.60603	3.98589e-06	3.04919e-05	3.71431		CACNB3	-2.23491	7.76165	-5.08522	1.75387e-05	0.000105288	2.24129
CDKN1B	5.58056	8.08219	7.91418	1.84048e-10	2.62749e-09	13.5762		LINC00851	-5.18429	4.58427	-6.48223	3.42e-08	2.05e-07	8.41171		NKAP	1.28565	7.70438	5.60304	4.01985e-06	3.06981e-05	3.70586		EIF5A2	-1.47127	7.11873	-5.07996	1.78034e-05	0.000106741	2.22644
THAP11	3.31978	6.31438	7.91164	1.85747e-10	2.64998e-09	13.5671		CABP4	-2.3387	4.12955	-6.4803	3.45e-08	2.06e-07	8.40475		SMARCD2	2.44591	8.37805	5.60241	4.02704e-06	3.07397e-05	3.70408		ABCC8	-3.44241	4.76155	-5.07975	1.78137e-05	0.000106766	2.22587
LIME1	2.93151	4.2674	7.91094	1.8622e-10	2.65496e-09	13.5646		MEFV	-2.00204	3.34322	-6.47879	3.47e-08	2.07e-07	8.39934		EIF3D	1.0827	11.3944	5.60105	4.04263e-06	3.08319e-05	3.70023		IGSF8	-2.54502	7.29734	-5.07835	1.78849e-05	0.000107157	2.22191
WAPAL	2.12356	4.91155	7.90737	1.88652e-10	2.68785e-09	13.5518		LOC100505570	-1.07488	2.35096	-6.47824	3.47e-08	2.07e-07	8.39735		PRRX1	3.15244	8.77181	5.59836	4.07369e-06	3.10148e-05	3.6926		MURC	-1.18144	4.63034	-5.07495	1.80587e-05	0.000108161	2.21232
TMEM230	3.94461	8.86275	7.90385	1.91075e-10	2.71877e-09	13.5391		LOC101927675	-1.76167	3.22243	-6.4773	3.49e-08	2.08e-07	8.39396		FHL2	2.60067	9.5703	5.59379	4.12684e-06	3.13922e-05	3.67969		ALDOC	-3.30907	10.6253	-5.07362	1.81276e-05	0.000108537	2.20854
SAMHD1	2.98114	5.6724	7.90246	1.9204e-10	2.73068e-09	13.5342		ECEL1	-4.9064	4.58895	-6.4748	3.52e-08	2.1e-07	8.38499		CORO1C	1.575	10.8716	5.59329	4.13266e-06	3.14229e-05	3.67828		C1QTNF4	-2.82074	8.47264	-5.07212	1.8205e-05	0.000108926	2.20432
RALA	3.78876	7.31236	7.90205	1.92323e-10	2.73289e-09	13.5327		CCIN	-3.78081	4.11192	-6.47391	3.53e-08	2.1e-07	8.38178		TRAF3IP3	2.59463	4.06127	5.59159	4.15273e-06	3.15482e-05	3.67345		LIN7A	-3.19703	8.53121	-5.06376	1.86435e-05	0.000111359	2.18073
IDH1	3.23395	6.08777	7.90028	1.93567e-10	2.74694e-09	13.5263		ANKRD2	-2.72148	3.81277	-6.47365	3.53e-08	2.1e-07	8.38084		MFAP5	3.30496	4.8125	5.59105	4.15913e-06	3.15831e-05	3.67192		CHIC1	-1.88599	8.74468	-5.05654	1.90301e-05	0.000113416	2.16038
PFDN5	5.96742	9.31831	7.89947	1.94134e-10	2.75134e-09	13.5234		RP5-963E22.5	-3.31897	3.86132	-6.47315	3.54e-08	2.11e-07	8.37905		NEXN	3.20829	6.89531	5.5862	4.21678e-06	3.1938e-05	3.6582		EFR3B	-3.1899	8.66363	-5.05649	1.90331e-05	0.000113416	2.16022
TNKS1BP1	2.25272	5.11482	7.89756	1.95481e-10	2.76678e-09	13.5166		CD80	-2.81836	3.74065	-6.47282	3.54e-08	2.11e-07	8.37785		THBS3	1.7316	5.18748	5.58374	4.24639e-06	3.21206e-05	3.65123		NAP1L3	-2.37849	11.9485	-5.051	1.9333e-05	0.00011497	2.14472
RNF111	4.61486	6.577	7.89521	1.97154e-10	2.78861e-09	13.5081		TANC2	-1.56728	5.83076	-6.47169	3.56e-08	2.12e-07	8.37377		FAM198B	2.15691	11.4945	5.58319	4.25298e-06	3.21444e-05	3.64969		TENM1	-3.73719	6.55075	-5.04986	1.93957e-05	0.000115225	2.14152
MRPL16	3.86965	5.96453	7.89018	2.00786e-10	2.83624e-09	13.4901		LOC100506016	-1.09197	3.29648	-6.47103	3.57e-08	2.12e-07	8.37141		SNX7	1.70954	9.99086	5.58317	4.25319e-06	3.21444e-05	3.64964		FAM195A	-1.52405	8.43237	-5.04787	1.95059e-05	0.000115802	2.1359
C11orf73	4.42534	6.51337	7.88988	2.01009e-10	2.83753e-09	13.489		C15orf62	-1.5355	3.07061	-6.47012	3.58e-08	2.13e-07	8.36813		TXN	1.0274	12.5953	5.58256	4.26059e-06	3.21864e-05	3.64791		ANK1	-1.54051	5.25746	-5.04683	1.95636e-05	0.000116065	2.13297
CRLF3	4.04565	6.38856	7.88779	2.02538e-10	2.85724e-09	13.4815		SSSCA1-AS1	-2.73506	3.20691	-6.46872	3.6e-08	2.14e-07	8.36311		ATL3	1.53074	10.8061	5.5819	4.26863e-06	3.22133e-05	3.64603		CNTNAP5	-3.56927	3.78331	-5.04671	1.95702e-05	0.000116065	2.13264
RANBP2	4.02447	6.37844	7.88694	2.03163e-10	2.86041e-09	13.4784		ZDHHC1	-3.23976	4.49735	-6.46819	3.6e-08	2.14e-07	8.36121		SERPINH1	3.51085	8.32786	5.58181	4.26965e-06	3.22133e-05	3.64579		STMN4	-5.63355	7.61919	-5.04587	1.96168e-05	0.000116302	2.13028
NUBPL	2.7625	5.34078	7.88489	2.04678e-10	2.87985e-09	13.4711		RAD21L1	-2.87165	4.34887	-6.46542	3.64e-08	2.16e-07	8.35124		H2AFY2	1.04582	8.86508	5.58098	4.2798e-06	3.2276e-05	3.64342		DIP2C	-1.05797	9.87141	-5.04316	1.97687e-05	0.000117084	2.12264
HNRNPA3	4.8377	7.32845	7.88034	2.08083e-10	2.92011e-09	13.4547		OR1C1	-4.55268	4.71385	-6.46288	3.67e-08	2.18e-07	8.34209		PLEKHA4	2.06932	4.51991	5.57989	4.293e-06	3.23477e-05	3.64036		LOC100506603	-1.0846	6.44092	-5.04185	1.98426e-05	0.000117443	2.11893
RBM15B	3.05934	5.66255	7.87964	2.08614e-10	2.92564e-09	13.4522		SLCO1B3	-4.4405	5.17975	-6.46264	3.68e-08	2.18e-07	8.34122		EMB	1.86693	7.38765	5.57873	4.30717e-06	3.24406e-05	3.63707		TARSL2	-1.22292	9.34708	-5.03963	1.99684e-05	0.000118107	2.11268
OSMR	1.91438	5.38304	7.87624	2.11209e-10	2.95639e-09	13.44		PCDHGB6	-3.77436	4.48157	-6.4608	3.7e-08	2.19e-07	8.33461		FAS	3.14112	7.58512	5.57521	4.35047e-06	3.27208e-05	3.62711		MAPT	-4.30125	8.30215	-5.03924	1.99905e-05	0.000118198	2.11158
ABCD4	2.20294	3.60781	7.87622	2.1122e-10	2.95639e-09	13.4399		CCDC18	-1.44984	3.41917	-6.45996	3.71e-08	2.2e-07	8.33158		TRAC	2.39262	6.39193	5.57444	4.35999e-06	3.2754e-05	3.62493		HSPA12A	-3.74334	9.26907	-5.0381	2.00558e-05	0.000118425	2.10834
NCK1	1.99576	5.6606	7.87588	2.1148e-10	2.9581e-09	13.4387		IFNA7	-2.83448	3.45518	-6.45952	3.72e-08	2.2e-07	8.33002		GPC1	1.20694	9.11911	5.57098	4.40312e-06	3.30356e-05	3.61512		PSD2	-4.41184	8.82012	-5.03615	2.01675e-05	0.000118964	2.10284
MAPRE1	4.11174	7.05676	7.87365	2.13204e-10	2.97639e-09	13.4306		LOC101928767	-1.85263	3.39062	-6.45926	3.72e-08	2.2e-07	8.32907		TMEM216	1.26363	8.22826	5.56786	4.44227e-06	3.32725e-05	3.60631		CHKB-AS1	-1.36654	5.22967	-5.03319	2.03379e-05	0.000119809	2.0945
SPTSSA	3.23298	7.65431	7.87341	2.13388e-10	2.97703e-09	13.4298		RXFP3	-4.47073	4.14889	-6.45846	3.73e-08	2.21e-07	8.3262		GNA15	1.87052	6.92251	5.56459	4.48373e-06	3.35258e-05	3.59705		HSPH1	-1.54766	10.8381	-5.03225	2.03922e-05	0.000120048	2.09186
C4orf3	4.99737	8.44124	7.8732	2.1355e-10	2.97734e-09	13.429		INPP5J	-1.31522	3.2793	-6.45838	3.73e-08	2.21e-07	8.3259		CPNE3	1.34655	11.4339	5.56353	4.49725e-06	3.36125e-05	3.59405		OPALIN	-4.61865	3.91056	-5.03104	2.04624e-05	0.00012038	2.08846
GMPR2	4.22053	6.54878	7.87293	2.13761e-10	2.97835e-09	13.4281		MIR143HG	-2.1095	4.21526	-6.45651	3.76e-08	2.22e-07	8.31918		CD55	1.47186	9.81256	5.55786	4.57034e-06	3.41297e-05	3.57799		GALNT18	-1.45226	8.25471	-5.03091	2.04704e-05	0.000120387	2.08807
WDPCP	3.25894	5.04361	7.86929	2.166e-10	3.01596e-09	13.415		COX6A2	-4.72281	4.57471	-6.45437	3.79e-08	2.23e-07	8.31147		PHF21A	1.06112	9.07373	5.55688	4.58311e-06	3.42106e-05	3.57521		DLC1	-1.99802	9.41038	-5.0303	2.05055e-05	0.000120513	2.08637
CDKN2C	2.95709	4.81776	7.86845	2.17258e-10	3.0212e-09	13.412		PP13	-2.77656	3.11538	-6.45433	3.79e-08	2.23e-07	8.31132		FMOD	3.03594	5.95134	5.55593	4.59549e-06	3.42738e-05	3.57253		FBXL2	-1.45051	9.23629	-5.02916	2.05722e-05	0.000120824	2.08315
NOL8	3.75545	6.98916	7.86771	2.17845e-10	3.0274e-09	13.4093		LMAN1L	-1.07315	2.29727	-6.45401	3.79e-08	2.24e-07	8.31019		MISP	1.76202	3.19098	5.55278	4.63675e-06	3.45375e-05	3.56362		TBC1D22B	-1.00689	7.21463	-5.02473	2.08334e-05	0.00012195	2.07065
RPS18	6.36906	11.935	7.86703	2.18385e-10	3.03293e-09	13.4069		LOC101927699	-3.80291	4.34255	-6.45349	3.8e-08	2.24e-07	8.3083		TIFA	3.66632	7.91848	5.55116	4.65811e-06	3.46672e-05	3.55904		PPM1J	-1.71799	4.47106	-5.02454	2.08449e-05	0.000121976	2.0701
H2AFZ	5.34124	8.76992	7.86651	2.18796e-10	3.03668e-09	13.405		UPP2	-2.18507	3.41878	-6.45346	3.8e-08	2.24e-07	8.30819		KIF11	2.26281	4.35748	5.54968	4.67773e-06	3.4769e-05	3.55486		ATN1	-2.15947	7.42067	-5.02432	2.08574e-05	0.000122009	2.06951
TIPARP	4.10147	6.76952	7.86594	2.19248e-10	3.04099e-09	13.403		RP11-295M18.6	-1.9058	3.3754	-6.45327	3.81e-08	2.24e-07	8.30751		GPX7	3.51789	5.88386	5.54424	4.75059e-06	3.52657e-05	3.53946		RYR2	-3.75916	6.09331	-5.02326	2.09206e-05	0.000122257	2.06651
KPNB1	4.01285	7.54231	7.865	2.19997e-10	3.04941e-09	13.3996		FUT10	-2.14325	4.24824	-6.45327	3.81e-08	2.24e-07	8.30751		PTPN14	2.40327	9.47587	5.54388	4.75549e-06	3.52871e-05	3.53844		FCHO1	-1.81867	4.07635	-5.02142	2.10307e-05	0.000122818	2.06131
FDCSP	7.23909	10.1016	7.8618	2.2257e-10	3.08125e-09	13.3881		ITPKA	-2.67407	3.41558	-6.45209	3.82e-08	2.25e-07	8.30328		CFB	3.55627	6.66696	5.54055	4.80069e-06	3.55774e-05	3.52902		USP46	-1.84795	10.8479	-5.02018	2.1105e-05	0.00012317	2.05781
TMED2	3.59458	8.32473	7.8584	2.25335e-10	3.11333e-09	13.3759		CCDC141	-1.98263	3.88252	-6.45122	3.83e-08	2.25e-07	8.30014		FAM109B	2.14089	4.52665	5.53247	4.91223e-06	3.62959e-05	3.50614		EID3	-1.12694	5.27853	-5.01701	2.1296e-05	0.00012416	2.04889
MGP	3.69965	5.60269	7.85809	2.2559e-10	3.11485e-09	13.3747		CD70	-2.05214	3.5291	-6.45077	3.84e-08	2.26e-07	8.29852		HYAL2	1.50603	9.28251	5.53238	4.91355e-06	3.62959e-05	3.50587		PRKCG	-3.34038	3.9448	-5.01562	2.13805e-05	0.000124612	2.04496
AKR1B1	5.61847	7.16023	7.85594	2.27353e-10	3.13516e-09	13.367		SLC17A9	-1.83829	3.87538	-6.45055	3.84e-08	2.26e-07	8.29774		HMG20B	2.04291	8.54056	5.53233	4.91419e-06	3.62959e-05	3.50574		SPAG8	-1.3308	5.64702	-5.00774	2.18649e-05	0.000126887	2.02276
RPF2	4.39815	6.4479	7.85325	2.29584e-10	3.16205e-09	13.3574		DUOXA2	-4.12344	4.51661	-6.44973	3.85e-08	2.26e-07	8.2948		CFH	3.72546	7.19922	5.53192	4.91992e-06	3.63229e-05	3.50458		KIAA1045	-3.90471	6.78424	-5.00694	2.19152e-05	0.000127137	2.02049
RSL24D1	5.34917	8.07734	7.8521	2.30545e-10	3.17306e-09	13.3532		TCL1B	-3.63186	4.08858	-6.44933	3.86e-08	2.26e-07	8.29334		FGF20	2.99666	4.35643	5.53048	4.94012e-06	3.64109e-05	3.5005		TSPAN7	-1.49393	11.9405	-5.00591	2.19793e-05	0.000127467	2.01759
ARMCX6	1.7029	4.50398	7.8515	2.31052e-10	3.178e-09	13.3511		CELF2-AS1	-1.25031	2.30619	-6.44922	3.86e-08	2.26e-07	8.29298		IRX3	3.81638	7.76454	5.53031	4.94241e-06	3.64124e-05	3.50004		CCKBR	-3.30652	4.37473	-5.00552	2.20036e-05	0.000127566	2.0165
DOLK	3.54289	4.79506	7.84927	2.32926e-10	3.19763e-09	13.3431		CHRM3-AS2	-3.12714	4.01187	-6.44922	3.86e-08	2.26e-07	8.29295		ZBTB7C	1.94072	7.6031	5.52695	4.98985e-06	3.67465e-05	3.49053		GFOD1	-2.37573	9.10469	-5.0049	2.20424e-05	0.000127748	2.01476
SRSF8	2.70283	7.14412	7.84862	2.33476e-10	3.20312e-09	13.3407		LOC340581	-2.23957	3.04805	-6.44921	3.86e-08	2.26e-07	8.29291		SERTAD2	1.23751	9.74406	5.52277	5.04947e-06	3.70766e-05	3.4787		ABCA3	-1.77929	9.20339	-5.00139	2.22639e-05	0.000128905	2.00485
ZNF205	2.4538	4.47863	7.84684	2.34992e-10	3.21981e-09	13.3343		GML	-2.45805	2.8514	-6.44842	3.87e-08	2.27e-07	8.29007		COL12A1	2.71979	8.3504	5.51789	5.1201e-06	3.75646e-05	3.46487		PET112	-1.70418	7.676	-4.99984	2.2362e-05	0.000129343	2.00049
UBE2D3	3.46997	6.15419	7.84566	2.35997e-10	3.22945e-09	13.3301		Dbpht2	-5.89612	5.79761	-6.44694	3.89e-08	2.28e-07	8.28476		SP110	2.2138	7.37055	5.51354	5.18374e-06	3.79197e-05	3.45257		ADCYAP1	-4.44598	4.77278	-4.99973	2.23692e-05	0.000129343	2.00017
ACADVL	4.46457	7.12125	7.84507	2.36502e-10	3.23431e-09	13.328		PSKH2	-1.47058	2.81426	-6.44621	3.9e-08	2.28e-07	8.28214		IGJ	4.23111	5.77933	5.51329	5.18752e-06	3.79316e-05	3.45184		RHPN2	-2.05245	8.07663	-4.99916	2.24058e-05	0.000129512	1.99856
SGK223	4.51525	7.26103	7.84172	2.39399e-10	3.26353e-09	13.3159		HCRTR1	-1.4357	3.0162	-6.44595	3.91e-08	2.28e-07	8.2812		FES	1.73978	3.63254	5.50967	5.24112e-06	3.82916e-05	3.44161		DENND6B	-1.52461	7.15099	-4.99684	2.25537e-05	0.000130239	1.99204
RING1	3.73118	7.00175	7.83652	2.43966e-10	3.31854e-09	13.2972		ARRDC1	-2.19418	5.39372	-6.44422	3.93e-08	2.3e-07	8.27497		LRIG2	1.67645	4.7099	5.50926	5.24721e-06	3.83068e-05	3.44045		RGS12	-2.04328	5.81032	-4.99577	2.26227e-05	0.000130551	1.98901
Y16709	5.86969	7.1646	7.83454	2.45727e-10	3.33706e-09	13.2901		C20orf195	-3.2068	3.9205	-6.44291	3.95e-08	2.31e-07	8.27027		SPINT2	1.78481	11.5928	5.50639	5.29013e-06	3.85884e-05	3.43234		EXTL3-AS1	-1.02365	3.81781	-4.99426	2.27202e-05	0.000130941	1.98475
SUMF2	3.10317	8.74913	7.83158	2.48381e-10	3.36934e-09	13.2795		SCTR	-1.6834	3.23706	-6.4418	3.97e-08	2.31e-07	8.26628		RBBP4	1.15979	11.4849	5.50595	5.29678e-06	3.86178e-05	3.43109		PPM1K	-1.62562	10.7573	-4.99361	2.27618e-05	0.000131138	1.98294
MRC2	1.92855	7.32783	7.83154	2.48417e-10	3.36934e-09	13.2793		TSNARE1	-1.75172	4.34765	-6.44089	3.98e-08	2.32e-07	8.26301		AFF1	1.71122	11.5738	5.4986	5.40869e-06	3.9352e-05	3.41027		USP2	-2.26257	7.1247	-4.99114	2.29226e-05	0.000131891	1.97597
COL3A1	4.49547	6.9476	7.82777	2.51844e-10	3.40935e-09	13.2658		MYLK3	-1.03767	3.76034	-6.43873	4.01e-08	2.34e-07	8.25524		TTC23	2.42987	5.65017	5.49735	5.42795e-06	3.94594e-05	3.40673		GRM5	-4.67643	6.79903	-4.98856	2.30916e-05	0.000132733	1.96869
ZNF516	3.1955	6.10374	7.82546	2.53961e-10	3.43584e-09	13.2575		SPTY2D1-AS1	-2.68739	3.68132	-6.43363	4.09e-08	2.38e-07	8.23689		TNFRSF10D	2.17979	5.8889	5.49592	5.44996e-06	3.96031e-05	3.4027		KIF5A	-3.5183	5.27848	-4.98567	2.32821e-05	0.000133609	1.96055
TIMP3	4.25566	6.60987	7.82454	2.54816e-10	3.44017e-09	13.2541		LOC101928869	-3.71736	4.33311	-6.4324	4.11e-08	2.38e-07	8.23248		GALNT1	1.41964	10.8636	5.4941	5.47826e-06	3.97757e-05	3.39755		TLCD1	-1.52129	4.88576	-4.97932	2.37061e-05	0.000135865	1.94268
AP3S1	5.29996	8.36876	7.8245	2.54846e-10	3.44017e-09	13.254		RORC	-1.81285	3.60403	-6.43183	4.11e-08	2.39e-07	8.23041		TLR3	2.64606	4.91388	5.49307	5.49439e-06	3.98764e-05	3.39462		GLMN	-1.65895	7.39331	-4.97374	2.40858e-05	0.000137846	1.92694
CTDP1	2.55408	4.25796	7.8239	2.55407e-10	3.44455e-09	13.2518		SLC17A2	-4.96704	5.00698	-6.43171	4.12e-08	2.39e-07	8.22999		UNC45A	1.03724	8.14172	5.4919	5.51274e-06	3.996e-05	3.3913		KCTD17	-1.56543	5.88606	-4.97031	2.43216e-05	0.000138809	1.91729
PSMB9	2.78136	4.81189	7.82132	2.57811e-10	3.47477e-09	13.2426		ALG10	-3.72969	5.20455	-6.43143	4.12e-08	2.39e-07	8.22898		EMILIN1	2.56765	5.59403	5.48989	5.54432e-06	4.01723e-05	3.38561		GLS2	-2.86866	6.27738	-4.96901	2.44122e-05	0.000139275	1.91361
PSPH	2.44721	5.40288	7.81943	2.59582e-10	3.49645e-09	13.2358		CNTNAP5	-3.13143	3.39906	-6.43126	4.12e-08	2.39e-07	8.22837		CROT	1.49855	9.21802	5.48624	5.60212e-06	4.05241e-05	3.37529		SULT4A1	-4.56555	6.88337	-4.96606	2.46177e-05	0.000140356	1.90531
ANAPC16	4.48598	7.11215	7.81662	2.62249e-10	3.52734e-09	13.2257		YDJC	-2.64448	4.00165	-6.43096	4.13e-08	2.39e-07	8.2273		FKBP7	2.0707	7.66063	5.48542	5.61522e-06	4.05855e-05	3.37296		ZFHX4-AS1	-1.89086	4.79136	-4.95646	2.52991e-05	0.000143867	1.87827
COASY	3.81769	5.33774	7.81554	2.63276e-10	3.53733e-09	13.2218		LCN8	-2.7491	4.17009	-6.42917	4.15e-08	2.41e-07	8.22085		CORO1B	2.06495	8.07055	5.48028	5.6978e-06	4.10639e-05	3.35843		EPN1	-1.52775	6.65279	-4.95576	2.53493e-05	0.000144106	1.87631
ATXN1L	3.42417	7.10512	7.81464	2.64145e-10	3.54678e-09	13.2186		PFKFB2	-1.61485	4.76005	-6.42831	4.17e-08	2.41e-07	8.21778		ATP6V0E1	1.50259	10.7243	5.47939	5.71235e-06	4.11519e-05	3.35589		HOPX	-1.86114	11.9075	-4.9549	2.54114e-05	0.000144319	1.87389
FAM96A	5.45401	7.46732	7.81344	2.65294e-10	3.55553e-09	13.2143		SPAG5-AS1	-2.23148	3.85546	-6.42736	4.18e-08	2.42e-07	8.21436		TBC1D22A	1.08591	8.3588	5.47491	5.78555e-06	4.16451e-05	3.34322		EXOC6	-1.32306	8.88533	-4.95428	2.54566e-05	0.000144529	1.87213
UBA52	5.53775	10.0177	7.81312	2.656e-10	3.55741e-09	13.2131		TNFRSF18	-2.50858	3.94388	-6.42728	4.18e-08	2.42e-07	8.21407		SP1	1.89876	9.40763	5.47435	5.79468e-06	4.16937e-05	3.34165		GNG3	-5.07556	8.61363	-4.95009	2.57613e-05	0.000145975	1.86035
SLC35A5	4.84999	6.22676	7.81149	2.67184e-10	3.57398e-09	13.2072		CIRBP-AS1	-1.55729	3.16044	-6.42678	4.19e-08	2.42e-07	8.21226		ADAM9	1.61259	11.596	5.47155	5.841e-06	4.19408e-05	3.33372		PC	-1.6718	8.26931	-4.94957	2.57995e-05	0.000146145	1.85888
RECQL	2.50122	6.51607	7.81133	2.67337e-10	3.57398e-09	13.2067		LOC100130938	-3.15909	3.79254	-6.4261	4.2e-08	2.43e-07	8.20981		PDLIM4	2.02036	8.52128	5.46798	5.90058e-06	4.22995e-05	3.32362		ABO	-1.46424	4.79052	-4.94761	2.59439e-05	0.000146868	1.85335
RASSF1	3.00907	4.93907	7.80961	2.69013e-10	3.59192e-09	13.2005		CHL1-AS1	-1.71363	3.51515	-6.42508	4.22e-08	2.44e-07	8.20617		CALHM2	2.04983	7.31534	5.46595	5.93473e-06	4.2527e-05	3.31788		RASGEF1C	-2.56888	3.99125	-4.94583	2.60756e-05	0.000147511	1.84834
RBP1	2.11971	4.93316	7.80885	2.69755e-10	3.59735e-09	13.1977		AC092192.1	-4.76935	4.62742	-6.425	4.22e-08	2.44e-07	8.20588		PPCDC	1.50111	4.55621	5.46513	5.94862e-06	4.25918e-05	3.31555		ZNF396	-1.42735	5.28573	-4.94544	2.61043e-05	0.000147585	1.84725
FAM175A	2.54222	4.71996	7.80794	2.7065e-10	3.6048e-09	13.1945		GPIHBP1	-1.91611	3.50634	-6.42463	4.22e-08	2.44e-07	8.20454		CDK2	3.04051	7.18301	5.45751	6.07892e-06	4.34076e-05	3.29399		CPNE7	-1.0362	3.22005	-4.94423	2.61944e-05	0.000147999	1.84384
IPP	1.80782	4.53913	7.8058	2.72763e-10	3.62832e-09	13.1868		SPATA17	-2.58489	4.23958	-6.42389	4.24e-08	2.44e-07	8.20188		HCP5	2.23141	4.40995	5.45746	6.07989e-06	4.34076e-05	3.29383		EPDR1	-2.28629	10.071	-4.9438	2.62263e-05	0.000148047	1.84264
TRIM45	2.1049	3.83969	7.80564	2.72923e-10	3.62832e-09	13.1862		TSSK2	-3.7963	3.98467	-6.42344	4.24e-08	2.45e-07	8.20026		AP3M1	1.32661	8.6227	5.45646	6.09714e-06	4.34954e-05	3.29101		TOLLIP	-1.60397	8.45909	-4.94283	2.62992e-05	0.0001484	1.83989
NUDT2	2.95208	4.76449	7.80504	2.73514e-10	3.63393e-09	13.184		KLHDC7B	-3.64588	4.40144	-6.42301	4.25e-08	2.45e-07	8.19871		FAT2	5.07845	5.99349	5.45443	6.13239e-06	4.37227e-05	3.28527		ASPHD1	-3.25863	6.14429	-4.94225	2.63424e-05	0.000148596	1.83826
PXDC1	1.36184	4.814	7.80272	2.7583e-10	3.6579e-09	13.1757		RP11-400N13.1	-2.08048	3.12255	-6.42265	4.25e-08	2.45e-07	8.1974		GSTO1	1.03661	11.6709	5.45434	6.13398e-06	4.37227e-05	3.28501		RTDR1	-1.57709	4.31122	-4.94142	2.64043e-05	0.000148849	1.83594
RSRC2	4.79961	6.57221	7.79982	2.7875e-10	3.69435e-09	13.1653		RP11-227D13.1	-1.42335	3.51457	-6.42204	4.26e-08	2.46e-07	8.19522		FANCE	1.7933	4.08304	5.45119	6.18927e-06	4.40482e-05	3.27608		PKD1P1	-2.10701	6.11961	-4.9347	2.69138e-05	0.000151428	1.81702
CASP4	2.39037	4.46297	7.79491	2.83764e-10	3.75152e-09	13.1476		LOC101928269	-2.51906	3.1062	-6.4215	4.27e-08	2.46e-07	8.1933		SNX33	1.08228	7.00415	5.45116	6.18969e-06	4.40482e-05	3.27601		SNAPC3	-1.40773	8.00201	-4.9334	2.70138e-05	0.000151847	1.81335
TUSC1	4.81337	7.92584	7.7929	2.85847e-10	3.77209e-09	13.1404		RP11-353N14.1	-2.52785	3.66828	-6.42086	4.28e-08	2.47e-07	8.19099		SLFN12	1.93733	4.86668	5.45002	6.20986e-06	4.41559e-05	3.27278		NAT8L	-4.08359	8.71861	-4.93123	2.71805e-05	0.000152588	1.80726
LAPTM4B	5.18421	8.0739	7.79041	2.8845e-10	3.79942e-09	13.1314		FOXD3-AS1	-1.91598	3.09098	-6.41973	4.3e-08	2.47e-07	8.18694		TPSAB1	1.35008	2.86457	5.44424	6.31283e-06	4.47658e-05	3.25641		TRIO	-1.22067	9.33546	-4.92969	2.72997e-05	0.000153208	1.80293
KAT2B	5.04049	7.95034	7.78692	2.92127e-10	3.84347e-09	13.1189		KCNG4	-5.07386	4.20428	-6.41884	4.31e-08	2.48e-07	8.18371		GM2A	2.20207	10.3992	5.4442	6.31348e-06	4.47658e-05	3.25631		PCDHGA4	-1.57969	4.80362	-4.92599	2.75885e-05	0.000154533	1.79251
SERINC5	5.39167	8.57382	7.78597	2.93133e-10	3.85166e-09	13.1155		DNAJB5	-2.3788	5.11693	-6.41682	4.35e-08	2.5e-07	8.17644		DIDO1	1.83301	8.0674	5.44124	6.36681e-06	4.5071e-05	3.24794		NOL4	-3.99706	7.30139	-4.92542	2.76332e-05	0.000154733	1.79091
CGGBP1	2.81133	6.3883	7.78542	2.93722e-10	3.85703e-09	13.1135		WDR27	-1.45828	3.82509	-6.41595	4.36e-08	2.5e-07	8.17334		TMEM173	3.93535	6.73521	5.43686	6.44668e-06	4.55446e-05	3.23553		EML2	-1.03723	8.29105	-4.91952	2.81012e-05	0.000157111	1.77429
TNPO1	1.26896	6.6704	7.78471	2.9448e-10	3.86462e-09	13.1109		PXT1	-5.41248	4.13387	-6.41559	4.37e-08	2.5e-07	8.17203		LOX	3.28319	5.17598	5.43572	6.46759e-06	4.567e-05	3.23231		MAP2K4	-1.31035	10.644	-4.9195	2.81025e-05	0.000157111	1.77424
OSBPL9	4.72877	7.49814	7.78221	2.97173e-10	3.89282e-09	13.1019		HGD	-2.51261	3.67469	-6.41512	4.37e-08	2.51e-07	8.17036		LATS2	2.33141	9.3892	5.43485	6.4836e-06	4.57153e-05	3.22985		CXXC5	-2.09515	10.6166	-4.91839	2.81915e-05	0.000157558	1.77111
ECH1	3.83342	6.18763	7.78154	2.97897e-10	3.89834e-09	13.0995		F9	-2.6059	3.38497	-6.41192	4.42e-08	2.54e-07	8.15886		RNF125	2.50819	5.15842	5.4347	6.48648e-06	4.57153e-05	3.22941		SV2B	-5.33771	6.88325	-4.91442	2.85112e-05	0.000159193	1.75995
UBE2G1	3.39501	6.75132	7.78115	2.98321e-10	3.89834e-09	13.0981		AX746699	-3.93895	4.28368	-6.41035	4.45e-08	2.55e-07	8.15322		HES1	2.42638	8.68314	5.42961	6.58093e-06	4.63438e-05	3.21502		UROS	-1.57733	9.44026	-4.91341	2.85936e-05	0.000159602	1.7571
LSM14A	4.47872	7.3263	7.77994	2.99627e-10	3.91068e-09	13.0938		LOC388942	-2.26707	3.08641	-6.40948	4.46e-08	2.56e-07	8.15008		PPBP	3.84054	5.19934	5.42469	6.6737e-06	4.69218e-05	3.20109		YWHAG	-1.13848	13.6991	-4.90885	2.89662e-05	0.000161477	1.74428
IARS	5.62299	7.52	7.77796	3.01792e-10	3.93439e-09	13.0867		MMP21	-4.5127	5.14191	-6.40919	4.47e-08	2.56e-07	8.14902		S100A8	3.32959	10.2991	5.42185	6.72791e-06	4.72756e-05	3.19304		SYT4	-5.4526	8.55449	-4.90636	2.91717e-05	0.000162571	1.73729
UBE2E1	6.21179	9.07218	7.77583	3.04136e-10	3.96227e-09	13.079		LINC01085	-1.17639	3.80592	-6.40806	4.49e-08	2.57e-07	8.14496		VRK2	1.90191	7.61985	5.42177	6.72941e-06	4.72756e-05	3.19282		FRS3	-1.38386	5.76499	-4.90499	2.92856e-05	0.00016305	1.73343
C5orf51	1.78467	4.3464	7.77491	3.05155e-10	3.96945e-09	13.0757		POFUT2	-2.57005	4.79999	-6.4069	4.51e-08	2.58e-07	8.14082		GUSB	1.75686	10.0768	5.41904	6.78192e-06	4.75683e-05	3.18509		MAP1B	-3.28102	11.7395	-4.90376	2.93883e-05	0.000163518	1.72997
STAM2	1.2714	5.70444	7.77484	3.05243e-10	3.96945e-09	13.0754		XPNPEP2	-5.00388	4.78857	-6.40333	4.57e-08	2.61e-07	8.12798		NLRX1	1.58164	8.10391	5.4186	6.79037e-06	4.76086e-05	3.18385		MSRA	-1.15713	9.23451	-4.90296	2.94555e-05	0.000163788	1.72771
MIR31HG	2.35988	4.52347	7.77322	3.07043e-10	3.99045e-09	13.0696		LINC00301	-3.32123	4.37051	-6.40153	4.6e-08	2.63e-07	8.12149		AXIN2	1.38254	9.0481	5.41537	6.85315e-06	4.80104e-05	3.17469		CECR2	-1.00847	5.16455	-4.90218	2.95211e-05	0.000164049	1.72551
CKS2	3.51447	5.4739	7.77227	3.08107e-10	4.00185e-09	13.0662		COX8C	-2.76201	4.07622	-6.4	4.62e-08	2.64e-07	8.11602		CLIC4	1.5109	12.3023	5.41354	6.88878e-06	4.82407e-05	3.16954		GPRASP1	-2.14475	10.4433	-4.90028	2.96806e-05	0.000164805	1.72018
FAM96B	5.03738	6.85713	7.76984	3.10838e-10	4.03244e-09	13.0574		LINC01111	-6.27142	5.18652	-6.39927	4.63e-08	2.64e-07	8.11337		FBLN1	3.21212	10.3592	5.41336	6.89234e-06	4.82464e-05	3.16902		KLHL26	-1.46221	7.89593	-4.89958	2.97394e-05	0.000165053	1.71822
LSM12	3.43913	5.33408	7.76694	3.14124e-10	4.06768e-09	13.047		TAS2R7	-3.48984	3.73264	-6.39864	4.64e-08	2.65e-07	8.11111		DRAM1	2.66984	7.74406	5.40579	7.04232e-06	4.91785e-05	3.14761		IL17C	-1.3662	6.0306	-4.89767	2.99014e-05	0.000165847	1.71284
EIF2B4	3.41697	5.76549	7.76628	3.14878e-10	4.07499e-09	13.0446		KRT9	-2.33848	3.0085	-6.39803	4.65e-08	2.66e-07	8.10892		TOP1MT	2.10426	6.66369	5.405	7.05825e-06	4.92702e-05	3.14536		CCDC64	-2.03989	6.78218	-4.89228	3.03635e-05	0.000168197	1.69767
CRK	4.76924	6.18108	7.76525	3.16064e-10	4.08494e-09	13.0409		CHRNA10	-2.66761	3.40785	-6.39748	4.66e-08	2.66e-07	8.10696		TNIP2	1.48451	8.38835	5.40377	7.08291e-06	4.9403e-05	3.14189		MADCAM1	-1.03295	4.43322	-4.88205	3.12586e-05	0.000172448	1.66893
VAMP3	4.42848	7.05097	7.76523	3.1609e-10	4.08494e-09	13.0408		ICAM4	-2.67999	3.87315	-6.39558	4.7e-08	2.68e-07	8.1001		CXCL16	2.84635	8.30713	5.40149	7.12918e-06	4.96665e-05	3.13541		DSERG1	-1.28462	4.72935	-4.87767	3.16509e-05	0.000174393	1.65659
MICALL1	3.1997	6.03862	7.76503	3.16316e-10	4.08494e-09	13.0401		KBTBD11	-3.70946	7.89946	-6.39524	4.7e-08	2.68e-07	8.09892		MRGPRF	2.5742	5.13596	5.39633	7.23443e-06	5.03199e-05	3.12083		SGIP1	-3.98725	6.44027	-4.87584	3.18155e-05	0.000175117	1.65146
GPN1	3.84058	6.37741	7.76495	3.16408e-10	4.08494e-09	13.0398		KRT76	-2.45868	3.02597	-6.39454	4.71e-08	2.68e-07	8.0964		FAM83H	3.13057	6.88435	5.39461	7.27001e-06	5.05273e-05	3.11595		DUSP26	-3.4624	7.40731	-4.87577	3.18222e-05	0.000175117	1.65125
EIF2A	2.63269	8.53791	7.76416	3.17316e-10	4.09241e-09	13.037		DNAH1	-1.50653	3.33215	-6.39448	4.72e-08	2.68e-07	8.09616		CARD10	2.44624	4.07486	5.3908	7.34926e-06	5.0957e-05	3.10517		ARNT2	-2.95668	9.29354	-4.8742	3.1964e-05	0.000175787	1.64685
ARHGAP17	2.95616	6.47336	7.76412	3.17368e-10	4.09241e-09	13.0368		CYP2C9	-2.12453	3.27536	-6.39347	4.73e-08	2.69e-07	8.09253		KDELC1	1.66896	6.77133	5.38808	7.40628e-06	5.13118e-05	3.09748		HRH3	-1.61563	4.79937	-4.87095	3.22607e-05	0.000177252	1.63772
PNPLA4	3.31496	4.91773	7.76373	3.1781e-10	4.09319e-09	13.0355		SLAMF1	-2.014	3.16573	-6.39105	4.77e-08	2.71e-07	8.08385		CLEC2B	2.73855	8.04754	5.38668	7.43583e-06	5.14759e-05	3.09352		PAQR4	-2.12486	7.67382	-4.86791	3.25405e-05	0.000178733	1.62917
STAG1	2.20656	5.07188	7.75521	3.27819e-10	4.21393e-09	13.0048		LAMB2P1	-4.15049	5.11255	-6.39086	4.78e-08	2.71e-07	8.08317		NUP107	2.09576	8.44661	5.38604	7.44949e-06	5.15298e-05	3.0917		MAL	-4.16908	6.80048	-4.8665	3.26712e-05	0.000179395	1.62521
SRSF11	3.56251	5.32119	7.75364	3.29692e-10	4.23351e-09	12.9991		LOC100130458	-1.86055	3.33983	-6.3907	4.78e-08	2.71e-07	8.08259		MX2	2.89317	3.96324	5.38376	7.49787e-06	5.18236e-05	3.08526		FLT1	-1.67305	8.42844	-4.86422	3.28831e-05	0.000180446	1.61881
THYN1	4.12153	6.9056	7.75263	3.30904e-10	4.24615e-09	12.9955		SRSF12	-3.84086	5.85783	-6.3902	4.79e-08	2.72e-07	8.08081		PBK	2.19345	3.86863	5.38141	7.5482e-06	5.21304e-05	3.0786		ITPKA	-4.66059	4.64002	-4.85787	3.34826e-05	0.000183334	1.60095
NIF3L1	3.90894	6.29725	7.75249	3.31072e-10	4.24615e-09	12.995		FNDC8	-1.59882	3.01945	-6.39006	4.79e-08	2.72e-07	8.08027		CKLF	1.44174	8.9626	5.37871	7.60639e-06	5.24703e-05	3.07097		NXPH2	-3.68622	5.09659	-4.85657	3.36057e-05	0.000183893	1.59732
CDV3	2.59432	6.15652	7.75098	3.32894e-10	4.26188e-09	12.9896		POM121L2	-3.32088	3.7549	-6.38984	4.8e-08	2.72e-07	8.0795		AURKA	1.847	5.06619	5.37548	7.67675e-06	5.28933e-05	3.06181		FSD1L	-2.2509	8.92415	-4.85068	3.41733e-05	0.000186777	1.58076
CYTIP	3.25162	4.64101	7.75038	3.33617e-10	4.26859e-09	12.9874		C9orf135	-1.7254	3.56442	-6.3882	4.82e-08	2.73e-07	8.0736		CRTAP	1.47104	9.46857	5.37199	7.75336e-06	5.33584e-05	3.05193		SIAH2	-1.30626	8.39886	-4.84945	3.42931e-05	0.000187363	1.5773
PPP1R15B	4.84202	6.76059	7.75003	3.34046e-10	4.27153e-09	12.9862		LRRN4	-3.77757	3.8074	-6.38681	4.85e-08	2.75e-07	8.06862		STAG2	1.04309	12.1832	5.37098	7.77553e-06	5.34633e-05	3.04909		FASN	-1.75935	8.61761	-4.8473	3.45028e-05	0.000188405	1.57127
TCF12	2.0546	5.09839	7.74943	3.34769e-10	4.27822e-09	12.984		RP11-320N7.2	-1.72143	3.20827	-6.38621	4.86e-08	2.75e-07	8.06646		PHEX	4.35051	5.37752	5.36979	7.80191e-06	5.36071e-05	3.04573		SH2D5	-3.02965	3.90608	-4.84392	3.48356e-05	0.000189913	1.56178
OAT	7.19903	8.02706	7.74794	3.36589e-10	4.29637e-09	12.9786		LOC146795	-1.17649	2.87326	-6.384	4.9e-08	2.77e-07	8.0585		IL6R	1.70603	8.35994	5.36966	7.80478e-06	5.36071e-05	3.04536		SPECC1	-2.3949	8.35873	-4.84316	3.49112e-05	0.000190266	1.55963
PIP4K2C	4.20727	5.8171	7.74166	3.44368e-10	4.38262e-09	12.956		DKFZp564H213	-2.14974	3.31907	-6.38381	4.9e-08	2.77e-07	8.05783		TEP1	1.20153	8.14666	5.36908	7.81784e-06	5.36757e-05	3.0437		ATP6V1G2	-5.3363	8.08277	-4.84082	3.51434e-05	0.000191234	1.55308
SMAD3	1.60296	4.04003	7.74144	3.44637e-10	4.38344e-09	12.9553		UBE2E2-AS1	-1.30016	2.48371	-6.38272	4.92e-08	2.78e-07	8.05391		PLEKHA2	1.63339	10.3523	5.36817	7.83801e-06	5.37722e-05	3.04113		GFRA2	-1.76902	5.17611	-4.84017	3.52087e-05	0.00019153	1.55124
EXOSC8	3.94771	6.95208	7.74105	3.45132e-10	4.38486e-09	12.9538		AK5	-3.55746	5.11406	-6.38256	4.92e-08	2.78e-07	8.05334		ITGB3BP	1.43403	8.53523	5.3659	7.88888e-06	5.40673e-05	3.0347		INPP4A	-1.61631	11.6804	-4.83913	3.53133e-05	0.00019204	1.54831
PRDX5	5.48733	7.99702	7.74103	3.45157e-10	4.38486e-09	12.9538		LOC401463	-3.03584	3.43072	-6.38173	4.94e-08	2.79e-07	8.05035		KRT31	4.45915	6.14482	5.3629	7.95657e-06	5.44366e-05	3.02621		CNTFR	-1.26732	4.88383	-4.83247	3.59872e-05	0.000195342	1.52962
YWHAQ	7.00496	9.07158	7.74058	3.45719e-10	4.38817e-09	12.9522		ZNF414	-2.25081	3.83181	-6.38161	4.94e-08	2.79e-07	8.04994		NLRC5	2.69354	4.39109	5.35932	8.03788e-06	5.49287e-05	3.01609		KCNB1	-4.34785	7.10133	-4.83132	3.6105e-05	0.0001958	1.52639
ZNF558	3.06184	5.79523	7.74014	3.4628e-10	4.39021e-09	12.9506		ADAM22	-2.25499	4.31787	-6.38139	4.95e-08	2.79e-07	8.04914		SLC39A4	2.02478	7.09756	5.35845	8.05783e-06	5.50435e-05	3.01363		MYPOP	-1.91059	7.5872	-4.83025	3.62146e-05	0.000196158	1.52339
BCAS2	6.0179	7.18351	7.73996	3.46501e-10	4.39021e-09	12.9499		CYP11B1	-4.0361	4.13046	-6.3812	4.95e-08	2.79e-07	8.04845		ATF3	3.38555	9.10531	5.35773	8.07431e-06	5.51347e-05	3.0116		GOLGA2	-1.2152	8.96055	-4.82883	3.63607e-05	0.000196821	1.51941
TP73-AS1	1.30032	3.99563	7.73988	3.46601e-10	4.39021e-09	12.9496		LOC101929297	-3.50697	3.99573	-6.37994	4.97e-08	2.8e-07	8.04393		CNIH4	1.40876	10.8433	5.35565	8.12229e-06	5.54002e-05	3.00571		PRKACB	-1.63585	12.582	-4.82848	3.63971e-05	0.000196958	1.51842
ADH5	4.4793	7.18493	7.73968	3.46852e-10	4.3908e-09	12.9489		PNLIP	-2.61492	3.35928	-6.37918	4.99e-08	2.81e-07	8.04119		PHF11	1.24695	9.74519	5.35563	8.12267e-06	5.54002e-05	3.00566		ICA1L	-1.42519	9.70593	-4.82375	3.68893e-05	0.000199204	1.50515
UBE4A	6.35921	7.29557	7.73864	3.48166e-10	4.40233e-09	12.9452		LOC285178	-2.05897	4.13188	-6.37821	5e-08	2.81e-07	8.03771		PXYLP1	1.86934	10.3179	5.35408	8.15875e-06	5.56116e-05	3.00125		CREG2	-4.40214	4.73926	-4.82373	3.68918e-05	0.000199204	1.50508
MYO5C	3.64349	5.03065	7.73799	3.48996e-10	4.40978e-09	12.9428		LINC00466	-2.16008	3.21629	-6.37818	5e-08	2.81e-07	8.03761		TMEM256	1.20282	9.24005	5.35225	8.20121e-06	5.58491e-05	2.99609		PANX2	-2.17362	5.93683	-4.81967	3.73198e-05	0.000201021	1.49367
ZBTB39	1.67021	3.48135	7.73785	3.49174e-10	4.40978e-09	12.9423		CDR1	-5.32738	6.00339	-6.37816	5e-08	2.81e-07	8.03753		GPNMB	3.68675	11.2216	5.34226	8.43769e-06	5.72816e-05	2.96783		FIZ1	-1.77438	7.17037	-4.81624	3.76851e-05	0.000202739	1.48405
RFNG	2.01563	5.10658	7.73651	3.50874e-10	4.42865e-09	12.9375		PLAC4	-3.41681	3.87604	-6.37669	5.03e-08	2.83e-07	8.03224		DENND1B	1.55194	8.43456	5.34174	8.4504e-06	5.73047e-05	2.96633		SPTAN1	-1.53695	11.369	-4.81546	3.77681e-05	0.000203061	1.48187
SHISA5	3.6629	8.84637	7.73361	3.54598e-10	4.47039e-09	12.9271		HRH4	-3.29952	3.52673	-6.376	5.04e-08	2.83e-07	8.02977		FOXE1	2.78475	4.20718	5.34115	8.46448e-06	5.73526e-05	2.96468		NRGN	-4.99147	8.18179	-4.81436	3.78862e-05	0.000203616	1.47879
ARID5A	2.53738	4.84232	7.73251	3.56017e-10	4.48329e-09	12.9231		LOC101927761	-1.75751	3.45999	-6.3752	5.06e-08	2.84e-07	8.0269		SWAP70	1.41212	10.0588	5.34094	8.4695e-06	5.73644e-05	2.96409		CDO1	-1.93643	10.5608	-4.81041	3.83133e-05	0.000205678	1.46771
MTF2	2.48949	5.38075	7.73249	3.56039e-10	4.48329e-09	12.923		GABRG3	-2.5121	3.92257	-6.37504	5.06e-08	2.84e-07	8.02631		PXDC1	1.30077	9.7739	5.33817	8.53654e-06	5.77962e-05	2.95625		TIGD3	-1.47911	4.39877	-4.80988	3.83716e-05	0.000205865	1.4662
CYB5R3	4.53467	6.55588	7.72706	3.63142e-10	4.55935e-09	12.9035		FAM160A1	-4.18627	4.44147	-6.37465	5.07e-08	2.85e-07	8.02492		GLS	2.26664	10.0063	5.33363	8.64767e-06	5.84358e-05	2.94339		SRGAP2C	-2.06786	9.10081	-4.80956	3.84066e-05	0.000205989	1.46531
ATG2A	3.66118	5.41509	7.72587	3.64717e-10	4.57645e-09	12.8992		LOC153577	-4.32637	5.65653	-6.37448	5.07e-08	2.85e-07	8.02432		CTSC	2.54789	9.61032	5.3329	8.6657e-06	5.85352e-05	2.94132		KCNH2	-3.02582	6.81473	-4.80896	3.84717e-05	0.000206213	1.46363
NRAS	4.05131	6.29657	7.72494	3.65955e-10	4.5893e-09	12.8959		RP11-456H18.2	-2.10076	3.20883	-6.3744	5.07e-08	2.85e-07	8.02404		ANP32B	1.19894	12.2066	5.33196	8.68885e-06	5.86263e-05	2.93867		MYL10	-1.20398	6.70195	-4.80813	3.85623e-05	0.000206565	1.4613
MED7	2.42927	4.69521	7.72363	3.67708e-10	4.60798e-09	12.8911		PITPNM2	-2.57252	3.64271	-6.37336	5.09e-08	2.86e-07	8.02028		MMP2	3.06286	8.89634	5.32969	8.7452e-06	5.89814e-05	2.93224		MMD2	-2.46499	4.43568	-4.80376	3.90441e-05	0.000208643	1.44904
PNOC	4.39433	5.08239	7.7235	3.67874e-10	4.60798e-09	12.8907		CHST8	-3.35542	5.45631	-6.37332	5.09e-08	2.86e-07	8.02016		RSU1	1.3495	9.75516	5.32935	8.75351e-06	5.90147e-05	2.9313		MYRF	-4.22071	4.93815	-4.80132	3.93157e-05	0.000209839	1.44218
GALNT11	5.45126	7.2599	7.72256	3.69132e-10	4.62105e-09	12.8873		EIF3C	-2.36826	4.41878	-6.37277	5.1e-08	2.86e-07	8.01816		IGFL1	3.72872	3.47456	5.32506	8.86119e-06	5.96761e-05	2.91914		SV2C	-3.29245	5.11329	-4.79924	3.95481e-05	0.000210951	1.43636
GRAMD4	2.16735	4.61544	7.71972	3.72963e-10	4.66628e-09	12.8771		TMEM106A	-2.22771	4.14471	-6.37032	5.15e-08	2.89e-07	8.00935		LOC727916	2.02288	3.47833	5.31802	9.04043e-06	6.06694e-05	2.89924		LINC00961	-1.35699	4.93437	-4.79677	3.98269e-05	0.000212245	1.42942
PNKP	3.48551	5.06997	7.71779	3.75599e-10	4.69651e-09	12.8701		LOC100506679	-7.58591	5.99563	-6.37016	5.15e-08	2.89e-07	8.00878		CSF2RB	3.63621	4.18889	5.31634	9.08377e-06	6.09017e-05	2.89448		AGAP4	-1.75122	4.72874	-4.79453	4.00805e-05	0.000213467	1.42315
LAMTOR3	2.55983	8.15554	7.71709	3.76547e-10	4.70563e-09	12.8676		ARHGEF26-AS1	-3.80226	7.37017	-6.36852	5.18e-08	2.9e-07	8.00289		DHRSX	2.66659	6.29531	5.31626	9.08592e-06	6.09017e-05	2.89425		PURG	-3.11373	8.18272	-4.79407	4.01324e-05	0.000213613	1.42187
FBXL5	4.74553	7.18944	7.71576	3.78385e-10	4.72585e-09	12.8628		CAV3	-3.35688	3.60376	-6.36815	5.19e-08	2.9e-07	8.00157		EIF1AD	1.02467	8.59227	5.31577	9.09864e-06	6.09195e-05	2.89286		RUSC1-AS1	-1.8711	4.93041	-4.79396	4.01459e-05	0.00021362	1.42154
CMTM8	4.13411	5.87473	7.7122	3.83311e-10	4.78459e-09	12.85		CNR2	-4.43232	4.44081	-6.3669	5.21e-08	2.91e-07	7.99707		CXCL3	2.64938	4.90826	5.31564	9.102e-06	6.09195e-05	2.89249		GREB1	-1.63347	5.18861	-4.79148	4.04285e-05	0.000214929	1.4146
SRP14	7.27752	9.70154	7.70769	3.89654e-10	4.85628e-09	12.8338		PRDM6	-3.69615	4.40439	-6.36619	5.23e-08	2.92e-07	7.99455		CDC42EP5	2.31413	6.40213	5.30986	9.25299e-06	6.16948e-05	2.87614		CGREF1	-1.96515	5.29662	-4.79135	4.04438e-05	0.000214945	1.41423
MRPL40	4.39925	7.01979	7.70763	3.89734e-10	4.85628e-09	12.8336		OR2B3	-2.48682	2.83187	-6.36553	5.24e-08	2.92e-07	7.99217		OSTC	1.55141	10.8703	5.30763	9.31173e-06	6.20502e-05	2.86985		UPB1	-1.13842	6.42238	-4.79086	4.05004e-05	0.000215116	1.41285
HNRNPA2B1	4.01434	6.83948	7.70578	3.92373e-10	4.8835e-09	12.8269		ULK4	-2.75328	4.20897	-6.36552	5.24e-08	2.92e-07	7.99212		STEAP1	2.73582	7.17826	5.30647	9.3427e-06	6.21984e-05	2.86655		PANK1	-1.97475	8.86841	-4.79051	4.05405e-05	0.000215198	1.41187
TMPRSS4	1.69198	3.04876	7.70506	3.93403e-10	4.89186e-09	12.8243		ZNF280A	-1.03543	2.57158	-6.36544	5.24e-08	2.92e-07	7.99184		GPR161	1.98511	9.1308	5.30609	9.35267e-06	6.22412e-05	2.86549		TRNP1	-1.66726	9.00606	-4.78941	4.0667e-05	0.000215805	1.40879
ND4	8.35243	11.016	7.70238	3.97245e-10	4.93269e-09	12.8147		LOC102724880	-1.69566	3.12956	-6.36319	5.29e-08	2.94e-07	7.98374		BTG2	2.00436	9.70404	5.30455	9.39383e-06	6.24204e-05	2.86112		HMGXB3	-1.08602	8.38483	-4.78389	4.13095e-05	0.000218619	1.3933
OPTN	4.05104	7.09636	7.70137	3.9871e-10	4.94802e-09	12.811		CTD-2366F13.2	-1.42819	2.68305	-6.363	5.29e-08	2.95e-07	7.98307		TWIST2	2.24648	3.78688	5.3013	9.48116e-06	6.28817e-05	2.85193		C15orf27	-1.89071	3.45776	-4.77831	4.19685e-05	0.000221705	1.37767
SIAH1	2.82978	4.89639	7.70109	3.99114e-10	4.95016e-09	12.81		HMX1	-3.75324	4.68461	-6.36146	5.32e-08	2.96e-07	7.97753		ICAM1	2.47075	5.95441	5.29659	9.60902e-06	6.35375e-05	2.83862		GPR153	-2.14952	6.44671	-4.77649	4.21865e-05	0.000222723	1.37255
CPQ	3.26213	6.15508	7.69964	4.01237e-10	4.97075e-09	12.8048		ABCC9	-3.57267	4.06681	-6.36087	5.33e-08	2.97e-07	7.97541		RFWD3	1.52822	6.04309	5.29569	9.63368e-06	6.36527e-05	2.83607		HYLS1	-1.55338	8.15381	-4.77347	4.2549e-05	0.000224367	1.3641
NFE2L2	2.022	4.17847	7.69822	4.03309e-10	4.98204e-09	12.7997		CSAD	-1.39671	4.4338	-6.36047	5.34e-08	2.97e-07	7.97397		E2F7	2.04822	3.72092	5.28539	9.92025e-06	6.53112e-05	2.80694		SFXN3	-1.21635	9.57113	-4.77233	4.26866e-05	0.000225025	1.36091
RRS1	2.63727	6.40893	7.69742	4.04488e-10	4.99373e-09	12.7968		PPARD	-1.59847	5.11838	-6.36031	5.34e-08	2.97e-07	7.97341		MAML1	1.01535	9.57123	5.28478	9.9375e-06	6.53648e-05	2.80521		NCS1	-2.32787	9.82568	-4.76932	4.30528e-05	0.000226751	1.35247
GPR4	1.17991	3.05754	7.69716	4.04873e-10	4.99561e-09	12.7958		SMIM13	-1.33826	5.349	-6.35923	5.36e-08	2.98e-07	7.96953		LOXL1	4.36827	7.21317	5.28455	9.94417e-06	6.53841e-05	2.80455		GREM2	-1.8425	3.84056	-4.76901	4.30916e-05	0.000226887	1.35158
FZD1	2.84415	4.46218	7.69672	4.05519e-10	5.0007e-09	12.7943		C5orf47	-2.23694	3.57568	-6.3592	5.36e-08	2.98e-07	7.96942		TTK	1.98875	3.59796	5.2841	9.95671e-06	6.54394e-05	2.8033		TRAPPC9	-1.15628	7.76478	-4.76666	4.33796e-05	0.000228061	1.345
TLE2	3.67293	6.8116	7.69415	4.09324e-10	5.04473e-09	12.785		C16orf59	-4.55762	4.28015	-6.3582	5.38e-08	2.99e-07	7.96585		ZMYM6	2.60469	7.6333	5.28295	9.98944e-06	6.56081e-05	2.80003		COL23A1	-2.20871	3.11642	-4.76583	4.34823e-05	0.000228464	1.34266
ARL6IP1	6.72397	8.33317	7.69192	4.12661e-10	5.08293e-09	12.777		LOC101928323	-3.03477	4.33963	-6.35787	5.39e-08	2.99e-07	7.96466		MMP1	3.65611	4.42263	5.28038	1.00627e-05	6.60152e-05	2.79277		RIC3	-1.76222	3.37823	-4.76571	4.34964e-05	0.00022847	1.34234
DNAJB1	4.01688	7.01115	7.69118	4.13778e-10	5.08997e-09	12.7743		LOC101928420	-2.76646	3.45625	-6.35659	5.41e-08	3e-07	7.96005		ELP2	1.07095	8.94636	5.28004	1.00726e-05	6.60551e-05	2.7918		ALKBH4	-1.07892	6.80308	-4.76361	4.37561e-05	0.000229765	1.33646
ORC3	4.98041	5.94093	7.69107	4.13944e-10	5.08997e-09	12.7739		IL17A	-2.58132	4.03174	-6.35599	5.43e-08	3.01e-07	7.9579		SEC61A1	1.31995	9.91522	5.27687	1.01638e-05	6.65541e-05	2.78284		GPT2	-1.41959	7.71074	-4.76307	4.3823e-05	0.000230048	1.33496
FGF2	3.21579	5.28396	7.6903	4.15102e-10	5.10128e-09	12.7711		LOC100270804	-2.82	4.58954	-6.3555	5.44e-08	3.02e-07	7.95616		HK2	2.4897	8.90703	5.2762	1.01834e-05	6.66324e-05	2.78093		CNDP1	-5.30865	4.67927	-4.75986	4.42245e-05	0.000231601	1.32595
ENPP5	2.8954	6.37778	7.68965	4.16082e-10	5.10456e-09	12.7688		WISP3	-2.51842	3.71703	-6.35459	5.45e-08	3.02e-07	7.95287		IKZF2	1.6987	7.18516	5.27244	1.0293e-05	6.72744e-05	2.77029		ADHFE1	-2.30382	6.94942	-4.75836	4.4413e-05	0.000232438	1.32175
AK6	4.83302	6.56658	7.68907	4.16964e-10	5.11246e-09	12.7667		ZNF619	-4.55981	4.35827	-6.35371	5.47e-08	3.03e-07	7.94971		DPP3	1.0753	9.02218	5.27123	1.03284e-05	6.74618e-05	2.76688		SIAH3	-1.82092	3.79865	-4.75581	4.47355e-05	0.000233859	1.3146
NOTCH2NL	3.33034	9.1523	7.68714	4.19895e-10	5.14252e-09	12.7598		RBPMS2	-3.97962	4.14639	-6.35239	5.5e-08	3.04e-07	7.94497		LAMA5	2.01695	9.9132	5.27099	1.03355e-05	6.74767e-05	2.7662		RRAGD	-1.29064	10.2755	-4.75187	4.52385e-05	0.000235856	1.30356
HIGD2A	2.54167	4.53919	7.68598	4.21676e-10	5.15613e-09	12.7556		TMEM246	-2.22295	6.8778	-6.351	5.53e-08	3.06e-07	7.93998		SYPL1	1.41896	10.6578	5.2699	1.03677e-05	6.76011e-05	2.76311		CSMD1	-3.60929	6.6622	-4.75141	4.52974e-05	0.000236023	1.30227
PYCARD	3.68369	6.48861	7.68491	4.23314e-10	5.16964e-09	12.7518		AGRP	-2.4696	2.63293	-6.34877	5.57e-08	3.08e-07	7.93199		CARD6	2.76676	6.80778	5.26969	1.03738e-05	6.76011e-05	2.76252		ARPP21	-2.99616	5.11034	-4.75091	4.53615e-05	0.000236216	1.30088
FEM1C	3.11649	6.74791	7.68303	4.2623e-10	5.19932e-09	12.745		TPPP2	-1.83034	3.18246	-6.34802	5.59e-08	3.09e-07	7.92929		DNMT3A	1.56694	6.60421	5.26785	1.04283e-05	6.79056e-05	2.75732		DNAJC6	-4.31632	10.34	-4.75027	4.54441e-05	0.000236506	1.29908
CUL2	3.42051	5.5935	7.68053	4.30128e-10	5.2439e-09	12.736		AP006547.3	-1.07821	3.76225	-6.34693	5.61e-08	3.1e-07	7.92538		LOC100506100	1.60738	3.06485	5.26719	1.04479e-05	6.79832e-05	2.75545		PRSS2	-1.7261	3.1433	-4.74952	4.55412e-05	0.000236941	1.29697
MRFAP1L1	5.89282	7.42484	7.67982	4.31227e-10	5.25431e-09	12.7334		ATP12A	-3.26767	3.39448	-6.34656	5.62e-08	3.1e-07	7.92404		C14orf93	1.80803	4.76484	5.26349	1.05584e-05	6.85954e-05	2.74499		ADCK1	-1.31799	6.92197	-4.74929	4.55709e-05	0.000237019	1.29633
TST	4.10367	6.0599	7.67837	4.33521e-10	5.27926e-09	12.7282		TSPAN12	-3.08721	5.4417	-6.34553	5.64e-08	3.11e-07	7.92035		GZMK	3.24697	3.77622	5.26339	1.05616e-05	6.85954e-05	2.7447		DGKB	-3.47885	5.08142	-4.74891	4.56197e-05	0.000237139	1.29527
RNF20	4.83887	7.63791	7.6765	4.36476e-10	5.31224e-09	12.7215		KCNE4	-2.5762	4.52955	-6.33851	5.78e-08	3.19e-07	7.89515		PLAGL2	2.14462	6.21537	5.26316	1.05683e-05	6.8614e-05	2.74406		GPR22	-3.50062	4.7004	-4.74782	4.57604e-05	0.000237701	1.29223
HEXIM2	2.22355	3.83877	7.67527	4.38439e-10	5.3331e-09	12.717		PTPN21	-1.48558	4.38783	-6.3377	5.8e-08	3.2e-07	7.89224		KRT33A	4.3371	4.25985	5.26061	1.06455e-05	6.90381e-05	2.73684		SYT11	-3.46175	10.663	-4.74733	4.58244e-05	0.00023785	1.29085
C16orf72	3.02509	6.67943	7.67423	4.40103e-10	5.35031e-09	12.7133		FNDC5	-2.37572	3.89884	-6.33765	5.8e-08	3.2e-07	7.89205		CD248	2.55573	6.12668	5.2595	1.06792e-05	6.92055e-05	2.7337		LRFN5	-4.21067	6.78001	-4.7463	4.59584e-05	0.000238464	1.28797
WDR45B	4.46736	7.19285	7.673	4.42076e-10	5.36821e-09	12.7088		GEMIN7	-2.38093	5.27644	-6.33699	5.81e-08	3.2e-07	7.88968		SERTAD4	2.86803	8.17803	5.25937	1.06831e-05	6.92055e-05	2.73333		WSB2	-1.05885	12.4608	-4.74597	4.60024e-05	0.000238563	1.28702
PPFIA1	2.3069	4.25937	7.6693	4.48058e-10	5.43469e-09	12.6955		ARHGAP33	-1.41105	3.15899	-6.3369	5.82e-08	3.21e-07	7.88936		TRIM45	2.27625	5.29774	5.25718	1.07497e-05	6.95602e-05	2.72716		PART1	-3.32937	4.67113	-4.74546	4.60681e-05	0.000238833	1.28561
LAPTM5	4.58774	8.19592	7.66657	4.52537e-10	5.47355e-09	12.6857		BRS3	-2.62821	3.5866	-6.33631	5.83e-08	3.21e-07	7.88723		DLG5	1.30353	11.1063	5.25532	1.08069e-05	6.98784e-05	2.72189		COX19	-1.00951	6.37842	-4.74507	4.61196e-05	0.000239029	1.28451
TSPAN33	3.30392	4.95757	7.66618	4.5318e-10	5.47825e-09	12.6843		LINC01241	-1.60575	3.08412	-6.33446	5.87e-08	3.23e-07	7.88061		TNS3	1.13323	11.7184	5.25475	1.08244e-05	6.99517e-05	2.72029		FHOD3	-2.82025	6.83114	-4.74441	4.62059e-05	0.000239406	1.28267
ZNF197	1.43414	4.30887	7.66016	4.63227e-10	5.57594e-09	12.6626		LINC00266-1	-3.63398	4.93018	-6.334	5.88e-08	3.24e-07	7.87894		ASTE1	1.79379	5.88454	5.25469	1.08262e-05	6.99517e-05	2.72012		ATG16L1	-1.22867	5.56005	-4.7438	4.62863e-05	0.00023961	1.28095
FCER1G	3.44591	6.65252	7.66013	4.63265e-10	5.57594e-09	12.6625		TCRBV15S1	-1.96837	3.14988	-6.33367	5.89e-08	3.24e-07	7.87777		KLRB1	2.21619	3.11693	5.25438	1.08358e-05	6.99625e-05	2.71923		PPAPDC3	-2.73638	5.7856	-4.74099	4.66558e-05	0.00024138	1.2731
FANCL	4.69619	6.80777	7.66009	4.6334e-10	5.57594e-09	12.6623		LOC340074	-1.54199	2.40286	-6.33282	5.9e-08	3.25e-07	7.87471		CTSK	3.93756	9.08573	5.25407	1.08455e-05	6.99993e-05	2.71834		VAMP4	-1.02385	10.7029	-4.73862	4.69708e-05	0.000242815	1.26645
AMZ2	5.64655	7.79764	7.6595	4.64328e-10	5.58469e-09	12.6602		DAOA	-4.09739	4.26963	-6.3326	5.91e-08	3.25e-07	7.87394		CHMP4C	4.28651	5.76443	5.25016	1.09667e-05	7.07035e-05	2.70731		RTN1	-3.6605	12.2121	-4.73733	4.71428e-05	0.00024347	1.26284
RRAS2	3.42338	6.10067	7.65825	4.66444e-10	5.60386e-09	12.6557		TMEM235	-2.69024	3.44428	-6.32915	5.98e-08	3.28e-07	7.86153		SOX4	3.15439	11.235	5.24893	1.10052e-05	7.09259e-05	2.70382		CHN2	-2.71942	8.9206	-4.73651	4.72525e-05	0.000243964	1.26055
ACAA1	3.52266	6.06075	7.65771	4.67363e-10	5.6069e-09	12.6538		PDZD9	-2.37473	3.52718	-6.32833	6e-08	3.29e-07	7.85861		NR1H3	2.03955	6.04669	5.24558	1.11107e-05	7.15005e-05	2.69435		CLSTN3	-2.13212	7.0212	-4.73269	4.77671e-05	0.000246331	1.24986
LGALS1	4.85046	10.1671	7.65766	4.67455e-10	5.6069e-09	12.6536		RP11-1007O24.3	-4.10312	4.39905	-6.32816	6e-08	3.29e-07	7.858		STT3B	1.46213	11.652	5.24526	1.11209e-05	7.15288e-05	2.69344		PPM1H	-1.63133	10.2662	-4.73214	4.78418e-05	0.000246571	1.24831
TPD52L2	3.664	6.6474	7.65744	4.67823e-10	5.6069e-09	12.6528		TSSK6	-2.75962	3.68286	-6.32724	6.02e-08	3.3e-07	7.8547		TMEM248	1.72886	9.94157	5.23996	1.12899e-05	7.24939e-05	2.67846		MTMR9	-1.57539	8.91138	-4.73165	4.79087e-05	0.000246771	1.24693
ZNF189	4.32002	6.52781	7.65738	4.6793e-10	5.6069e-09	12.6526		CLRN1	-1.74792	3.19296	-6.32719	6.03e-08	3.3e-07	7.85449		LOC100996760	2.52524	5.59567	5.23358	1.14969e-05	7.36885e-05	2.66041		IZUMO4	-1.10163	5.78747	-4.72863	4.83208e-05	0.000248675	1.23848
CXADR	3.63876	7.09622	7.65734	4.68004e-10	5.6069e-09	12.6524		PLCXD2	-1.82764	4.51073	-6.32683	6.03e-08	3.3e-07	7.85321		C14orf119	1.01626	10.0482	5.2334	1.15029e-05	7.36999e-05	2.6599		EVL	-1.22094	10.5697	-4.72581	4.87079e-05	0.0002503	1.2306
KLF4	2.96726	6.02987	7.65633	4.69723e-10	5.61426e-09	12.6488		FAM86B3P	-3.43691	4.45884	-6.32587	6.06e-08	3.31e-07	7.84975		LBH	2.64414	8.56383	5.23191	1.15517e-05	7.39065e-05	2.65569		NKRF	-1.01002	9.21845	-4.72017	4.94938e-05	0.000253967	1.2148
TALDO1	1.83834	10.2918	7.65633	4.69729e-10	5.61426e-09	12.6488		MBTPS2	-1.40075	5.15858	-6.32539	6.07e-08	3.32e-07	7.84803		AKR1A1	1.19307	10.545	5.23105	1.15801e-05	7.40593e-05	2.65325		MAP9	-1.30465	10.588	-4.71598	5.00847e-05	0.000256616	1.20308
PRKAB1	2.20972	5.24591	7.65625	4.69854e-10	5.61426e-09	12.6485		TPT1-AS1	-2.29191	4.91472	-6.32524	6.07e-08	3.32e-07	7.8475		IL1R1	2.59896	9.38929	5.23063	1.1594e-05	7.41211e-05	2.65206		AKAP11	-1.13908	11.8751	-4.71558	5.01417e-05	0.000256691	1.20196
RPLP1	3.43735	5.85628	7.65621	4.69926e-10	5.61426e-09	12.6484		DPPA2	-1.17403	3.54183	-6.32278	6.12e-08	3.34e-07	7.83868		LOC728819	1.83549	3.92815	5.22759	1.16945e-05	7.4655e-05	2.64349		CNIH2	-1.53656	4.50794	-4.71533	5.01773e-05	0.000256798	1.20126
TBC1D5	3.20402	5.96542	7.65382	4.74032e-10	5.65701e-09	12.6398		PCDHGB7	-3.32008	4.47014	-6.32266	6.13e-08	3.34e-07	7.83824		ITGA6	2.1358	10.2236	5.22652	1.17303e-05	7.48567e-05	2.64045		SLC30A4	-1.00541	9.4532	-4.71427	5.0328e-05	0.000257344	1.1983
PARK7	6.69675	8.77223	7.64882	4.82746e-10	5.74184e-09	12.6217		SIRT4	-1.90134	4.11476	-6.32239	6.13e-08	3.35e-07	7.83728		SFXN2	1.52733	6.273	5.22429	1.18051e-05	7.52427e-05	2.63414		ATP13A4	-2.00305	5.40108	-4.71137	5.07436e-05	0.000258941	1.19018
FASTKD5	2.39318	5.24017	7.64804	4.84111e-10	5.75488e-09	12.6189		LOC284080	-2.46746	3.39124	-6.3223	6.13e-08	3.35e-07	7.83697		GALM	1.69994	8.08522	5.2242	1.1808e-05	7.52427e-05	2.6339		SYTL5	-3.03965	5.65002	-4.71044	5.08784e-05	0.000259403	1.18756
SEMA3E	4.39494	5.28366	7.64727	4.85469e-10	5.76783e-09	12.6162		LOC101927244	-4.28003	4.20252	-6.32193	6.14e-08	3.35e-07	7.83562		SEMA3C	1.90304	9.88963	5.22181	1.18885e-05	7.56991e-05	2.62715		ATP6V0C	-1.0984	12.0616	-4.70956	5.10048e-05	0.000259896	1.18512
KRT10	4.59749	7.33552	7.6463	4.87193e-10	5.77553e-09	12.6127		SMG7	-1.16873	4.77056	-6.32147	6.15e-08	3.35e-07	7.83398		RTP4	2.42152	3.50044	5.2191	1.19808e-05	7.61506e-05	2.61947		SENP5	-1.00082	8.86455	-4.70885	5.11081e-05	0.000260347	1.18312
CHMP4B	3.08106	7.80064	7.64573	4.88204e-10	5.78431e-09	12.6106		C15orf32	-2.56648	3.9357	-6.32062	6.17e-08	3.36e-07	7.83092		TSHZ2	2.65971	6.94135	5.2186	1.19979e-05	7.62316e-05	2.61805		IP6K1	-1.2351	8.87667	-4.70631	5.14773e-05	0.000262076	1.17602
ZNF420	2.92774	5.6654	7.6451	4.89333e-10	5.79442e-09	12.6083		DGCR10	-1.76899	3.03939	-6.31988	6.19e-08	3.37e-07	7.82828		AMICA1	2.31171	4.35626	5.21683	1.20584e-05	7.65606e-05	2.61306		DACH2	-1.96648	4.21701	-4.70609	5.15083e-05	0.000262128	1.17542
RPL39	7.84974	11.3007	7.64495	4.89597e-10	5.79442e-09	12.6078		POM121L12	-1.10895	2.27091	-6.31744	6.24e-08	3.4e-07	7.81953		ZNF559	1.60492	8.90796	5.21479	1.21285e-05	7.68943e-05	2.6073		BCL7A	-1.94924	7.31461	-4.70321	5.19312e-05	0.000263927	1.16735
ND6	4.76079	6.00315	7.64201	4.94854e-10	5.84697e-09	12.5972		TSC22D1-AS1	-1.83448	3.906	-6.31713	6.25e-08	3.4e-07	7.81839		FNDC3A	1.25326	10.752	5.20647	1.24194e-05	7.84835e-05	2.58377		CACNA1B	-4.33793	6.62427	-4.70227	5.20699e-05	0.000264556	1.16472
IL7	2.30467	3.86627	7.6399	4.98677e-10	5.87918e-09	12.5896		TRPV3	-3.62504	4.1071	-6.31699	6.25e-08	3.4e-07	7.8179		RAD50	1.20591	8.72543	5.20471	1.24818e-05	7.88164e-05	2.57879		DGAT2	-1.56197	3.81418	-4.70145	5.21908e-05	0.000265093	1.16243
ITM2B	4.4531	11.2291	7.63959	4.99242e-10	5.88261e-09	12.5885		CD79B	-3.90231	4.93528	-6.31679	6.26e-08	3.4e-07	7.81719		CYB561A3	2.08706	8.07616	5.2046	1.24856e-05	7.88164e-05	2.57849		ERC2	-4.41304	7.55972	-4.69683	5.28794e-05	0.000268085	1.14949
IFI27	4.1113	6.0788	7.6387	5.00855e-10	5.89837e-09	12.5853		NLRP10	-3.91134	4.05335	-6.31553	6.29e-08	3.42e-07	7.81267		PPIL4	1.55408	9.28042	5.20066	1.26263e-05	7.96186e-05	2.56737		C8orf46	-4.65669	7.97154	-4.69678	5.28869e-05	0.000268085	1.14935
SF3B5	3.57277	8.21846	7.63817	5.01823e-10	5.9033e-09	12.5834		MRGPRX1	-1.38359	3.4061	-6.31356	6.33e-08	3.44e-07	7.80559		VKORC1	1.56893	10.4616	5.19926	1.2677e-05	7.98813e-05	2.56338		PRKD2	-1.13864	8.62164	-4.69347	5.3385e-05	0.00027022	1.1401
IGFBP3	4.16982	6.94736	7.63789	5.02346e-10	5.90622e-09	12.5824		MTNR1A	-3.48779	3.84649	-6.31273	6.35e-08	3.45e-07	7.8026		SPRY1	2.58015	8.86315	5.19582	1.28018e-05	8.05226e-05	2.55366		DOC2A	-2.74107	3.76995	-4.69111	5.37433e-05	0.00027172	1.1335
SLC9A3R1	4.23676	5.65196	7.63525	5.07186e-10	5.95986e-09	12.5729		C15orf43	-1.09416	3.08717	-6.31013	6.41e-08	3.48e-07	7.79329		CCR2	2.45092	3.05179	5.19279	1.29127e-05	8.10749e-05	2.5451		CEP41	-1.28711	8.36189	-4.6865	5.44496e-05	0.000274737	1.12062
JTB	4.20844	8.62694	7.63446	5.08658e-10	5.97151e-09	12.57		SOX1	-1.79176	3.96559	-6.30701	6.49e-08	3.52e-07	7.7821		COLEC12	2.13597	10.9026	5.19222	1.29334e-05	8.11468e-05	2.54351		AK9	-1.98509	4.55426	-4.68604	5.45209e-05	0.000275018	1.11933
ETNK1	1.85019	4.99367	7.63429	5.08966e-10	5.97151e-09	12.5694		LOC400748	-1.28658	2.94649	-6.30699	6.49e-08	3.52e-07	7.78202		MEX3C	1.30015	10.4301	5.18962	1.30295e-05	8.1633e-05	2.53616		MT3	-4.45899	10.5377	-4.68452	5.47565e-05	0.000275968	1.11508
PNO1	2.44333	5.30456	7.63386	5.09766e-10	5.97707e-09	12.5679		MS4A2	-2.59072	3.63196	-6.30645	6.5e-08	3.52e-07	7.78007		PFN1	1.31148	11.9005	5.18706	1.31248e-05	8.21423e-05	2.52892		RTN4R	-3.36128	5.45741	-4.68359	5.49007e-05	0.000276378	1.11248
RPL9	7.3249	10.2955	7.63334	5.10731e-10	5.98139e-09	12.566		TGFBRAP1	-1.45781	4.75122	-6.30526	6.53e-08	3.54e-07	7.77581		UTRN	1.34157	9.97712	5.18477	1.32106e-05	8.26202e-05	2.52246		PARP6	-1.09203	9.74316	-4.67543	5.61844e-05	0.000282096	1.08968
PSMD12	4.49749	6.19012	7.63312	5.11135e-10	5.98139e-09	12.5652		LOC101927657	-3.52644	4.14737	-6.30386	6.56e-08	3.55e-07	7.77079		TMEM255A	3.02366	8.71937	5.18456	1.32187e-05	8.26418e-05	2.52184		LRP3	-1.53553	7.10074	-4.67418	5.63831e-05	0.000282867	1.0862
NEDD8	4.45295	8.46886	7.6331	5.11169e-10	5.98139e-09	12.5651		LOC102723559	-4.28823	5.05142	-6.30223	6.6e-08	3.57e-07	7.76492		UBE2C	2.02124	5.95006	5.17958	1.34075e-05	8.3673e-05	2.50777		NABP2	-1.01767	8.11395	-4.67298	5.65752e-05	0.000283668	1.08284
CCT2	6.15742	6.86429	7.63143	5.14303e-10	6.01385e-09	12.5591		DUSP5P1	-1.94038	3.72204	-6.29894	6.68e-08	3.6e-07	7.75312		STK3	1.90188	9.46353	5.17937	1.34153e-05	8.36918e-05	2.50719		ZDHHC9	-1.27	7.95584	-4.67015	5.70308e-05	0.000285626	1.07493
ASMTL	4.02006	6.40711	7.62976	5.1744e-10	6.04393e-09	12.5531		F2RL2	-1.97562	4.41377	-6.2989	6.68e-08	3.6e-07	7.753		AP1M2	2.52906	2.94135	5.17603	1.35437e-05	8.44328e-05	2.49774		STOX2	-1.63444	9.52453	-4.6697	5.71033e-05	0.000285908	1.07367
EAPP	4.93778	7.44481	7.62601	5.24546e-10	6.11363e-09	12.5396		RP5-968J1.1	-1.60326	3.47999	-6.29845	6.69e-08	3.61e-07	7.75138		COPG2	2.23467	7.81777	5.17204	1.36982e-05	8.53657e-05	2.48648		LPHN1	-2.04946	9.38952	-4.66791	5.7393e-05	0.000287194	1.06868
EBAG9	4.07823	6.93687	7.62218	5.31906e-10	6.19604e-09	12.5258		CAMP	-2.44692	3.66423	-6.29834	6.69e-08	3.61e-07	7.75097		AMMECR1L	1.43449	9.54384	5.17112	1.37343e-05	8.553e-05	2.48387		NCKIPSD	-1.078	9.08314	-4.66499	5.78706e-05	0.000289337	1.06051
PRSS22	1.43315	3.69814	7.62089	5.34411e-10	6.21847e-09	12.5211		RPL3L	-4.49902	4.53462	-6.29784	6.71e-08	3.61e-07	7.74918		HCAR3	2.47029	3.22208	5.16927	1.38067e-05	8.59503e-05	2.47865		GABRA5	-4.87609	5.3737	-4.66488	5.78884e-05	0.000289343	1.06021
BNIP2	3.80617	7.1307	7.62003	5.36097e-10	6.23471e-09	12.518		OR2M4	-1.69383	3.01793	-6.2973	6.72e-08	3.62e-07	7.74726		SLC25A43	3.07388	6.97597	5.16435	1.40013e-05	8.7038e-05	2.46476		CRH	-4.84927	4.7273	-4.66475	5.79095e-05	0.000289366	1.05985
ASAH1	3.48201	6.82738	7.61523	5.45542e-10	6.33682e-09	12.5007		RP11-493L12.3	-3.32042	3.51727	-6.2971	6.72e-08	3.62e-07	7.74653		SOX7	2.27426	7.50687	5.16185	1.41014e-05	8.76295e-05	2.45769		CNRIP1	-2.88873	10.4806	-4.66352	5.81126e-05	0.000289968	1.05639
PDCD10	5.74348	7.56339	7.61509	5.45827e-10	6.33682e-09	12.5002		LINC00421	-1.37391	2.30728	-6.29602	6.75e-08	3.63e-07	7.74266		TRIM59	2.47774	6.66397	5.16015	1.41697e-05	8.79292e-05	2.45289		C4orf48	-1.35758	9.7907	-4.66208	5.83501e-05	0.000290905	1.05237
PPP6C	1.56483	8.14461	7.61497	5.46059e-10	6.33682e-09	12.4998		GJD3	-1.60788	2.66119	-6.29592	6.75e-08	3.64e-07	7.74231		ANO6	1.80424	9.97463	5.15824	1.42471e-05	8.83784e-05	2.44749		SECISBP2L	-1.14947	10.3513	-4.66011	5.86759e-05	0.000292363	1.04688
MAT2B	2.159	4.48241	7.61442	5.47153e-10	6.34609e-09	12.4978		RP1-142L7.8	-3.49961	4.57768	-6.29541	6.77e-08	3.64e-07	7.74046		ROBO1	2.53552	11.3758	5.158	1.42569e-05	8.84078e-05	2.4468		GAL3ST3	-1.28007	3.91771	-4.65999	5.86958e-05	0.00029238	1.04654
GINM1	2.62165	7.87917	7.61397	5.48048e-10	6.35303e-09	12.4962		MPO	-2.66319	3.457	-6.29501	6.78e-08	3.64e-07	7.73905		CD9	1.39916	8.11963	5.15516	1.43726e-05	8.89998e-05	2.43878		CDR2L	-2.12225	7.96344	-4.65848	5.89479e-05	0.000293469	1.04232
GXYLT2	2.95155	5.2075	7.61356	5.48867e-10	6.35909e-09	12.4947		NT5DC3	-1.98628	4.64594	-6.29399	6.8e-08	3.65e-07	7.73538		ZFP36L1	1.02929	12.3654	5.15394	1.44225e-05	8.91738e-05	2.43534		LOC100288911	-2.00901	8.7381	-4.65563	5.94242e-05	0.000295421	1.03438
SNX17	3.87612	7.29514	7.61305	5.49892e-10	6.36409e-09	12.4929		ADAMTS6	-1.65931	3.8773	-6.2938	6.81e-08	3.66e-07	7.73468		COL14A1	2.31052	4.85095	5.15332	1.44481e-05	8.92465e-05	2.43358		LOC202181	-1.58155	6.66645	-4.65387	5.97222e-05	0.000296734	1.02945
EIF3J	3.74856	6.91524	7.61219	5.51621e-10	6.38067e-09	12.4898		LOC652993	-4.51198	5.21982	-6.29146	6.86e-08	3.68e-07	7.72629		LOC284926	1.73251	5.32243	5.14994	1.45876e-05	8.99187e-05	2.42405		BRINP2	-3.93791	4.40721	-4.65239	5.99731e-05	0.000297812	1.02531
CCT6A	4.81176	7.79188	7.6088	5.58477e-10	6.44663e-09	12.4775		AC005256.1	-1.58042	2.78181	-6.29134	6.87e-08	3.68e-07	7.72587		HLA-G	1.42328	11.3246	5.14883	1.46338e-05	9.01717e-05	2.42091		ZNF415	-1.04865	8.10995	-4.64747	6.0813e-05	0.000301471	1.0116
HLA-DRA	5.75584	8.49206	7.60014	5.7637e-10	6.63831e-09	12.4463		LOC100507530	-4.60808	6.00151	-6.28963	6.91e-08	3.7e-07	7.71973		H2AFJ	1.95737	9.44585	5.14703	1.4709e-05	9.06031e-05	2.41582		CTXN1	-3.14075	6.32539	-4.64629	6.10177e-05	0.000302315	1.00828
PARD3	2.81605	5.40393	7.59822	5.80419e-10	6.67778e-09	12.4394		ARHGDIG	-2.20613	3.69331	-6.28765	6.96e-08	3.72e-07	7.71265		SMC1A	1.44495	10.083	5.14558	1.47699e-05	9.09126e-05	2.41173		BCAS4	-1.37037	5.88508	-4.64519	6.1207e-05	0.000303082	1.00523
F13A1	4.15885	5.70231	7.59735	5.8225e-10	6.69167e-09	12.4363		TNFRSF4	-2.03062	2.87803	-6.28765	6.96e-08	3.72e-07	7.71263		HSD17B3	2.10198	2.69856	5.14274	1.48898e-05	9.15881e-05	2.4037		FUT7	-1.06371	5.22482	-4.64407	6.14015e-05	0.000303873	1.0021
SUMO4	4.52137	6.58436	7.59705	5.82905e-10	6.69351e-09	12.4352		DIAPH3-AS1	-1.35304	2.94491	-6.28721	6.97e-08	3.73e-07	7.71106		IL20RB	2.22975	3.73689	5.14221	1.49125e-05	9.16636e-05	2.40219		SLC17A6	-5.08586	5.37197	-4.6432	6.15525e-05	0.000304535	0.999679
AFTPH	3.57027	6.84349	7.59698	5.83034e-10	6.69351e-09	12.435		SPATA3	-2.35522	3.12527	-6.28598	7e-08	3.74e-07	7.70666		SLC4A11	2.23338	7.47663	5.14102	1.49629e-05	9.1909e-05	2.39884		POLR2J4	-1.46352	6.47498	-4.64162	6.18295e-05	0.000305647	0.995252
UBP1	4.25243	7.45772	7.59161	5.94561e-10	6.8149e-09	12.4156		NEUROD6	-4.65435	4.77616	-6.28452	7.04e-08	3.76e-07	7.70143		HN1L	1.92214	9.29174	5.14071	1.4976e-05	9.19572e-05	2.39797		RNF208	-2.59804	3.49242	-4.63975	6.21579e-05	0.000307011	0.990028
RPAP1	1.83562	4.51084	7.59138	5.95051e-10	6.81688e-09	12.4148		LINC00216	-2.00552	2.9155	-6.28353	7.06e-08	3.77e-07	7.69788		PDIA3	1.43785	12.3889	5.13755	1.51117e-05	9.26607e-05	2.38903		NKTR	-1.08897	9.44047	-4.6383	6.24136e-05	0.000308014	0.985981
CTD-3092A11.2	3.32345	6.33337	7.59117	5.95514e-10	6.81854e-09	12.414		ANKRD13B	-2.0186	5.65002	-6.28281	7.08e-08	3.78e-07	7.6953		EPHA7	3.935	9.3068	5.13662	1.51517e-05	9.28412e-05	2.3864		PTK2B	-1.9382	8.38927	-4.63621	6.27834e-05	0.00030932	0.980157
C19orf10	1.53276	7.85646	7.58989	5.98294e-10	6.84307e-09	12.4094		LOC101060004	-2.95451	3.83617	-6.28255	7.09e-08	3.78e-07	7.69434		CHIT1	4.95001	4.04689	5.13245	1.53325e-05	9.38179e-05	2.37463		KLHL25	-1.13379	4.25467	-4.63442	6.31026e-05	0.000310715	0.975157
DNLZ	3.45437	4.74677	7.58925	5.99702e-10	6.85551e-09	12.4071		AVPR1B	-2.2345	3.43074	-6.28253	7.09e-08	3.78e-07	7.69427		IFI35	3.29642	6.40645	5.12964	1.54554e-05	9.43528e-05	2.36671		STXBP5L	-4.1533	5.68167	-4.63426	6.31309e-05	0.000310767	0.974714
SLC4A1AP	4.18465	6.18744	7.58873	6.00839e-10	6.86486e-09	12.4052		WSCD2	-2.45324	3.58691	-6.28249	7.09e-08	3.78e-07	7.69414		CD2	2.52372	3.70676	5.1296	1.54575e-05	9.43528e-05	2.36658		PHLPP1	-2.02977	9.10827	-4.63059	6.37909e-05	0.000313918	0.964461
HNRNPUL1	3.02511	6.40803	7.5874	6.03754e-10	6.89449e-09	12.4004		COLQ	-3.2539	4.54451	-6.28165	7.11e-08	3.79e-07	7.69112		LMNA	1.68206	9.79506	5.12709	1.55681e-05	9.49289e-05	2.3595		LDLRAD4	-1.89769	9.3895	-4.6302	6.38599e-05	0.000313918	0.963395
PAXIP1	3.71328	5.74346	7.58709	6.04429e-10	6.89853e-09	12.3993		CA7	-3.91297	3.74139	-6.28124	7.12e-08	3.8e-07	7.68965		TMEM99	1.9609	7.12647	5.12626	1.56049e-05	9.5087e-05	2.35716		MYH7B	-1.22504	3.52993	-4.62962	6.3966e-05	0.000314173	0.961759
RHOA	2.47878	6.38902	7.58694	6.04763e-10	6.89868e-09	12.3988		EPB42	-2.0454	3.04617	-6.27963	7.17e-08	3.82e-07	7.68387		TGDS	1.72706	8.025	5.12546	1.56405e-05	9.52706e-05	2.3549		ETNPPL	-5.02844	9.38561	-4.62735	6.43774e-05	0.000316105	0.955438
CCAR1	2.8054	5.17401	7.58385	6.11616e-10	6.96806e-09	12.3876		RP13-1032I1.7	-2.22425	3.77256	-6.27835	7.2e-08	3.83e-07	7.67928		HSPBAP1	1.68952	7.3096	5.12519	1.56527e-05	9.53123e-05	2.35413		ZNF365	-3.71176	8.26958	-4.62255	6.52572e-05	0.00031981	0.942057
ARL4A	3.79143	6.99823	7.58375	6.11821e-10	6.96806e-09	12.3873		BATF3	-1.85982	4.20101	-6.27834	7.2e-08	3.83e-07	7.67927		MCM3	1.00807	9.04304	5.12337	1.5734e-05	9.57741e-05	2.34899		BMS1P6	-1.36042	4.82695	-4.6217	6.54149e-05	0.000320303	0.939678
ND2	8.51268	10.4785	7.58342	6.12573e-10	6.97293e-09	12.3861		UGT2B15	-1.6324	3.15983	-6.27574	7.27e-08	3.87e-07	7.66992		KLHL6	3.12728	4.88482	5.1217	1.58089e-05	9.61962e-05	2.34428		LOC101928000	-1.52747	7.97324	-4.62035	6.5666e-05	0.000321174	0.935902
RHOQ	2.49331	5.91378	7.58196	6.1583e-10	7.00629e-09	12.3808		LOC729866	-2.97694	3.53285	-6.27424	7.31e-08	3.89e-07	7.66454		DUOX2	1.92153	3.22923	5.12133	1.58255e-05	9.62641e-05	2.34324		THRB	-3.39717	9.08946	-4.6172	6.62538e-05	0.000323508	0.927119
NOL11	4.50295	6.87467	7.58049	6.19152e-10	7.04036e-09	12.3755		ATG7	-2.88504	6.57371	-6.27372	7.32e-08	3.89e-07	7.66267		SOCS1	2.37669	6.06377	5.11894	1.59336e-05	9.68207e-05	2.33649		SSBP3	-1.15359	9.94791	-4.61612	6.64562e-05	0.000324316	0.924111
SNRPD2	6.06544	9.47803	7.57925	6.21943e-10	7.06834e-09	12.371		GTSE1-AS1	-2.74845	3.66115	-6.27369	7.32e-08	3.89e-07	7.66258		ZKSCAN4	1.61595	6.22303	5.11538	1.6096e-05	9.77634e-05	2.32642		CLYBL	-1.67403	7.24548	-4.61348	6.69537e-05	0.000326562	0.91676
WHAMM	3.00326	5.1967	7.57532	6.30912e-10	7.16269e-09	12.3569		BC043540	-4.29583	4.49568	-6.27305	7.34e-08	3.9e-07	7.66027		VEZF1	1.44693	9.98104	5.11529	1.60999e-05	9.77634e-05	2.32619		KCNIP2-AS1	-1.39188	6.42199	-4.6129	6.7064e-05	0.000327009	0.915138
LINC00657	6.12534	8.29996	7.57497	6.31724e-10	7.16811e-09	12.3556		LOC101926928	-2.15723	3.57607	-6.27142	7.38e-08	3.92e-07	7.65444		PHACTR4	1.20357	9.6972	5.11431	1.61451e-05	9.80046e-05	2.3234		SH2D3C	-1.32107	6.58494	-4.6086	6.78846e-05	0.000330276	0.903152
NUP35	4.73916	6.72019	7.57425	6.33387e-10	7.18319e-09	12.353		SPACA6P	-2.38288	4.17182	-6.27113	7.39e-08	3.92e-07	7.65339		TANC1	1.80549	10.7096	5.11266	1.62208e-05	9.83296e-05	2.31877		ZDHHC21	-1.2404	8.86424	-4.60559	6.84649e-05	0.000332915	0.894763
LAMA5	4.32978	7.5543	7.57403	6.33887e-10	7.18506e-09	12.3522		ACTR3BP2	-3.53041	4.09853	-6.27062	7.4e-08	3.93e-07	7.65157		KIF14	1.06687	3.38938	5.1073	1.64704e-05	9.96684e-05	2.30362		KLHL35	-1.9278	3.55824	-4.60362	6.88486e-05	0.000334318	0.889256
RPL41	7.02888	11.9582	7.57254	6.3733e-10	7.21895e-09	12.3469		LOC101929622	-3.04962	3.97499	-6.26892	7.45e-08	3.95e-07	7.64547		PARD3B	1.96885	7.48041	5.10147	1.67462e-05	0.000101268	2.28715		MAP2K1	-1.20368	10.7472	-4.60009	6.95384e-05	0.000337387	0.879432
SCARNA17	1.33594	3.87039	7.57245	6.3755e-10	7.21895e-09	12.3465		IQCF4	-2.13047	3.95531	-6.26851	7.46e-08	3.96e-07	7.644		GMFG	2.49794	7.63952	5.10112	1.67628e-05	0.000101333	2.28616		RBM26-AS1	-1.23769	4.72959	-4.59905	6.9744e-05	0.000338104	0.876522
SNW1	4.57682	7.61634	7.57178	6.3911e-10	7.2328e-09	12.3441		MGC50722	-3.84253	4.13012	-6.26818	7.47e-08	3.96e-07	7.64281		GAS2L3	2.07812	6.41588	5.09896	1.68658e-05	0.000101816	2.28009		CADPS	-4.5977	7.71831	-4.59874	6.98058e-05	0.000338289	0.87565
C11orf83	3.90464	5.58639	7.56645	6.51647e-10	7.35916e-09	12.3249		NAALAD2	-2.07945	4.16318	-6.26774	7.48e-08	3.96e-07	7.64124		SLC35D2	1.76098	9.00998	5.09749	1.69368e-05	0.000102174	2.27592		AHCYL1	-1.34352	12.6838	-4.59066	7.14187e-05	0.000345364	0.853142
LOC101927752	2.92886	6.18598	7.56505	6.54977e-10	7.38899e-09	12.3198		LOC101927526	-1.97139	3.20423	-6.26663	7.51e-08	3.98e-07	7.63726		FRMD4B	2.41816	8.16355	5.09634	1.69922e-05	0.000102471	2.27268		GNA14	-2.74615	4.69204	-4.58967	7.16179e-05	0.000346232	0.850398
HSD17B10	3.66124	7.32102	7.5647	6.55816e-10	7.39455e-09	12.3186		ADAM21	-2.9992	3.74637	-6.26538	7.55e-08	3.99e-07	7.63278		QSOX1	1.36993	8.39912	5.09231	1.71881e-05	0.000103461	2.26131		C2orf72	-2.92937	5.396	-4.58912	7.17303e-05	0.000346489	0.848853
GPC1	2.63032	4.98395	7.56429	6.56779e-10	7.40152e-09	12.3171		C9orf9	-2.5725	5.65282	-6.26502	7.56e-08	3.99e-07	7.6315		DMKN	3.67168	5.45658	5.09225	1.71914e-05	0.000103461	2.26112		NEURL1	-2.5223	4.60313	-4.58392	7.27926e-05	0.000351234	0.834369
CTD-2528L19.6	3.18431	4.53834	7.56401	6.57452e-10	7.40258e-09	12.3161		LOC100505534	-6.21945	5.47162	-6.26501	7.56e-08	3.99e-07	7.63146		GGT6	1.70658	3.10693	5.09014	1.7295e-05	0.000104049	2.25517		YPEL4	-3.39151	7.55405	-4.58049	7.35012e-05	0.000354094	0.824825
F11R	2.94198	7.01698	7.56397	6.57562e-10	7.40258e-09	12.3159		NT5C1A	-2.45002	3.3964	-6.26346	7.6e-08	4.02e-07	7.62589		WISP1	3.49791	4.12278	5.08603	1.74984e-05	0.000105164	2.24357		RBFOX3	-5.00121	6.37365	-4.57883	7.38464e-05	0.000355634	0.82021
UBE2I	1.66092	4.31954	7.56348	6.58733e-10	7.41186e-09	12.3142		HOXD-AS2	-2.44779	2.71655	-6.26229	7.63e-08	4.03e-07	7.62171		CHST15	1.40069	10.7836	5.08059	1.77712e-05	0.000106585	2.22823		CALB2	-3.35395	6.6546	-4.57561	7.45232e-05	0.000358107	0.811223
NUDT21	1.38735	7.06262	7.56116	6.64311e-10	7.46289e-09	12.3058		ABCB6	-2.5474	5.9471	-6.26048	7.68e-08	4.05e-07	7.61521		SCP2	1.07403	12.0401	5.07349	1.81339e-05	0.000108538	2.2082		ZNF141	-1.5744	5.26435	-4.57473	7.47069e-05	0.000358794	0.808797
S1PR3	1.98485	4.3048	7.55973	6.67796e-10	7.49812e-09	12.3007		LOC101928988	-1.84551	2.3831	-6.26013	7.69e-08	4.06e-07	7.61395		ATP6V0D2	3.25037	4.89756	5.06811	1.84139e-05	0.000110138	2.19301		CSMD2	-1.74863	5.32257	-4.57178	7.53343e-05	0.000361342	0.80056
FAF2	3.53878	5.35093	7.55769	6.72767e-10	7.54604e-09	12.2933		CNBD1	-5.47299	5.16394	-6.25946	7.71e-08	4.07e-07	7.61155		KRTAP3-3	4.56244	4.40985	5.06553	1.85495e-05	0.000110874	2.18574		RIT2	-4.94095	6.75992	-4.57175	7.53406e-05	0.000361342	0.800478
PTP4A1	2.72106	6.39487	7.55713	6.74154e-10	7.55764e-09	12.2913		RP11-701I24.3	-1.15262	2.64939	-6.25915	7.72e-08	4.07e-07	7.61043		MGP	3.6449	10.9251	5.06479	1.85888e-05	0.000111071	2.18364		ARHGAP30	-1.28624	6.1733	-4.57083	7.55354e-05	0.000362178	0.797934
MRPS6	2.5164	8.95141	7.55618	6.76495e-10	7.57992e-09	12.2879		ART1	-2.24266	2.85622	-6.25907	7.72e-08	4.07e-07	7.61016		MGAT2	1.12954	10.082	5.06009	1.88389e-05	0.000112412	2.17039		IL34	-1.19659	5.8244	-4.5653	7.6725e-05	0.000366879	0.782543
UBXN2A	2.36903	6.30981	7.55506	6.79255e-10	7.60291e-09	12.2838		KIAA1751	-3.77761	3.71959	-6.25639	7.8e-08	4.11e-07	7.60056		ERVMER34-1	2.17829	3.33437	5.05965	1.88625e-05	0.000112476	2.16915		CARTPT	-2.53439	4.53631	-4.56318	7.71866e-05	0.000368986	0.776636
RNPS1	3.30461	7.31666	7.55472	6.8009e-10	7.60829e-09	12.2826		LOC101927093	-2.78248	3.17868	-6.25631	7.8e-08	4.11e-07	7.60028		VIM	2.01834	13.0886	5.05239	1.92567e-05	0.000114671	2.14865		CRHR1	-1.13424	3.08622	-4.55898	7.81072e-05	0.00037287	0.764958
FN3KRP	3.62617	6.05592	7.55383	6.82312e-10	7.62916e-09	12.2794		LOC101929949	-2.02844	3.16252	-6.25625	7.8e-08	4.11e-07	7.60006		RFX7	1.18068	9.97264	5.05131	1.93159e-05	0.000114946	2.1456		NDRG2	-2.10841	11.9896	-4.55884	7.81382e-05	0.00037287	0.764568
NUP155	2.58943	5.27856	7.55123	6.88807e-10	7.69377e-09	12.27		ZNF215	-3.83622	4.72039	-6.25616	7.81e-08	4.11e-07	7.59974		ZNF165	1.95695	4.05979	5.04991	1.93926e-05	0.000115225	2.14167		CYLD	-1.10945	10.2844	-4.55867	7.81769e-05	0.000372908	0.76408
RYBP	3.42818	5.07006	7.54968	6.92695e-10	7.73317e-09	12.2644		RP5-856G1.1	-2.8283	2.89499	-6.25578	7.82e-08	4.11e-07	7.59836		RNF213	2.39261	7.31647	5.04863	1.94634e-05	0.000115588	2.13806		IGSF9B	-1.37028	6.12191	-4.55762	7.84078e-05	0.000373907	0.761176
LYZ	4.18341	7.93239	7.54944	6.93316e-10	7.73608e-09	12.2636		KIR2DS5	-3.27076	3.58614	-6.25509	7.84e-08	4.12e-07	7.5959		FSTL3	1.99634	5.08069	5.04363	1.97423e-05	0.000116968	2.12396		LOC100130705	-3.17605	5.93202	-4.55683	7.85843e-05	0.000374647	0.758962
XRCC1	2.55193	5.45047	7.54746	6.98322e-10	7.78788e-09	12.2564		C11orf86	-1.64947	3.1072	-6.25343	7.88e-08	4.14e-07	7.58994		PTTG1	2.45942	8.85648	5.04094	1.98944e-05	0.00011771	2.11635		CRYBB2P1	-1.13567	6.38015	-4.55659	7.86375e-05	0.000374697	0.758296
FCGR2C	1.86908	3.34373	7.5466	7.00518e-10	7.80832e-09	12.2533		OR2H1	-3.27531	3.98527	-6.2521	7.92e-08	4.16e-07	7.58519		EFTUD1	1.01271	8.22265	5.0391	1.99989e-05	0.000118208	2.11116		PDE4DIP	-2.54731	8.49859	-4.55521	7.8944e-05	0.000375546	0.754465
IDO1	3.00964	3.22026	7.54598	7.021e-10	7.8219e-09	12.2511		FW339973	-2.65029	3.8446	-6.24957	7.99e-08	4.19e-07	7.57612		MCM7	1.52298	8.90844	5.03863	2.00256e-05	0.000118327	2.10984		KIF21A	-1.59152	11.2864	-4.55059	7.9982e-05	0.000379763	0.741602
AMPD3	3.23677	5.56045	7.54583	7.025e-10	7.82229e-09	12.2505		GRIN3A	-3.01092	3.99685	-6.24929	8e-08	4.19e-07	7.57511		BARD1	1.9878	7.40741	5.03821	2.00492e-05	0.000118425	2.10867		RNF112	-3.49795	6.06358	-4.54877	8.03928e-05	0.000381505	0.736558
DAD1	5.10317	8.13999	7.54448	7.05957e-10	7.84667e-09	12.2457		C17orf51	-1.24774	3.96491	-6.24903	8.01e-08	4.2e-07	7.57418		SMIM3	2.18774	9.67082	5.03707	2.01145e-05	0.000118732	2.10545		NDST3	-2.50318	3.48899	-4.548	8.05682e-05	0.000381935	0.734412
GANAB	4.75601	7.69838	7.5444	7.06153e-10	7.84667e-09	12.2454		SFMBT1	-1.76669	4.69359	-6.24838	8.03e-08	4.2e-07	7.57184		PHLDA1	3.19683	9.6774	5.03664	2.01392e-05	0.000118838	2.10423		NTSR2	-3.77745	4.63435	-4.54481	8.12974e-05	0.000384967	0.72554
AP2M1	6.01947	6.94107	7.54258	7.10858e-10	7.89487e-09	12.2388		RP11-214K3.20	-2.19437	4.12862	-6.24503	8.13e-08	4.25e-07	7.55985		SERPINB2	3.49283	4.58152	5.03315	2.034e-05	0.000119809	2.0944		C21orf2	-1.06517	7.54883	-4.54268	8.17885e-05	0.000387081	0.71961
APCDD1	4.94967	9.86656	7.5409	7.15218e-10	7.93507e-09	12.2328		CROCCP3	-1.02937	2.75907	-6.24285	8.19e-08	4.28e-07	7.55204		NKD1	1.84429	6.23134	5.03307	2.03448e-05	0.000119809	2.09417		FAM155B	-2.28527	5.63253	-4.53984	8.24464e-05	0.000389987	0.711723
USP4	3.93917	6.70649	7.53924	7.19565e-10	7.97918e-09	12.2268		ZSCAN5A	-3.10345	4.86346	-6.24147	8.23e-08	4.3e-07	7.54709		CYP1B1	3.03528	10.1003	5.03187	2.04146e-05	0.00012014	2.09077		DENND2A	-2.27259	7.78779	-4.53782	8.29179e-05	0.0003919	0.706109
SPCS1	6.06592	8.66164	7.53821	7.22288e-10	8.00509e-09	12.2231		MLXIP	-1.24832	5.43899	-6.24017	8.27e-08	4.32e-07	7.54242		LAMB2	2.20718	8.53879	5.02851	2.06104e-05	0.000121008	2.08131		URB1	-1.13383	6.91147	-4.53129	8.44609e-05	0.000398549	0.687958
CD93	2.35425	4.74883	7.53807	7.22648e-10	8.00509e-09	12.2226		AP000265.1	-1.05749	2.81234	-6.23941	8.3e-08	4.33e-07	7.53971		SFPQ	1.09816	11.4702	5.02735	2.06789e-05	0.000121328	2.07803		TMEM74	-1.79988	4.70244	-4.5282	8.52012e-05	0.000401827	0.679367
COX2	8.98751	10.5668	7.53701	7.25454e-10	8.02422e-09	12.2187		LOC101928298	-1.6114	2.8056	-6.2388	8.31e-08	4.34e-07	7.53751		CDC42EP3	2.58135	10.1553	5.02633	2.07389e-05	0.00012164	2.07515		CDKL2	-1.86206	9.01773	-4.52716	8.54534e-05	0.000402584	0.676458
MRPL33	4.74903	7.79454	7.53514	7.30418e-10	8.07449e-09	12.212		TRPC3	-3.63517	5.02355	-6.23838	8.33e-08	4.34e-07	7.53603		LSP1	2.4425	6.86347	5.0261	2.07525e-05	0.000121679	2.0745		CIDEC	-1.59126	3.44205	-4.52716	8.54537e-05	0.000402584	0.676455
CMTR1	3.01642	6.48452	7.53322	7.35525e-10	8.12676e-09	12.2051		PMCHL2	-3.67222	4.46983	-6.23825	8.33e-08	4.35e-07	7.53556		ZKSCAN7	2.16014	6.6013	5.02548	2.0789e-05	0.000121812	2.07276		DSCAM	-2.57968	5.40229	-4.5239	8.62431e-05	0.000405759	0.667404
ERLIN1	2.08397	5.12505	7.53243	7.37649e-10	8.14602e-09	12.2022		ABRA	-4.83561	5.13052	-6.23748	8.35e-08	4.36e-07	7.53278		CMTM6	1.75145	11.4316	5.02527	2.08013e-05	0.000121843	2.07218		TXNRD2	-1.07918	7.5692	-4.52344	8.63553e-05	0.000406178	0.666124
GGCT	3.16741	8.50886	7.53123	7.40888e-10	8.17759e-09	12.1979		ZNF784	-2.16245	4.60095	-6.23522	8.42e-08	4.39e-07	7.5247		SPOCD1	2.40308	4.50388	5.0248	2.0829e-05	0.00012195	2.07085		BOLA3-AS1	-1.64204	3.82013	-4.52302	8.6457e-05	0.000406474	0.664966
MGST2	3.54044	5.93224	7.52833	7.48755e-10	8.25593e-09	12.1875		ATP6V1G3	-4.31114	4.7681	-6.23478	8.44e-08	4.39e-07	7.52313		ALDH16A1	1.58545	6.68059	5.02415	2.08677e-05	0.000122029	2.06902		ZBTB18	-2.06154	12.3593	-4.52235	8.66219e-05	0.000407104	0.66309
CHSY1	3.68104	9.56372	7.52613	7.54782e-10	8.30957e-09	12.1795		C8orf44	-5.02581	5.89175	-6.2347	8.44e-08	4.4e-07	7.52284		DUSP10	1.57409	8.29417	5.02375	2.08916e-05	0.000122127	2.06789		GNAO1	-1.79937	10.5784	-4.51309	8.89156e-05	0.000417325	0.637369
EVI2B	4.08971	5.9053	7.52146	7.67754e-10	8.4394e-09	12.1627		TEX28	-2.04515	3.12131	-6.23441	8.45e-08	4.4e-07	7.52179		PLBD1	4.89821	7.3753	5.02249	2.09667e-05	0.000122485	2.06433		MAG	-3.47569	5.21746	-4.50687	9.04894e-05	0.00042324	0.620104
ICAM1	1.87087	4.67616	7.521	7.69048e-10	8.44929e-09	12.161		NCR2	-1.3935	3.56602	-6.23002	8.58e-08	4.46e-07	7.50608		TMPRSS13	1.72107	3.39585	5.02029	2.1098e-05	0.00012317	2.05814		RGN	-1.89599	7.85005	-4.50415	9.11851e-05	0.00042604	0.612569
INTS1	1.69387	3.67786	7.52055	7.70298e-10	8.45869e-09	12.1594		ASPHD1	-3.81754	5.69752	-6.22674	8.69e-08	4.51e-07	7.49432		HELLS	2.27198	6.67661	5.01825	2.12213e-05	0.000123766	2.05237		LINC01102	-3.4663	4.07615	-4.50362	9.1322e-05	0.000426453	0.611092
TEFM	2.62816	5.13274	7.51912	7.74336e-10	8.49869e-09	12.1542		SVOP	-2.40004	3.78978	-6.22643	8.7e-08	4.51e-07	7.49321		C1RL	2.19892	8.20221	5.01543	2.13919e-05	0.000124637	2.04444		MADD	-1.54339	9.41403	-4.50242	9.16307e-05	0.000427383	0.607771
ZNF706	4.57093	7.25682	7.51785	7.77916e-10	8.52926e-09	12.1497		RP11-440I14.2	-7.40693	5.65049	-6.22359	8.79e-08	4.56e-07	7.48302		NCK1-AS1	1.69476	5.15034	5.01503	2.14166e-05	0.000124698	2.04329		HINT3	-1.39051	8.98181	-4.50228	9.16674e-05	0.000427383	0.607378
ATP5G3	5.32913	7.68703	7.51332	7.90867e-10	8.65798e-09	12.1333		RP11-554D14.1	-2.46451	3.39433	-6.22291	8.81e-08	4.57e-07	7.4806		RBM43	2.41687	6.1917	5.01486	2.14267e-05	0.000124715	2.04282		GPR19	-2.69665	7.46135	-4.50176	9.18033e-05	0.000427903	0.60592
STX12	5.52282	7.08708	7.51305	7.91648e-10	8.66211e-09	12.1323		SULT1B1	-2.46803	3.56546	-6.22236	8.83e-08	4.57e-07	7.47862		NAGA	2.29493	7.61706	5.01279	2.15534e-05	0.000125412	2.03698		BASP1	-1.21879	12.8449	-4.50143	9.18879e-05	0.000428171	0.605014
ZNF850	2.17898	4.29767	7.51272	7.92616e-10	8.66828e-09	12.1311		LOC101060264	-2.06526	3.20875	-6.222	8.84e-08	4.58e-07	7.47732		SMAD5	1.2823	10.2405	5.0104	2.17005e-05	0.0001261	2.03024		NAA15	-1.42281	7.30697	-4.49994	9.22759e-05	0.000429764	0.600868
PTAR1	2.48565	4.99913	7.5124	7.9353e-10	8.67385e-09	12.13		AFF2	-2.11235	3.36441	-6.22164	8.85e-08	4.58e-07	7.47604		TTC22	3.62241	4.77045	5.00967	2.17452e-05	0.000126318	2.02821		CHAC1	-1.31683	3.08872	-4.49929	9.24437e-05	0.000430431	0.59908
MGAT4B	3.09851	6.94227	7.51203	7.94604e-10	8.68117e-09	12.1287		LOC643659	-1.81377	3.40677	-6.2215	8.85e-08	4.58e-07	7.47554		RCL1	1.20679	7.58274	5.0037	2.21178e-05	0.000128143	2.01137		DMXL2	-1.35806	10.3566	-4.49751	9.29095e-05	0.000432256	0.594135
ERP29	4.79946	7.86913	7.51129	7.96751e-10	8.7002e-09	12.126		RP11-410C4.5	-1.38432	2.97152	-6.221	8.87e-08	4.59e-07	7.47374		ARFIP1	1.09592	9.70585	5.00123	2.2274e-05	0.00012892	2.0044		TNK2	-1.24529	8.30912	-4.49724	9.29805e-05	0.000432471	0.593384
OSTC	4.49136	8.4174	7.5106	7.98762e-10	8.71427e-09	12.1235		GPBAR1	-3.52587	4.0192	-6.22097	8.87e-08	4.59e-07	7.47363		OAS2	3.00902	4.08784	5.00074	2.23053e-05	0.000129059	2.00301		SNX22	-1.1614	4.44953	-4.49576	9.33691e-05	0.000433572	0.589281
ZNF486	1.8412	3.67938	7.51043	7.99258e-10	8.71427e-09	12.1229		AC007362.3	-1.82828	3.058	-6.21983	8.91e-08	4.6e-07	7.46955		LIMK2	2.48958	9.0558	4.99885	2.24253e-05	0.000129583	1.99769		NEUROD2	-2.96073	3.32991	-4.49571	9.3382e-05	0.000433572	0.589144
CAPRIN1	1.55379	6.39301	7.5095	8.01976e-10	8.73946e-09	12.1195		MCF2L2	-5.40282	5.94074	-6.21746	8.99e-08	4.64e-07	7.46109		NBEAL2	1.15617	7.21146	4.9978	2.24922e-05	0.000129926	1.99474		MOCS2	-1.08194	9.51178	-4.49568	9.339e-05	0.000433572	0.589061
CYB5A	2.21656	5.7048	7.50836	8.05323e-10	8.77148e-09	12.1154		ARHGAP31	-1.74176	5.77807	-6.21677	9.01e-08	4.65e-07	7.45859		DDOST	1.30873	11.422	4.9964	2.25819e-05	0.000130359	1.9908		DPYSL5	-2.98967	5.62239	-4.49471	9.36465e-05	0.000434647	0.586362
FIP1L1	2.20246	5.25959	7.50773	8.07155e-10	8.78698e-09	12.1132		SHISA7	-2.96829	4.45487	-6.21558	9.05e-08	4.67e-07	7.45433		TBC1D8	1.03475	7.6463	4.99444	2.27082e-05	0.000130919	1.98528		DNER	-2.75571	11.4526	-4.49456	9.3686e-05	0.000434716	0.585947
NUDT1	1.97237	4.79595	7.50672	8.10142e-10	8.81502e-09	12.1095		ZNF425	-3.72916	4.10174	-6.212	9.17e-08	4.72e-07	7.44154		IDO1	2.61191	3.43021	4.99443	2.27089e-05	0.000130919	1.98524		HPCAL4	-4.93951	7.61221	-4.49125	9.45646e-05	0.000438213	0.576764
ATF2	1.71067	4.7319	7.50623	8.11594e-10	8.82634e-09	12.1077		SEMG1	-1.8728	3.11179	-6.21059	9.21e-08	4.74e-07	7.43648		FDXR	1.30773	7.1762	4.99141	2.2905e-05	0.000131833	1.97673		CDHR3	-1.08023	4.64251	-4.49115	9.45907e-05	0.000438218	0.576493
SLTM	4.71033	7.57074	7.50375	8.18959e-10	8.90193e-09	12.0988		FAM205B	-1.31551	2.94633	-6.21008	9.23e-08	4.75e-07	7.43463		METTL4	1.52326	6.98432	4.99078	2.29461e-05	0.000131983	1.97495		HPRT1	-1.07544	11.0761	-4.49098	9.46372e-05	0.000438318	0.57601
DDX1	5.04359	7.81767	7.50321	8.20567e-10	8.91489e-09	12.0968		CCDC157	-1.3717	3.63195	-6.20817	9.29e-08	4.78e-07	7.42781		VPS13C	1.474	10.1253	4.98828	2.31095e-05	0.000132793	1.96792		ELAVL4	-4.1005	7.92839	-4.48633	9.58867e-05	0.000443754	0.563107
AIP	3.7804	5.56242	7.50186	8.24617e-10	8.9453e-09	12.092		CCDC26	-1.23953	3.33077	-6.20801	9.3e-08	4.78e-07	7.42722		DEFA5	4.17471	3.66251	4.98769	2.31485e-05	0.000132973	1.96625		C3orf80	-2.72737	5.00861	-4.48537	9.61459e-05	0.000444719	0.560451
COX11	3.39718	5.66062	7.50072	8.28065e-10	8.96975e-09	12.0878		ART4	-2.09945	3.55998	-6.20666	9.35e-08	4.8e-07	7.42239		ZNF232	1.07904	7.94541	4.9871	2.31875e-05	0.000133154	1.96458		GPATCH11	-1.10424	9.18937	-4.4845	9.63828e-05	0.00044558	0.55803
EXOSC6	3.38065	5.30115	7.50054	8.28621e-10	8.97059e-09	12.0872		PRO0471	-2.17133	3.72778	-6.2058	9.37e-08	4.82e-07	7.41933		LPXN	2.58197	5.494	4.98178	2.35412e-05	0.000135008	1.94959		FAM126B	-1.85677	9.94543	-4.4842	9.64649e-05	0.000445725	0.557193
DNAJC3	2.61907	4.88251	7.50005	8.30081e-10	8.98187e-09	12.0854		CDC45	-1.40084	2.67399	-6.20578	9.38e-08	4.82e-07	7.41926		FGF14-AS2	2.6348	5.6321	4.97682	2.38757e-05	0.000136786	1.93562		SMIM17	-3.66702	7.30564	-4.48347	9.66624e-05	0.00044652	0.555181
COL6A3	3.99538	8.25666	7.4971	8.39067e-10	9.06539e-09	12.0748		BTNL8	-1.37247	2.65389	-6.2046	9.42e-08	4.84e-07	7.41501		BCL2	2.2638	9.41427	4.97366	2.4091e-05	0.000137846	1.92673		LSMEM1	-1.19095	4.14385	-4.48326	9.67189e-05	0.000446663	0.554606
XPO1	3.52045	6.23405	7.49593	8.42656e-10	9.09501e-09	12.0706		C15orf45	-2.60162	3.68696	-6.204	9.44e-08	4.85e-07	7.41287		RRP15	1.68272	7.98075	4.9734	2.4109e-05	0.000137883	1.92599		FEZ1	-3.09168	11.5759	-4.48198	9.70688e-05	0.000448043	0.551054
PCDH8	5.27206	7.31039	7.49579	8.43092e-10	9.09514e-09	12.0701		HABP2	-3.9609	3.22781	-6.20394	9.44e-08	4.85e-07	7.41268		LRCH1	1.89204	8.12204	4.973	2.41367e-05	0.000137972	1.92485		RFX3	-1.25814	10.1346	-4.48153	9.71925e-05	0.000448378	0.549801
RPS6	4.46705	8.40619	7.49534	8.44458e-10	9.10529e-09	12.0685		RP5-1170D6.1	-2.22726	3.44473	-6.20376	9.44e-08	4.85e-07	7.41201		GOLIM4	1.14026	10.794	4.97225	2.41877e-05	0.000138219	1.92276		CDC42EP2	-1.17563	5.07219	-4.47411	9.92486e-05	0.000456783	0.529212
TRAPPC8	5.02132	6.39118	7.48611	8.73388e-10	9.39363e-09	12.0351		TTC6	-3.32915	4.51613	-6.20257	9.49e-08	4.87e-07	7.40776		BUD13	1.25607	7.46924	4.97182	2.42176e-05	0.000138345	1.92154		FBXL16	-4.12274	10.3341	-4.47336	9.94562e-05	0.000457498	0.527157
MMS19	3.25498	6.06799	7.48399	8.80139e-10	9.4615e-09	12.0275		RGS9BP	-2.25564	3.10483	-6.20236	9.49e-08	4.87e-07	7.40699		LTC4S	1.86901	3.9758	4.9703	2.43225e-05	0.000138809	1.91725		TMEM196	-3.26373	4.74019	-4.47124	0.000100054	0.000459767	0.521262
OCA2	4.03439	5.8095	7.48004	8.92921e-10	9.58888e-09	12.0133		CLIC5	-1.2515	3.22974	-6.19985	9.58e-08	4.91e-07	7.39801		GORAB	1.22181	8.76156	4.96827	2.44632e-05	0.00013952	1.91154		FBXL7	-1.64915	8.22454	-4.47058	0.00010024	0.000460382	0.519433
FIBP	5.21254	6.89709	7.47978	8.93776e-10	9.58888e-09	12.0123		NR5A1	-1.63038	3.04823	-6.19973	9.58e-08	4.91e-07	7.39759		PADI3	2.57906	3.42638	4.96521	2.46769e-05	0.000140602	1.90293		PRKACA	-1.53849	8.95539	-4.46729	0.000101173	0.000464059	0.510323
DNAJB11	3.91482	7.06673	7.47827	8.98722e-10	9.63231e-09	12.0068		RECQL5	-2.14366	4.2065	-6.19929	9.6e-08	4.92e-07	7.396		MCOLN3	3.87324	5.49853	4.96443	2.47319e-05	0.00014087	1.90073		LOC401220	-2.44994	3.96695	-4.46703	0.000101247	0.000464274	0.509611
CNOT7	1.37596	6.96955	7.47607	9.05947e-10	9.7049e-09	11.9989		RP11-285G1.14	-2.11103	3.45366	-6.19903	9.61e-08	4.92e-07	7.39508		CYTH1	1.00022	9.3525	4.96315	2.48221e-05	0.000141338	1.89712		TRHDE-AS1	-3.08996	4.92357	-4.46522	0.000101767	0.000466293	0.504574
C4orf46	2.04885	4.83764	7.47401	9.12788e-10	9.75869e-09	11.9915		APCS	-4.54331	4.28857	-6.19839	9.63e-08	4.93e-07	7.39279		TRIT1	1.17635	8.76474	4.96191	2.49099e-05	0.000141792	1.89362		CECR6	-2.66526	3.70448	-4.46133	0.000102889	0.000470819	0.493792
SAV1	2.0662	4.88907	7.47335	9.14991e-10	9.77737e-09	11.9891		AMACR	-1.79714	3.25197	-6.19333	9.81e-08	5.02e-07	7.37469		HIST1H4J	1.02808	6.1768	4.96127	2.49551e-05	0.000142003	1.89183		MAEL	-2.48291	3.79177	-4.45858	0.000103687	0.000474103	0.486189
PRPF40A	2.43007	5.86312	7.4728	9.16822e-10	9.78719e-09	11.9871		LOC101928419	-4.28493	3.88695	-6.19271	9.83e-08	5.03e-07	7.37247		ARL4A	1.39797	9.50916	4.95339	2.55205e-05	0.000144845	1.86964		KDM5D	-3.77344	7.20749	-4.45812	0.000103821	0.000474591	0.484921
FAM13B	5.23025	6.62661	7.47168	9.20559e-10	9.81731e-09	11.9831		PTGIR	-2.90255	3.38036	-6.19208	9.85e-08	5.04e-07	7.37019		LCLAT1	1.06844	10.0234	4.95245	2.55894e-05	0.000145188	1.86698		LDHD	-2.66986	3.88715	-4.45744	0.000104021	0.000475383	0.483027
ATP13A1	3.65798	5.75372	7.47073	9.23769e-10	9.84665e-09	11.9797		ANO7	-2.75387	3.0031	-6.19125	9.88e-08	5.05e-07	7.36722		BTN3A3	1.61444	7.81226	4.95212	2.56131e-05	0.000145276	1.86606		FAM81A	-2.92344	4.03068	-4.45707	0.000104129	0.000475672	0.482007
MOCS1	1.37884	3.74266	7.47025	9.25392e-10	9.85906e-09	11.9779		TREML2	-3.22241	3.58146	-6.19029	9.92e-08	5.06e-07	7.36381		ROR2	3.88644	6.61654	4.94932	2.5818e-05	0.000146202	1.85817		AMER2	-5.43823	8.62214	-4.45464	0.000104844	0.00047852	0.47528
UBC	7.39237	9.72236	7.46788	9.33418e-10	9.93959e-09	11.9694		LOC100288490	-1.98818	4.00848	-6.19006	9.93e-08	5.07e-07	7.36297		LACC1	2.01539	8.2132	4.94695	2.59926e-05	0.000147096	1.8515		RAB11B	-2.02723	4.72881	-4.45262	0.000105443	0.000480925	0.469677
BZW1	4.86937	7.6614	7.46606	9.39653e-10	9.99115e-09	11.9628		LDLRAD4-AS1	-2.33565	3.18094	-6.1885	9.98e-08	5.09e-07	7.35738		FZD1	1.8807	8.80545	4.94573	2.60827e-05	0.000147511	1.84807		CSRNP3	-2.29255	10.8006	-4.45144	0.000105794	0.000482005	0.466413
GABARAP	6.4216	8.94188	7.46378	9.47484e-10	1.00595e-08	11.9546		TMEM165	-1.44025	5.08084	-6.18637	1.01e-07	5.13e-07	7.34976		TAP1	1.27084	9.12386	4.94501	2.61362e-05	0.000147718	1.84604		COL11A2	-1.00232	5.61296	-4.45036	0.000106116	0.000483321	0.463423
SARAF	6.40569	9.2682	7.46334	9.49014e-10	1.00707e-08	11.953		NMUR2	-4.39227	3.85749	-6.18411	1.01e-07	5.17e-07	7.34166		SERPINB1	2.73962	8.58197	4.93689	2.67468e-05	0.000150684	1.82318		TTYH2	-1.84286	9.31528	-4.44929	0.000106436	0.00048462	0.460466
DECR1	3.70962	7.68326	7.46253	9.51804e-10	1.00953e-08	11.9501		LOC728099	-1.23916	3.10133	-6.18319	1.02e-07	5.18e-07	7.33838		TSPAN1	2.26708	2.79306	4.93474	2.69109e-05	0.000151428	1.81713		NHLH1	-1.68857	3.62035	-4.44816	0.000106776	0.000485821	0.457331
NARS	6.02425	8.51969	7.46098	9.57222e-10	1.01428e-08	11.9445		CDX4	-3.28816	3.69153	-6.18301	1.02e-07	5.18e-07	7.33775		MBTPS1	1.01967	9.88785	4.93459	2.69221e-05	0.000151428	1.81671		DGKZ	-2.18852	10.4815	-4.44574	0.000107507	0.000488777	0.450627
TOMM5	4.45564	7.85584	7.45948	9.62463e-10	1.01882e-08	11.9391		PGR	-3.37037	4.50669	-6.18237	1.02e-07	5.19e-07	7.33545		ITGAV	1.0384	12.8054	4.93209	2.71144e-05	0.000152314	1.80967		RANGAP1	-1.04427	8.56624	-4.44503	0.000107722	0.000489616	0.448662
GPR133	1.82538	3.95803	7.45758	9.69165e-10	1.02538e-08	11.9322		LINC01282	-1.46807	2.6187	-6.18213	1.02e-07	5.2e-07	7.3346		TMEM168	1.19192	9.70656	4.92934	2.73275e-05	0.000153277	1.80192		OCRL	-1.01222	9.33563	-4.44319	0.000108282	0.000491779	0.443566
ARL2BP	3.74049	5.59866	7.45736	9.69923e-10	1.02538e-08	11.9314		HSD3B2	-2.82063	3.72513	-6.18083	1.03e-07	5.22e-07	7.32995		FANCI	1.93978	5.74202	4.92931	2.73295e-05	0.000153277	1.80185		ELMO1	-2.98285	9.07103	-4.44308	0.000108316	0.00049181	0.443249
LINC00327	1.8819	3.51084	7.45654	9.72837e-10	1.02778e-08	11.9285		TNFRSF8	-2.48881	3.66573	-6.18058	1.03e-07	5.22e-07	7.32904		SPARC	1.49897	13.6502	4.91213	2.86973e-05	0.00016013	1.75352		DKFZP761C1711	-1.27599	3.44772	-4.44298	0.000108345	0.000491814	0.442988
TCF7L2	1.52909	5.85478	7.45538	9.76984e-10	1.03165e-08	11.9243		SNTG2	-3.09883	4.06867	-6.18021	1.03e-07	5.23e-07	7.3277		SNRPB	1.03694	10.4492	4.91196	2.87114e-05	0.000160158	1.75303		UNC119	-1.11049	7.78248	-4.44268	0.000108438	0.000492105	0.442151
ZFYVE21	4.5238	6.65902	7.45298	9.8556e-10	1.03968e-08	11.9156		TNAP	-3.63252	4.72399	-6.17994	1.03e-07	5.23e-07	7.32674		CECR1	2.42657	8.73165	4.91009	2.88645e-05	0.000160961	1.74777		TESPA1	-2.29114	4.63787	-4.4403	0.000109166	0.000495153	0.435573
MAP3K11	1.46329	3.35125	7.45173	9.90052e-10	1.04391e-08	11.9111		AC018766.6	-2.38122	3.01867	-6.17926	1.03e-07	5.24e-07	7.32432		CNOT10	1.03201	7.38156	4.90543	2.92492e-05	0.000162899	1.73466		B3GALT2	-3.68965	5.56369	-4.43881	0.000109624	0.000497105	0.431451
DEPDC5	2.19524	3.9604	7.45154	9.90768e-10	1.04415e-08	11.9104		CYP2C8	-3.28947	4.89258	-6.17883	1.03e-07	5.25e-07	7.32277		DEK	1.04701	11.7873	4.90364	2.93982e-05	0.000163521	1.72964		GDAP1	-2.44806	10.0603	-4.43741	0.000110058	0.000498687	0.427568
SDF4	2.97444	7.55144	7.4482	1.00289e-09	1.05434e-08	11.8984		ELAVL4	-2.11362	4.94033	-6.17856	1.04e-07	5.25e-07	7.32183		PALB2	1.51624	7.45849	4.90255	2.94901e-05	0.000163928	1.72655		LOC728730	-1.97608	5.61866	-4.43678	0.000110253	0.000499311	0.425832
PPAPDC2	3.05366	5.65486	7.448	1.00362e-09	1.05458e-08	11.8977		CD3G	-2.90357	3.72964	-6.17797	1.04e-07	5.26e-07	7.31972		RCC1	1.81798	6.37031	4.90024	2.9684e-05	0.000164805	1.72007		CCDC28B	-1.39623	6.40245	-4.43652	0.000110335	0.000499553	0.425101
APLP2	3.31305	6.92336	7.4444	1.01689e-09	1.06749e-08	11.8847		NPBWR1	-2.02866	3.20766	-6.17752	1.04e-07	5.27e-07	7.31809		ZNF555	1.03541	6.28346	4.89868	2.98157e-05	0.000165424	1.71569		UPP2	-2.48447	3.62853	-4.43579	0.000110561	0.000500187	0.423093
C11orf31	3.74324	5.7488	7.44234	1.02459e-09	1.07388e-08	11.8772		HOXA13	-1.40735	3.16081	-6.17703	1.04e-07	5.27e-07	7.31633		DPYD	2.4706	8.88499	4.89087	3.04848e-05	0.000168816	1.69373		IQSEC1	-1.4502	10.2735	-4.43421	0.000111054	0.000501773	0.418717
PBX1	3.74935	5.58864	7.4421	1.02548e-09	1.07388e-08	11.8763		INF2	-1.94563	4.67561	-6.17701	1.04e-07	5.27e-07	7.31625		TNFSF8	2.43886	4.04534	4.89068	3.05015e-05	0.000168855	1.69318		SLC2A8	-1.01449	6.57999	-4.43279	0.000111499	0.000503654	0.414786
ZMYM5	1.79617	4.3255	7.44181	1.02654e-09	1.07446e-08	11.8753		LINC01432	-1.89082	3.15825	-6.17697	1.04e-07	5.27e-07	7.31612		NFATC3	1.57461	8.14519	4.89027	3.05369e-05	0.000168998	1.69204		ZNF519	-1.93602	4.39521	-4.43239	0.000111627	0.0005041	0.413663
ZNF513	2.61898	4.40047	7.4392	1.03638e-09	1.08423e-08	11.8659		MOCOS	-1.7947	3.70877	-6.17673	1.04e-07	5.28e-07	7.31526		ARL6IP6	1.19282	10.431	4.88909	3.064e-05	0.000169515	1.6887		KIF3C	-3.09788	8.2486	-4.43092	0.000112088	0.000505795	0.409606
C3AR1	2.92304	7.38713	7.43524	1.05147e-09	1.09734e-08	11.8516		PIP	-2.72541	3.97402	-6.17656	1.04e-07	5.28e-07	7.31467		ZNF621	1.44561	8.14993	4.88421	3.10674e-05	0.000171717	1.675		EXOC3L2	-1.25617	5.49164	-4.43053	0.00011221	0.000506214	0.408539
DR1	2.29979	5.46132	7.43261	1.06159e-09	1.10576e-08	11.8421		FAM178B	-3.46898	5.29429	-6.17628	1.04e-07	5.28e-07	7.31365		MED17	1.05168	9.97605	4.88288	3.11852e-05	0.000172206	1.67125		HTR5A	-1.25313	3.45945	-4.42864	0.000112809	0.000508655	0.403306
RWDD4	3.61693	7.27884	7.43151	1.06586e-09	1.10966e-08	11.8381		PCLO	-2.4307	4.86286	-6.17619	1.04e-07	5.28e-07	7.31335		HLX	2.11168	3.97917	4.88276	3.11961e-05	0.000172212	1.67091		PDE8B	-3.15986	7.42926	-4.42695	0.000113347	0.000510948	0.398634
KIAA1407	3.14728	5.01878	7.42922	1.07482e-09	1.11766e-08	11.8299		BC130595	-2.44965	3.57435	-6.17443	1.05e-07	5.31e-07	7.30706		RPN1	1.36796	10.5993	4.88216	3.12495e-05	0.000172448	1.66922		SCN3B	-5.21167	6.68111	-4.42632	0.000113551	0.000511736	0.396868
PSMD14	5.76586	6.93634	7.42914	1.07511e-09	1.11766e-08	11.8296		CABP2	-3.58845	4.45005	-6.17335	1.05e-07	5.33e-07	7.30316		AFAP1L1	2.77739	4.66524	4.88008	3.14347e-05	0.000173256	1.66337		KGFLP2	-2.45866	7.32205	-4.42551	0.000113808	0.000512633	0.394642
INTS2	3.31239	5.41247	7.42878	1.07652e-09	1.11824e-08	11.8283		TBXAS1	-2.35136	5.43968	-6.17272	1.06e-07	5.34e-07	7.30093		CD99	1.40182	12.148	4.87489	3.19017e-05	0.000175499	1.64878		ZC2HC1A	-1.15162	8.34761	-4.4239	0.000114324	0.00051459	0.390199
HSPA9	3.27958	5.52913	7.42874	1.07671e-09	1.11824e-08	11.8281		RALY-AS1	-2.14643	3.70668	-6.17155	1.06e-07	5.36e-07	7.29674		TRABD2B	2.12087	4.34872	4.86478	3.28308e-05	0.000180215	1.62039		HDAC11	-1.52564	7.8216	-4.42277	0.000114688	0.000515804	0.38707
ECHS1	5.16885	7.43225	7.42814	1.07907e-09	1.12016e-08	11.826		LOC101928104	-2.42662	3.57432	-6.17082	1.06e-07	5.37e-07	7.29413		CCBL2	1.08713	10.1184	4.86035	3.32473e-05	0.000182305	1.60792		KIAA1652	-1.16027	5.42612	-4.41764	0.000116357	0.000522372	0.372876
SAP130	3.95695	5.30135	7.42591	1.08787e-09	1.12766e-08	11.8179		LOC100132078	-2.22751	2.90265	-6.17005	1.07e-07	5.39e-07	7.29135		PGM2	1.84756	9.60445	4.86029	3.3253e-05	0.000182305	1.60775		SAMD14	-1.85659	6.21476	-4.41748	0.000116411	0.000522478	0.372425
KCTD10	3.32183	5.83881	7.42577	1.08842e-09	1.12768e-08	11.8174		DEFB123	-2.27729	2.81628	-6.16876	1.07e-07	5.41e-07	7.28677		HLA-DOA	2.63432	6.75585	4.85939	3.33378e-05	0.000182712	1.60523		HAPLN2	-3.05959	4.19024	-4.41446	0.000117403	0.000525857	0.364082
SELO	3.14516	5.57794	7.42507	1.09121e-09	1.13002e-08	11.8149		LINC01140	-3.77928	4.59865	-6.16856	1.07e-07	5.41e-07	7.28605		N4BP2L2	1.05885	10.3261	4.85852	3.34206e-05	0.000183078	1.60278		C10orf35	-1.59607	7.40277	-4.41365	0.000117672	0.000526926	0.361838
KIAA1191	5.14036	8.15263	7.42458	1.09316e-09	1.1315e-08	11.8131		VWA1	-2.70986	4.61185	-6.16851	1.07e-07	5.41e-07	7.28585		RHOBTB1	1.84805	8.82435	4.85847	3.34254e-05	0.000183078	1.60264		ACVR1C	-2.35824	4.43827	-4.41203	0.000118208	0.000529058	0.357369
RPL31	4.32374	8.29501	7.42389	1.09591e-09	1.13355e-08	11.8106		AKR1C6P	-3.08751	4.19858	-6.16822	1.07e-07	5.41e-07	7.28481		FPR3	3.87336	4.72931	4.85678	3.35863e-05	0.000183845	1.59789		COQ10A	-1.19993	7.64151	-4.41015	0.000118834	0.000531317	0.352181
LOC101927151	1.96012	3.50943	7.42382	1.0962e-09	1.13355e-08	11.8104		LOC101928405	-3.41909	3.54689	-6.16631	1.08e-07	5.44e-07	7.27799		BIN2	1.98867	4.22236	4.85229	3.40169e-05	0.000186027	1.58529		KRT222	-3.59879	6.32002	-4.40926	0.000119133	0.000532518	0.349713
LINC00478	2.90374	4.84353	7.42317	1.0988e-09	1.13569e-08	11.808		HTR1D	-3.33455	3.78256	-6.16586	1.08e-07	5.45e-07	7.27637		ITPRIP	2.25817	7.0982	4.84551	3.46787e-05	0.000189234	1.56624		DNAL1	-1.38024	8.60909	-4.40634	0.000120115	0.000536362	0.341646
MID1	2.67907	6.39932	7.42217	1.10282e-09	1.13929e-08	11.8044		LOC100506319	-3.22879	3.89476	-6.16582	1.08e-07	5.45e-07	7.27623		CYP26A1	3.30218	5.48481	4.84406	3.48219e-05	0.000189897	1.56217		EGR4	-4.94829	6.09215	-4.40487	0.000120613	0.000538201	0.337583
CDH5	2.57895	4.86582	7.422	1.10351e-09	1.13946e-08	11.8038		CIDEC	-3.56073	4.53456	-6.16376	1.09e-07	5.49e-07	7.26886		SDK2	2.70678	9.1038	4.84271	3.49555e-05	0.000190416	1.55838		ADORA1	-3.45754	6.01791	-4.40376	0.000120991	0.000539585	0.334514
OXSR1	3.68019	6.23418	7.42107	1.10725e-09	1.14277e-08	11.8005		TBX18	-2.28254	4.00637	-6.16333	1.09e-07	5.49e-07	7.26733		LHFPL2	1.89515	9.0551	4.84184	3.50418e-05	0.0001908	1.55594		SLC7A10	-2.07898	3.10158	-4.40339	0.000121117	0.000539874	0.333487
TSPAN13	6.12448	7.90691	7.4184	1.11809e-09	1.15236e-08	11.7908		ROR1-AS1	-1.45239	3.86358	-6.1632	1.09e-07	5.49e-07	7.26685		ICE2	1.00932	8.59272	4.83488	3.57414e-05	0.000194248	1.5364		NPAS1	-1.28586	3.9788	-4.40175	0.000121675	0.000542225	0.328969
PLA2R1	1.33549	3.98284	7.41839	1.11815e-09	1.15236e-08	11.7908		FAM179A	-2.22517	5.9721	-6.16295	1.1e-07	5.5e-07	7.26598		COIL	1.0735	9.40484	4.83446	3.57842e-05	0.00019442	1.53521		LOC728073	-1.42692	3.41291	-4.40152	0.000121754	0.000542439	0.328333
ZHX1	4.40318	7.43497	7.41824	1.11876e-09	1.15244e-08	11.7902		HOXA-AS2	-3.44553	4.10752	-6.16183	1.1e-07	5.52e-07	7.26195		SLC38A10	1.44518	9.31998	4.83432	3.57991e-05	0.000194441	1.5348		RPRML	-2.56318	3.25007	-4.40106	0.000121915	0.000543016	0.327038
RAB10	3.64537	8.18342	7.41729	1.12262e-09	1.15586e-08	11.7868		MAG	-2.52689	3.91727	-6.16054	1.11e-07	5.54e-07	7.25736		TSLP	1.29895	3.63907	4.83261	3.59725e-05	0.000195322	1.53002		SYCE1	-1.73429	4.30092	-4.39895	0.000122638	0.000545682	0.321231
RPL23A	6.06151	10.947	7.41513	1.1315e-09	1.16444e-08	11.779		MSI1	-3.76221	5.00066	-6.16011	1.11e-07	5.55e-07	7.25583		NUF2	1.7195	4.42596	4.83231	3.60038e-05	0.000195371	1.52916		ZNF577	-1.42416	3.35882	-4.3978	0.000123037	0.000547319	0.31804
METAP1	2.57873	8.08323	7.41223	1.14357e-09	1.17574e-08	11.7685		ZNF836	-1.24806	3.91463	-6.15962	1.11e-07	5.56e-07	7.25404		SERPINE1	2.80248	7.06457	4.83181	3.60552e-05	0.00019559	1.52775		ZNF292	-1.35293	9.33201	-4.39749	0.000123143	0.000547651	0.317195
LOC100129550	3.86224	5.85554	7.41171	1.14574e-09	1.1774e-08	11.7667		CTLA4	-1.60999	3.27898	-6.15785	1.12e-07	5.59e-07	7.24771		MST1	2.79125	4.78332	4.82996	3.62442e-05	0.000196251	1.52258		CEBPZOS	-1.00404	7.49233	-4.39574	0.000123751	0.00054994	0.312353
PPAP2A	3.59069	7.88106	7.41106	1.14843e-09	1.1796e-08	11.7643		IQCF1	-1.5147	2.50985	-6.1566	1.12e-07	5.61e-07	7.24324		PTTG1IP	1.00343	12.2708	4.82495	3.67643e-05	0.000198699	1.5085		SLC41A1	-1.29779	9.17875	-4.39487	0.000124054	0.000551006	0.309954
PEX11B	4.82539	6.35995	7.40885	1.15777e-09	1.18806e-08	11.7563		DOCK1	-1.89247	4.53888	-6.15637	1.12e-07	5.62e-07	7.24245		PTCH1	1.97533	10.8125	4.82435	3.68264e-05	0.000198974	1.50683		LINC00982	-2.14406	6.0966	-4.39351	0.00012453	0.000552563	0.306188
MCCC1	3.5517	6.00189	7.40782	1.16213e-09	1.19196e-08	11.7526		DPF1	-1.88967	4.52455	-6.15384	1.13e-07	5.66e-07	7.23338		CDCA7L	1.60598	7.89676	4.82356	3.6909e-05	0.000199236	1.50462		FAM219A	-2.44777	9.05562	-4.39317	0.000124648	0.000552945	0.30526
PTCH1	1.82766	4.13375	7.40514	1.17352e-09	1.20259e-08	11.743		PTPRH	-1.8775	3.54721	-6.15104	1.14e-07	5.72e-07	7.22339		PPAPDC1A	2.12198	8.53435	4.82124	3.71535e-05	0.000200371	1.49809		LOC100134445	-1.95353	7.68029	-4.39169	0.00012517	0.000554808	0.301161
DNAJC15	3.58497	6.26328	7.40512	1.17361e-09	1.20259e-08	11.7429		C22orf15	-1.42197	2.99844	-6.15052	1.15e-07	5.73e-07	7.22152		VNN1	3.33778	4.62998	4.8208	3.72003e-05	0.000200562	1.49685		VPS39	-1.11478	8.55251	-4.39144	0.000125255	0.000554808	0.300489
EMC4	3.6394	8.64598	7.40428	1.17723e-09	1.20515e-08	11.7398		CSPG4P1Y	-2.74502	3.26425	-6.15005	1.15e-07	5.74e-07	7.21984		PCDHB7	1.87526	6.33243	4.82047	3.7235e-05	0.000200687	1.49592		DENND4B	-1.20963	9.45569	-4.391	0.000125411	0.000555347	0.299268
MBNL1	2.01988	4.3694	7.40394	1.17866e-09	1.20604e-08	11.7386		RP11-29P20.1	-2.63277	3.61265	-6.14817	1.16e-07	5.77e-07	7.2131		LNX2	1.463	10.3462	4.81995	3.72901e-05	0.000200922	1.49446		ELOVL7	-1.965	9.25635	-4.39013	0.000125717	0.000556563	0.296871
KIAA0196	3.4101	5.69961	7.40162	1.18872e-09	1.21458e-08	11.7302		HOXB1	-3.17828	4.2815	-6.14578	1.17e-07	5.81e-07	7.20457		IDH1	1.05147	11.5287	4.81908	3.73817e-05	0.000201292	1.49204		TMEM198	-2.5641	6.1715	-4.38685	0.000126884	0.000561019	0.287803
FCHO2	1.46119	5.45843	7.40133	1.18996e-09	1.21527e-08	11.7292		LYRM9	-1.3008	5.27531	-6.14564	1.17e-07	5.82e-07	7.20405		RHBDF2	1.44811	8.49326	4.81816	3.74799e-05	0.000201759	1.48945		ACOT8	-1.1634	8.27603	-4.38626	0.000127092	0.000561657	0.286191
HDAC2	2.71679	5.23619	7.39741	1.2071e-09	1.23044e-08	11.7151		UBAC2-AS1	-2.02701	3.73352	-6.14233	1.18e-07	5.88e-07	7.19221		RSL1D1	1.05118	10.687	4.81573	3.77392e-05	0.000202968	1.48263		SCN1A	-4.23544	6.76237	-4.38453	0.000127714	0.00056412	0.281399
GUCD1	3.54737	6.39489	7.39065	1.23726e-09	1.25939e-08	11.6907		PSG4	-1.88025	3.33806	-6.14225	1.18e-07	5.88e-07	7.19193		METAP1	1.22155	10.0289	4.81424	3.78998e-05	0.000203616	1.47843		LRRC49	-1.18939	9.20466	-4.38136	0.000128856	0.000568878	0.272658
SH3BGRL	4.93911	8.08033	7.38791	1.24972e-09	1.27027e-08	11.6807		C12orf77	-2.24553	3.10526	-6.14161	1.18e-07	5.89e-07	7.18966		ENTPD1	1.87358	8.09504	4.80989	3.83698e-05	0.000205865	1.46625		CADM4	-1.27308	7.07002	-4.37992	0.000129379	0.000570615	0.268676
EIF2S1	3.24422	7.36646	7.38379	1.26863e-09	1.28644e-08	11.6659		LOC101927783	-1.33271	3.20629	-6.1411	1.19e-07	5.9e-07	7.18782		AFAP1L2	2.58834	7.03598	4.8084	3.85332e-05	0.000206479	1.46205		DGKD	-1.13548	8.54438	-4.37856	0.000129875	0.000572434	0.264925
DCN	2.2071	5.2077	7.37959	1.28824e-09	1.30571e-08	11.6507		TSSK1B	-2.56511	3.46192	-6.14015	1.19e-07	5.92e-07	7.18443		RARA	1.6481	6.44106	4.80793	3.85842e-05	0.000206565	1.46074		FOXRED2	-1.39915	7.58932	-4.37697	0.000130458	0.000574793	0.260527
RASSF3	2.45567	5.65127	7.37915	1.29033e-09	1.30659e-08	11.6491		RRN3P1	-2.10068	4.37947	-6.1387	1.2e-07	5.95e-07	7.17925		B3GALNT2	1.30496	10.1558	4.80741	3.86414e-05	0.000206806	1.45928		B4GALT2	-1.15608	7.26832	-4.37646	0.000130644	0.00057547	0.259125
CAP1	4.33801	9.53928	7.37532	1.30847e-09	1.31959e-08	11.6353		CDX2	-5.29907	4.2227	-6.13681	1.2e-07	5.99e-07	7.17248		SLC4A7	1.21899	8.70189	4.80642	3.87504e-05	0.000207326	1.4565		LINC00320	-1.97173	4.77011	-4.37568	0.000130928	0.000576487	0.256991
UBE2E3	4.94423	8.82304	7.37527	1.30871e-09	1.31959e-08	11.6351		HAVCR1	-3.43962	3.92774	-6.13619	1.21e-07	6e-07	7.17028		KIF13A	1.2663	10.3351	4.80597	3.87998e-05	0.000207527	1.45524		PPP6R1	-1.10588	8.95012	-4.37565	0.000130941	0.000576487	0.256898
SEC16A	3.95966	6.3714	7.37303	1.31949e-09	1.32921e-08	11.627		NOX1	-2.18014	3.52095	-6.13592	1.21e-07	6e-07	7.16931		HMGB3P1	1.46936	3.54765	4.80566	3.88341e-05	0.000207648	1.45436		NRXN1	-4.27382	8.58129	-4.37115	0.000132607	0.000582946	0.244483
ETF1	3.09266	8.2843	7.37039	1.33223e-09	1.34136e-08	11.6175		FAM129C	-2.76775	4.03174	-6.13415	1.22e-07	6.04e-07	7.16297		PXN	1.64282	7.22804	4.80538	3.88647e-05	0.000207748	1.45359		KBTBD8	-1.78861	7.63709	-4.37034	0.00013291	0.000584119	0.242244
CTSF	4.44872	6.80921	7.37028	1.3328e-09	1.34136e-08	11.6171		CCDC38	-2.55471	4.50781	-6.13413	1.22e-07	6.04e-07	7.16292		PCDH18	2.24259	8.45939	4.80319	3.91074e-05	0.000208854	1.44743		MAST3	-2.89028	8.79287	-4.37026	0.00013294	0.000584119	0.242017
YTHDF2	4.2595	8.44855	7.36882	1.33988e-09	1.34786e-08	11.6119		GJA5	-3.12406	4.65682	-6.13303	1.22e-07	6.06e-07	7.15897		KHNYN	1.53479	7.22761	4.79709	3.979e-05	0.000212112	1.43033		CPNE5	-2.99226	5.7233	-4.36989	0.000133078	0.000584579	0.240999
CMC1	3.74332	6.68325	7.36356	1.36589e-09	1.37081e-08	11.5928		GNAT3	-1.35045	2.85284	-6.13269	1.22e-07	6.06e-07	7.15775		IRAK1	1.16334	10.2379	4.79517	4.00081e-05	0.000213146	1.42493		GRIA4	-4.3381	7.03516	-4.36921	0.000133333	0.000585357	0.239123
DCTPP1	3.28285	5.45088	7.36301	1.36863e-09	1.37291e-08	11.5909		DPF3	-1.73514	3.64539	-6.1325	1.22e-07	6.06e-07	7.15709		EGFL6	3.32273	4.99787	4.79409	4.01302e-05	0.000213613	1.42192		C3orf70	-2.4962	9.51722	-4.36708	0.000134134	0.00058789	0.233244
CPSF4	3.55436	5.53437	7.36079	1.37976e-09	1.38344e-08	11.5828		ADSSL1	-2.62396	5.88477	-6.1308	1.23e-07	6.09e-07	7.15099		XXYLT1	1.14879	6.60099	4.7923	4.03351e-05	0.000214497	1.41689		GJC2	-1.61986	4.51197	-4.36659	0.000134317	0.000588416	0.2319
INHBA	2.92179	4.67374	7.36017	1.38289e-09	1.38593e-08	11.5806		SERPINA9	-1.26092	2.06359	-6.13036	1.23e-07	6.1e-07	7.14942		LPCAT2	2.03715	8.84412	4.7909	4.04959e-05	0.000215116	1.41296		SRXN1	-1.2729	7.98103	-4.3639	0.000135337	0.000592426	0.224475
AP2B1	4.52116	5.77461	7.35984	1.38455e-09	1.38694e-08	11.5794		NLRP7	-2.78708	3.82157	-6.12735	1.25e-07	6.17e-07	7.13867		SDR16C5	3.04502	7.83872	4.79057	4.05332e-05	0.000215198	1.41205		CACNB2	-2.79072	8.23977	-4.36171	0.000136171	0.000595331	0.21845
MVB12A	3.26122	5.80531	7.35616	1.40329e-09	1.40375e-08	11.5661		LOC100130452	-1.43162	3.19359	-6.12717	1.25e-07	6.17e-07	7.13803		TBC1D2B	1.24029	8.66502	4.78715	4.09295e-05	0.000217131	1.40243		KCNH3	-3.51122	4.19024	-4.35952	0.000137013	0.000598865	0.212395
GIMAP7	3.24825	6.20299	7.35545	1.40692e-09	1.40673e-08	11.5636		GIPC3	-2.31666	3.98353	-6.12562	1.25e-07	6.2e-07	7.13248		SF3A2	1.84978	7.84406	4.7864	4.10165e-05	0.00021733	1.40034		RAB9B	-2.16927	6.75733	-4.356	0.000138371	0.0006042	0.202712
TUSC3	3.04846	5.17578	7.35501	1.40919e-09	1.40833e-08	11.562		COL4A4	-2.55578	4.15246	-6.12183	1.27e-07	6.27e-07	7.11894		ARRDC4	1.78596	10.0832	4.78546	4.11255e-05	0.000217776	1.39772		KLHL4	-2.86281	4.38994	-4.35586	0.000138429	0.000604299	0.202307
NUDT6	2.83764	4.6954	7.35485	1.41003e-09	1.40852e-08	11.5614		LHFPL4	-2.55723	4.44718	-6.12041	1.28e-07	6.3e-07	7.11389		BACE2	2.81857	8.33518	4.78404	4.12919e-05	0.000218592	1.39372		PIK3C2B	-1.99482	6.89762	-4.35515	0.000138705	0.000605354	0.200351
SNX10	5.57717	6.74406	7.35379	1.41548e-09	1.41265e-08	11.5576		LOC101927815	-3.02953	3.59966	-6.12039	1.28e-07	6.3e-07	7.11382		MMP20	3.06518	4.08095	4.78011	4.17548e-05	0.000220842	1.38271		ARHGEF26-AS1	-3.18751	7.44477	-4.35324	0.000139451	0.000607992	0.195086
[truncated: 5,535 more rows]

## Sheet: Supplementary Table2
Supplementary Table2. Results of KEGG pathways analysis using DEGs between ACP and HC in GEO datasets
Group	Pathways	IDs	FDR	Count
Up-regulated	Salmonella infection	KEGG:05132	1.34076e-10	157
[truncated: 81 more rows]

## Sheet: Supplementary Table3
Supplementary Table3. MM value and GS value of different modules in ACP patients using WGCNA analysis based on GEO databases
[truncated: 7,570 more rows]

[truncated: 5 more sheets: Supplementary Table4, Supplementary Table5, Supplementary Table6, Supplementary Table7, Supplementary Table8]
